# Supplementary material for: Extracellular vesicles promote activation of pro-inflammatory cancer-associated fibroblasts in oral cancer
Source: Front Cell Dev Biol. 2023 Sep 7;11:1240159. doi: 10.3389/fcell.2023.1240159 (PMC10513103; doi:10.3389/fcell.2023.1240159)
Supplement: Supplementary file 1 [file Table2.XLSX]

## Sheet: Ab Array Data
	PBS	CAL27	SCC9	SCC25
Pos	15896	11900.8	13804.8	13770.2
Neg	263	233.748	242.387	304.179
	NORMALIZED SPOT INTENSITY				FOLD CHANGE
	PBS	CAL27	SCC9	SCC25	CAL27	SCC9	SCC25	# Fold Change >2
CXCL5	5053	15846.8	25252	6781.98	3.13612	4.99742	1.34217	2
IL-8	4133	18516.9	24977.9	6207.1	4.48025	6.04353	1.50184	2
MCP-1	6789	5516.46	13899.5	7374.18	0.812559	2.04736	1.08619	1
IGF-1	1212	2242.65	1243.6	3989.54	1.85037	1.02607	3.2917	1
TNF-beta	531	531.611	459.441	3856.78	1.00115	0.865237	7.26324	1
EGF	1011	1191.45	968.395	3524.32	1.17849	0.957859	3.48598	1
TNF-alpha	811	714.602	701.252	3464.29	0.881137	0.864675	4.27163	1
TGF-beta 1	660	687.888	652.89	2170.23	1.04225	0.989227	3.28823	1
Eotaxin-3	489	729.295	419.139	1579.19	1.4914	0.857135	3.22943	1
PIGF	598	690.559	604.527	1236.34	1.15478	1.01092	2.06746	1
GRO-alpha	670	852.18	3463.65	1117.44	1.27191	5.16963	1.66782	1
GRO	1199	1658.95	3386.5	1082.81	1.38361	2.82444	0.903093	1
IL-1alpha	370	826.801	596.467	526.397	2.2346	1.61207	1.42269	1
IL-10	351	838.823	649.435	432.892	2.38981	1.85024	1.23331	1
IL-13	152	283.169	321.263	287.441	1.86296	2.11357	1.89106	9
TIMP-1	23034	27178.9	24562.2	25364	1.17995	1.06635	1.10116	0
Osteoprotegerin	6374	3057.43	7077	6143.61	0.479672	1.11029	0.963854	0
Angiogenin	3069	1582.81	3198.81	4053.03	0.515741	1.0423	1.32063	0
HGF	5267	1954.14	4540.29	3758.66	0.371015	0.862026	0.713624	0
BDNF	2619	3170.96	2464.17	2666.62	1.21075	0.940882	1.01818	0
FGF-9	2390	2585.92	2005.88	2663.15	1.08198	0.83928	1.11429	0
IGFBP-2	2695	2429.65	1815.89	2152.92	0.901539	0.673798	0.798856	0
Oncostatin M	1553	2173.19	1643.16	1971.68	1.39935	1.05806	1.26959	0
SDF-1	1735	1753.78	1735.28	1969.37	1.01082	1.00016	1.13508	0
M-CSF	1289	1662.95	1427.84	1666.92	1.29011	1.10771	1.29319	0
IFN-gamma	1347	1911.39	1397.9	1591.89	1.419	1.03779	1.1818	0
IL-3	1102	1876.67	1673.1	1583.81	1.70296	1.51824	1.43721	0
VEGF	1483	1678.98	1402.5	1563.03	1.13215	0.945721	1.05396	0
Osteopontin	1137	1800.53	1237.84	1560.72	1.58358	1.08869	1.37267	0
Fractalkine	1254	1315.67	1021.36	1544.56	1.04918	0.814484	1.23171	0
PARC	1294	1777.82	1278.14	1454.52	1.3739	0.987746	1.12405	0
LIGHT	1563	1812.55	1667.34	1433.74	1.15966	1.06676	0.9173	0
GDNF	1280	1331.7	1019.06	1377.17	1.04039	0.796141	1.07592	0
IL-1beta	851	1530.72	1029.42	1335.62	1.79873	1.20966	1.56947	0
TGF- b 3	1459	897.594	911.973	1327.54	0.615212	0.625067	0.909895	0
CK beta 8-1	1311	1581.47	1174.51	1281.36	1.20631	0.895889	0.977392	0
Eotaxin	1246	1362.42	1057.06	1280.21	1.09343	0.848362	1.02745	0
MIG	1158	1636.24	1590.19	1269.82	1.41299	1.37323	1.09656	0
NT-3	1534	2115.76	1249.36	1266.35	1.37924	0.814444	0.825524	0
GCP-2	1013	1171.41	971.85	1266.35	1.15638	0.959378	1.2501	0
IP-10	1440	1931.43	1288.51	1217.87	1.34127	0.894797	0.845743	0
Eotaxin-2	813	917.629	763.432	1216.72	1.1287	0.93903	1.49658	0
IL-15	779	1162.06	990.273	1130.14	1.49174	1.27121	1.45075	0
Leptin	726	1206.14	717.373	1082.81	1.66135	0.988116	1.49147	0
RANTES	916	1105.96	738.099	1052.79	1.20738	0.805785	1.14934	0
NT-4	642	897.594	576.892	1052.79	1.39812	0.898585	1.63987	0
TARC	663	670.524	764.583	1032.02	1.01135	1.15322	1.55658	0
IGFBP-4	649	772.037	952.275	981.223	1.18958	1.4673	1.5119	0
LIF	1195	1524.04	1007.55	977.76	1.27535	0.843134	0.818209	0
IL12-p40	817	1236.86	1023.67	967.37	1.51391	1.25296	1.18405	0
IGFBP-1	736	1024.49	757.674	967.37	1.39196	1.02945	1.31436	0
FGF-4	1087	894.922	894.701	965.061	0.823295	0.823092	0.887821	0
BLC	823	1052.54	814.097	939.665	1.2789	0.989182	1.14176	0
MIP-1 beta	1073	1821.9	1111.18	936.202	1.69795	1.03558	0.872509	0
IL-16	1193	1916.74	1133.06	926.967	1.60665	0.949754	0.777005	0
MIF	1363	1124.66	834.824	910.806	0.825138	0.61249	0.668236	0
NAP-2	1011	963.043	960.335	858.858	0.952565	0.949886	0.849514	0
FGF-6	926	1446.57	697.797	841.543	1.56217	0.753561	0.908793	0
TPO	562	896.258	482.47	811.529	1.59476	0.858488	1.444	0
FGF-7	477	784.059	414.533	794.213	1.64373	0.869042	1.66502	0
MDC	892	888.244	1084.69	779.206	0.995789	1.21603	0.87355	0
Flt-3 Ligand	699	832.144	498.591	766.508	1.19048	0.713292	1.09658	0
PDGF-BB	630	918.965	859.005	745.729	1.45867	1.3635	1.1837	0
IGFBP-3	693	1313	609.133	741.112	1.89466	0.87898	1.06943	0
MCP-3	552	615.76	713.918	737.649	1.11551	1.29333	1.33632	0
MCP-2	552	631.788	698.949	696.091	1.14454	1.26621	1.26103	0
IL-2	362	631.788	502.046	675.312	1.74527	1.38687	1.8655	0
SCF	627	760.016	811.794	646.453	1.21215	1.29473	1.03102	0
IL-4	440	617.096	531.984	557.565	1.40249	1.20905	1.26719	0
MIP-3-alpha	545	860.194	1049	552.948	1.57834	1.92477	1.01458	0
IL-5	414	548.975	625.254	527.551	1.32603	1.51028	1.27428	0
MCP-4	831	995.1	506.652	522.934	1.19747	0.609689	0.629283	0
TGF- b 2	273	307.212	262.538	501.001	1.12532	0.961676	1.83517	0
I-309	352	536.953	642.526	482.531	1.52544	1.82536	1.37083	0
G-CSF	409	304.541	441.017	450.208	0.744598	1.07828	1.10075	0
MIP-1-delta	448	585.039	336.232	430.584	1.30589	0.750519	0.961124	0
IL-6	393	563.667	692.04	410.959	1.43427	1.76092	1.0457	0
TIMP-2	516	812.109	545.802	297.83	1.57385	1.05776	0.57719	0
GM-CSF	348	227.07	222.236	266.662	0.652499	0.638609	0.766269	0
IL-7	235	241.763	328.172	256.272	1.02878	1.39648	1.09052	0
