# Supplementary material for: Extracellular vesicles promote activation of pro-inflammatory cancer-associated fibroblasts in oral cancer
Source: Front Cell Dev Biol. 2023 Sep 7;11:1240159. doi: 10.3389/fcell.2023.1240159 (PMC10513103; doi:10.3389/fcell.2023.1240159)
Supplement: Supplementary file 3 [file Table1.XLSX]

## Sheet: PBS_vs_TGFb.gene_exp
test_id	gene_id	gene	locus	sample_1	sample_2	status	value_1	value_2	log2(fold_change)	test_stat	p_value	q_value	significant
A1BG	A1BG	A1BG	chr19:58858171-58874214	PBS	TGFb	OK	5.40861	6.20425	0.197999	0.672741	0.2425	0.377716	no
A1BG-AS1	A1BG-AS1	A1BG-AS1	chr19:58858171-58874214	PBS	TGFb	OK	4.31982	3.23979	-0.415072	-1.21242	0.0345	0.0806082	no
A1CF	A1CF	A1CF	chr10:52559168-52645435	PBS	TGFb	NOTEST	0	0	0	0	1	1	no
A2M	A2M	A2M	chr12:9217772-9268558	PBS	TGFb	NOTEST	0.358788	0.174218	-1.04223	0	1	1	no
A2M-AS1	A2M-AS1	A2M-AS1	chr12:9217772-9268558	PBS	TGFb	NOTEST	0.111939	0.0480187	-1.22104	0	1	1	no
A2ML1	A2ML1	A2ML1	chr12:8975149-9029381	PBS	TGFb	NOTEST	0	0	0	0	1	1	no
A2MP1	A2MP1	A2MP1	chr12:9381128-9386803	PBS	TGFb	NOTEST	0	0	0	0	1	1	no
A3GALT2	A3GALT2	A3GALT2	chr1:33772366-33786699	PBS	TGFb	NOTEST	0	0	0	0	1	1	no
A4GALT	A4GALT	A4GALT	chr22:43088126-43116876	PBS	TGFb	OK	3.71932	1.78781	-1.05685	-2.82834	5e-05	0.000263484	yes
A4GNT	A4GNT	A4GNT	chr3:137842559-137851229	PBS	TGFb	NOTEST	0	0	0	0	1	1	no
AA06	AA06	AA06	chr17:31340105-32483825	PBS	TGFb	NOTEST	0	0	0	0	1	1	no
AAAS	AAAS	AAAS	chr12:53701239-53715412	PBS	TGFb	OK	24.9464	25.8035	0.0487364	0.294916	0.61365	0.730633	no
AACS	AACS	AACS	chr12:125549924-125627871	PBS	TGFb	OK	11.1345	14.321	0.36309	2.17825	5e-05	0.000263484	yes
AACSP1	AACSP1	AACSP1	chr5:178191863-178203277	PBS	TGFb	NOTEST	0	0	0	0	1	1	no
AADAC	AADAC	AADAC	chr3:151347319-151645963	PBS	TGFb	NOTEST	0.0879378	0	#NAME?	0	1	1	no
AADACL2	AADACL2	AADACL2	chr3:151347319-151645963	PBS	TGFb	NOTEST	0	0	0	0	1	1	no
AADACL2-AS1	AADACL2-AS1	AADACL2-AS1	chr3:151347319-151645963	PBS	TGFb	NOTEST	0	0	0	0	1	1	no
AADACL3	AADACL3	AADACL3	chr1:12776117-12788726	PBS	TGFb	NOTEST	0	0	0	0	1	1	no
AADACL4	AADACL4	AADACL4	chr1:12704565-12727097	PBS	TGFb	NOTEST	0	0	0	0	1	1	no
AADACP1	AADACP1	AADACP1	chr3:151347319-151645963	PBS	TGFb	NOTEST	0.0337269	0.123332	1.87058	0	1	1	no
AADAT	AADAT	AADAT	chr4:170981372-171011538	PBS	TGFb	OK	6.87446	6.66735	-0.0441328	-0.200343	0.7241	0.814392	no
AAED1	AAED1	AAED1	chr9:99403532-99417599	PBS	TGFb	OK	6.35542	6.05063	-0.070902	-0.225099	0.69945	0.796306	no
AAGAB	AAGAB	AAGAB	chr15:67493012-67819641	PBS	TGFb	OK	16.3315	16.813	0.0419199	0.240438	0.67515	0.777205	no
AAK1	AAK1	AAK1	chr2:69685126-69870977	PBS	TGFb	OK	5.40785	5.22774	-0.0488674	-0.329173	0.5656	0.693957	no
AAMDC	AAMDC	AAMDC	chr11:77532207-77583398	PBS	TGFb	OK	22.166	20.1225	-0.139536	-0.462348	0.42695	0.569678	no
AAMP	AAMP	AAMP	chr2:219128851-219134932	PBS	TGFb	OK	46.3907	44.3029	-0.0664333	-0.434751	0.4481	0.588775	no
AANAT	AANAT	AANAT	chr17:74449432-74466199	PBS	TGFb	NOTEST	0.0193596	0.0236019	0.285856	0	1	1	no
AAR2	AAR2	AAR2	chr20:34824338-34844863	PBS	TGFb	OK	17.4511	18.2517	0.0647163	0.393651	0.4932	0.630523	no
AARD	AARD	AARD	chr8:117950463-117956239	PBS	TGFb	NOTEST	0.168826	0.166594	-0.0191973	0	1	1	no
AARS	AARS	AARS	chr16:70286296-70323412	PBS	TGFb	OK	37.5965	63.9366	0.766045	5.24115	5e-05	0.000263484	yes
AARS2	AARS2	AARS2	chr6:44266462-44281063	PBS	TGFb	OK	8.42277	7.24933	-0.216446	-1.27518	0.02565	0.0634422	no
AARSD1	AARSD1	AARSD1	chr17:41102542-41132545	PBS	TGFb	OK	15.9487	17.7468	0.154121	0.779535	0.178	0.298927	no
AASDH	AASDH	AASDH	chr4:57204450-57253674	PBS	TGFb	OK	5.78416	4.60301	-0.329531	-1.5707	0.00635	0.0195884	yes
AASDHPPT	AASDHPPT	AASDHPPT	chr11:105921824-105969419	PBS	TGFb	OK	24.2507	22.5162	-0.107063	-0.66109	0.2444	0.379759	no
AASS	AASS	AASS	chr7:121713597-121784344	PBS	TGFb	OK	8.45026	7.88602	-0.0996995	-0.614273	0.2797	0.41895	no
AATBC	AATBC	AATBC	chr21:45225638-45232448	PBS	TGFb	NOTEST	0	0	0	0	1	1	no
AATF	AATF	AATF	chr17:35306174-35414171	PBS	TGFb	OK	27.9379	29.8921	0.0975427	0.618191	0.2818	0.421167	no
AATK	AATK	AATK	chr17:79008946-79156964	PBS	TGFb	NOTEST	0.265513	0.110898	-1.25955	0	1	1	no
AATK-AS1	AATK-AS1	AATK-AS1	chr17:79008946-79156964	PBS	TGFb	NOTEST	0	0	0	0	1	1	no
ABALON	ABALON	ABALON	chr20:30252260-30311212	PBS	TGFb	NOTEST	0.115176	0.0943667	-0.287486	0	1	1	no
ABAT	ABAT	ABAT	chr16:8768443-8878432	PBS	TGFb	OK	1.10106	0.784228	-0.489552	-1.2417	0.02915	0.0702166	no
ABCA1	ABCA1	ABCA1	chr9:107543283-107690527	PBS	TGFb	OK	5.59278	4.56748	-0.29217	-1.82873	0.0013	0.00495012	yes
ABCA10	ABCA10	ABCA10	chr17:67144147-67323323	PBS	TGFb	NOTEST	0.271833	0.0537879	-2.33737	0	1	1	no
ABCA11P	ABCA11P	ABCA11P	chr4:419223-492960	PBS	TGFb	OK	3.80726	3.47175	-0.133093	-0.300865	0.5965	0.717749	no
ABCA12	ABCA12	ABCA12	chr2:215674952-216003151	PBS	TGFb	NOTEST	0.0534502	0.0151181	-1.82192	0	1	1	no
ABCA13	ABCA13	ABCA13	chr7:48211056-48687091	PBS	TGFb	NOTEST	0.0320341	0.0571896	0.836147	0	1	1	no
ABCA17P	ABCA17P	ABCA17P	chr16:2390922-2476700	PBS	TGFb	NOTEST	0.0041363	0	#NAME?	0	1	1	no
ABCA2	ABCA2	ABCA2	chr9:139901685-139931234	PBS	TGFb	OK	9.70842	9.60084	-0.0160757	-0.104623	0.854	0.904936	no
ABCA3	ABCA3	ABCA3	chr16:2325878-2390747	PBS	TGFb	NOTEST	0.196163	0.104863	-0.903551	0	1	1	no
ABCA4	ABCA4	ABCA4	chr1:94458393-94586705	PBS	TGFb	NOTEST	0.0207934	0.00334864	-2.63447	0	1	1	no
ABCA5	ABCA5	ABCA5	chr17:67144147-67323323	PBS	TGFb	OK	0.999748	0.765112	-0.385893	-1.26523	0.02705	0.0661199	no
ABCA6	ABCA6	ABCA6	chr17:67074846-67138015	PBS	TGFb	OK	1.9626	0.122884	-3.99739	-6.0651	5e-05	0.000263484	yes
ABCA7	ABCA7	ABCA7	chr19:1040101-1065570	PBS	TGFb	OK	0.692134	0.212846	-1.70124	-3.22789	5e-05	0.000263484	yes
ABCA8	ABCA8	ABCA8	chr17:66863427-66951533	PBS	TGFb	NOTEST	0.356535	0.0629706	-2.50129	0	1	1	no
ABCA9	ABCA9	ABCA9	chr17:66970772-67057136	PBS	TGFb	NOTEST	0.408278	0.0160257	-4.67109	0	1	1	no
ABCA9-AS1	ABCA9-AS1	ABCA9-AS1	chr17:66970772-67057136	PBS	TGFb	NOTEST	0	0	0	0	1	1	no
ABCB1	ABCB1	ABCB1	chr7:87133178-87461613	PBS	TGFb	NOTEST	0.463177	0.0707112	-2.71155	0	1	1	no
ABCB10	ABCB10	ABCB10	chr1:229652328-229694442	PBS	TGFb	OK	6.30553	6.43174	0.0285914	0.153538	0.78815	0.860557	no
ABCB11	ABCB11	ABCB11	chr2:169779448-169887833	PBS	TGFb	NOTEST	0	0	0	0	1	1	no
ABCB4	ABCB4	ABCB4	chr7:87031360-87105019	PBS	TGFb	NOTEST	0.164446	0.119984	-0.454765	0	1	1	no
ABCB5	ABCB5	ABCB5	chr7:20655244-20796637	PBS	TGFb	NOTEST	0	0	0	0	1	1	no
ABCB6	ABCB6	ABCB6	chr2:220074487-220083712	PBS	TGFb	OK	6.21379	4.30695	-0.528808	-2.42225	0.0001	0.000495435	yes
ABCB7	ABCB7	ABCB7	chrX:74273006-74376175	PBS	TGFb	OK	12.5407	11.2161	-0.161044	-0.90116	0.11285	0.209511	no
ABCB8	ABCB8	ABCB8	chr7:150725508-150744869	PBS	TGFb	OK	4.45184	5.93542	0.414948	2.20453	5e-05	0.000263484	yes
ABCB9	ABCB9	ABCB9	chr12:123405497-123451056	PBS	TGFb	OK	4.00765	2.35185	-0.768959	-2.91838	5e-05	0.000263484	yes
ABCC1	ABCC1	ABCC1	chr16:16043433-16236930	PBS	TGFb	OK	22.4818	16.0037	-0.490355	-3.31566	5e-05	0.000263484	yes
ABCC10	ABCC10	ABCC10	chr6:43395291-43424370	PBS	TGFb	OK	6.45931	6.79728	0.0735791	0.417601	0.4637	0.603745	no
ABCC11	ABCC11	ABCC11	chr16:48200821-48269088	PBS	TGFb	NOTEST	0.0183302	0.00439494	-2.06031	0	1	1	no
ABCC12	ABCC12	ABCC12	chr16:48116883-48180681	PBS	TGFb	NOTEST	0.0243998	0.00403481	-2.5963	0	1	1	no
ABCC13	ABCC13	ABCC13	chr21:15646119-15673692	PBS	TGFb	NOTEST	0	0	0	0	1	1	no
ABCC2	ABCC2	ABCC2	chr10:101542354-101611949	PBS	TGFb	NOTEST	0.408403	0.0921626	-2.14774	0	1	1	no
ABCC3	ABCC3	ABCC3	chr17:48712217-48769063	PBS	TGFb	OK	12.7734	5.61751	-1.18515	-6.22875	5e-05	0.000263484	yes
ABCC4	ABCC4	ABCC4	chr13:95672082-95953700	PBS	TGFb	OK	9.1914	8.28576	-0.14965	-0.903935	0.116	0.214281	no
ABCC5	ABCC5	ABCC5	chr3:183637723-183735727	PBS	TGFb	OK	6.74543	6.1995	-0.121759	-0.555197	0.33105	0.474514	no
ABCC5-AS1	ABCC5-AS1	ABCC5-AS1	chr3:183637723-183735727	PBS	TGFb	NOTEST	0	0	0	0	1	1	no
ABCC6	ABCC6	ABCC6	chr16:16243421-16317328	PBS	TGFb	NOTEST	0.267916	0.217017	-0.303972	0	1	1	no
ABCC6P1	ABCC6P1	ABCC6P1	chr16:18582569-18609607	PBS	TGFb	NOTEST	0.0373863	0.034554	-0.113658	0	1	1	no
ABCC6P2	ABCC6P2	ABCC6P2	chr16:14916288-14918559	PBS	TGFb	OK	1.03961	0.269021	-1.95026	-1.44561	0.0296	0.071062	no
ABCC8	ABCC8	ABCC8	chr11:17414431-17498392	PBS	TGFb	NOTEST	0.0104923	0	#NAME?	0	1	1	no
ABCC9	ABCC9	ABCC9	chr12:21950323-22089628	PBS	TGFb	OK	0.484356	0.693681	0.518207	1.25897	0.0287	0.0694045	no
ABCD1	ABCD1	ABCD1	chrX:152990322-153010216	PBS	TGFb	OK	5.70698	3.9295	-0.538381	-2.57096	5e-05	0.000263484	yes
ABCD2	ABCD2	ABCD2	chr12:39945021-40013843	PBS	TGFb	NOTEST	0.03536	0	#NAME?	0	1	1	no
ABCD3	ABCD3	ABCD3	chr1:94883932-94984219	PBS	TGFb	OK	16.3974	15.9238	-0.0422809	-0.232203	0.68465	0.784435	no
ABCD4	ABCD4	ABCD4	chr14:74751979-74769767	PBS	TGFb	OK	4.13053	3.46069	-0.255265	-1.04527	0.0684	0.140857	no
ABCE1	ABCE1	ABCE1	chr4:145915726-146050676	PBS	TGFb	OK	37.6114	47.8487	0.347309	2.31716	5e-05	0.000263484	yes
ABCF1	ABCF1	ABCF1	chr6_ssto_hap7:1871447-1891586	PBS	TGFb	OK	24.795	28.474	0.199592	1.32691	0.02025	0.0521533	no
ABCF2	ABCF2	ABCF2	chr7:150904922-150924460	PBS	TGFb	OK	28.1287	29.5778	0.0724721	0.413928	0.46515	0.60484	no
ABCF3	ABCF3	ABCF3	chr3:183903862-183911795	PBS	TGFb	OK	16.9864	15.2679	-0.153881	-0.919871	0.1062	0.199924	no
ABCG1	ABCG1	ABCG1	chr21:43619798-43717354	PBS	TGFb	NOTEST	0.383689	0.347847	-0.141483	0	1	1	no
ABCG2	ABCG2	ABCG2	chr4:89011415-89152474	PBS	TGFb	NOTEST	0.47843	0.07924	-2.59401	0	1	1	no
ABCG4	ABCG4	ABCG4	chr11:119019749-119033374	PBS	TGFb	NOTEST	0.0797388	0.079873	0.00242497	0	1	1	no
ABCG5	ABCG5	ABCG5	chr2:44039610-44065958	PBS	TGFb	NOTEST	0	0	0	0	1	1	no
ABCG8	ABCG8	ABCG8	chr2:44066102-44105605	PBS	TGFb	NOTEST	0	0	0	0	1	1	no
ABHD1	ABHD1	ABHD1	chr2:27346656-27357542	PBS	TGFb	NOTEST	0	0	0	0	1	1	no
ABHD10	ABHD10	ABHD10	chr3:111697722-111712215	PBS	TGFb	OK	18.6037	20.3957	0.132671	0.827516	0.1495	0.261327	no
ABHD11	ABHD11	ABHD11	chr7:73150424-73153197	PBS	TGFb	OK	6.0185	5.21326	-0.207218	-0.684817	0.22155	0.353233	no
ABHD11-AS1	ABHD11-AS1	ABHD11-AS1	chr7:73149398-73150330	PBS	TGFb	NOTEST	0.381804	0.0787098	-2.27821	0	1	1	no
ABHD12	ABHD12	ABHD12	chr20:25228705-25371618	PBS	TGFb	OK	26.8075	18.1055	-0.566214	-1.23969	0.03165	0.0750765	no
ABHD12B	ABHD12B	ABHD12B	chr14:51338877-51371688	PBS	TGFb	NOTEST	0	0	0	0	1	1	no
ABHD13	ABHD13	ABHD13	chr13:108870762-108886603	PBS	TGFb	OK	3.72645	4.25307	0.190703	0.984083	0.0872	0.171062	no
ABHD14A	ABHD14A	ABHD14A	chr3:52009041-52023218	PBS	TGFb	OK	7.81508	5.90275	-0.404872	-1.04183	0.0671	0.138711	no
ABHD14A-ACY1	ABHD14A-ACY1	ABHD14A-ACY1	chr3:52009041-52023218	PBS	TGFb	NOTEST	0.264473	0.000167639	-10.6235	0	1	1	no
ABHD14B	ABHD14B	ABHD14B	chr3:52002525-52008646	PBS	TGFb	OK	25.5327	17.7946	-0.520912	-3.14385	5e-05	0.000263484	yes
ABHD15	ABHD15	ABHD15	chr17:27887688-27894042	PBS	TGFb	OK	3.06851	2.60265	-0.237561	-0.883723	0.1188	0.218205	no
ABHD16A	ABHD16A	ABHD16A	chr6_ssto_hap7:2985531-3001955	PBS	TGFb	OK	6.78726	5.87656	-0.207859	-0.867943	0.12985	0.234107	no
ABHD16B	ABHD16B	ABHD16B	chr20:62492565-62494341	PBS	TGFb	NOTEST	0.0330389	0.0149091	-1.14797	0	1	1	no
ABHD17A	ABHD17A	ABHD17A	chr19:1876974-1885518	PBS	TGFb	OK	28.1543	26.9516	-0.0629879	-0.376612	0.51225	0.64757	no
ABHD17B	ABHD17B	ABHD17B	chr9:74477367-74526148	PBS	TGFb	OK	5.19771	5.34163	0.0394054	0.158436	0.77925	0.854452	no
ABHD17C	ABHD17C	ABHD17C	chr15:80987651-81047962	PBS	TGFb	OK	5.74796	5.86212	0.0283738	0.123314	0.82665	0.886387	no
ABHD2	ABHD2	ABHD2	chr15:89631380-89745591	PBS	TGFb	OK	19.8373	22.9811	0.212235	1.4636	0.01075	0.0308138	yes
ABHD3	ABHD3	ABHD3	chr18:19230857-19284766	PBS	TGFb	OK	2.75505	2.9215	0.0846336	0.23057	0.6855	0.7852	no
ABHD4	ABHD4	ABHD4	chr14:23067146-23081265	PBS	TGFb	OK	13.5705	14.7086	0.116189	0.673997	0.24255	0.377716	no
ABHD5	ABHD5	ABHD5	chr3:43732374-43764217	PBS	TGFb	OK	7.71062	4.68657	-0.718315	-4.08255	5e-05	0.000263484	yes
ABHD6	ABHD6	ABHD6	chr3:58223258-58280461	PBS	TGFb	OK	2.34677	2.03258	-0.207366	-0.56393	0.32865	0.471807	no
ABHD8	ABHD8	ABHD8	chr19:17402939-17414282	PBS	TGFb	OK	5.86739	5.17354	-0.181567	-0.729325	0.19855	0.325275	no
ABI1	ABI1	ABI1	chr10:26986594-27150016	PBS	TGFb	OK	16.3193	17.9417	0.136744	0.828791	0.1455	0.256732	no
ABI2	ABI2	ABI2	chr2:204192961-204296896	PBS	TGFb	OK	18.05	17.5479	-0.0406968	-0.272921	0.634	0.746585	no
ABI3	ABI3	ABI3	chr17:47283595-47300587	PBS	TGFb	NOTEST	0.265437	0.195905	-0.438214	0	1	1	no
ABI3BP	ABI3BP	ABI3BP	chr3:100468178-100712334	PBS	TGFb	OK	2.27614	5.68685	1.32104	5.89807	5e-05	0.000263484	yes
ABL1	ABL1	ABL1	chr9:133589267-133763062	PBS	TGFb	OK	41.188	50.0859	0.282182	1.9611	0.0008	0.00324217	yes
ABL2	ABL2	ABL2	chr1:179068461-179198819	PBS	TGFb	OK	8.92293	11.3202	0.343308	2.20322	0.0003	0.00134916	yes
ABLIM1	ABLIM1	ABLIM1	chr10:116190868-116444414	PBS	TGFb	OK	0.650936	0.755767	0.215427	0.595417	0.2992	0.440546	no
ABLIM2	ABLIM2	ABLIM2	chr4:7967036-8160559	PBS	TGFb	NOTEST	0.0154805	0.110207	2.8317	0	1	1	no
ABLIM3	ABLIM3	ABLIM3	chr5:148521045-148640001	PBS	TGFb	OK	66.1448	44.9602	-0.556979	-3.85758	5e-05	0.000263484	yes
ABO	ABO	ABO	chr9:136130562-136150630	PBS	TGFb	NOTEST	0	0	0	0	1	1	no
ABR	ABR	ABR	chr17:906757-1090616	PBS	TGFb	OK	27.6671	33.6049	0.280501	1.9045	0.00115	0.00444314	yes
ABRA	ABRA	ABRA	chr8:107771710-107782472	PBS	TGFb	NOTEST	0	0	0	0	1	1	no
ABRACL	ABRACL	ABRACL	chr6:139349818-139364439	PBS	TGFb	OK	22.0276	26.7028	0.277676	1.33196	0.01965	0.0509637	no
ABT1	ABT1	ABT1	chr6:26597170-26600277	PBS	TGFb	OK	8.57285	11.7511	0.454946	2.35539	5e-05	0.000263484	yes
ABTB1	ABTB1	ABTB1	chr3:127391780-127399769	PBS	TGFb	OK	4.6512	4.27868	-0.120438	-0.424944	0.46005	0.600142	no
ABTB2	ABTB2	ABTB2	chr11:34172533-34379555	PBS	TGFb	OK	1.62777	1.11918	-0.54045	-1.67733	0.00445	0.0144304	yes
ACAA1	ACAA1	ACAA1	chr3:38080695-38178733	PBS	TGFb	OK	13.9952	11.9726	-0.225189	-1.17842	0.03915	0.0894343	no
ACAA2	ACAA2	ACAA2	chr18:47309873-47340251	PBS	TGFb	OK	17.4356	17.9766	0.0440814	0.252549	0.66075	0.76671	no
ACACA	ACACA	ACACA	chr17:35441926-35766902	PBS	TGFb	OK	20.0933	18.2988	-0.134963	-0.927845	0.1085	0.203306	no
ACACB	ACACB	ACACB	chr12:109577201-109706030	PBS	TGFb	NOTEST	0.500032	0.347562	-0.52475	0	1	1	no
ACAD10	ACAD10	ACAD10	chr12:112123856-112194911	PBS	TGFb	OK	8.17055	6.27126	-0.381678	-2.14028	0.0003	0.00134916	yes
ACAD11	ACAD11	ACAD11	chr3:132276981-132593050	PBS	TGFb	OK	7.28552	5.16624	-0.495916	-1.27104	0.02825	0.0684829	no
ACAD8	ACAD8	ACAD8	chr11:134123433-134135746	PBS	TGFb	OK	8.62036	8.23671	-0.0656808	-0.320664	0.58015	0.705698	no
ACAD9	ACAD9	ACAD9	chr3:128598332-128631957	PBS	TGFb	OK	16.5018	15.3785	-0.101711	-0.607441	0.28735	0.427681	no
ACADL	ACADL	ACADL	chr2:211052715-211090215	PBS	TGFb	NOTEST	0.0162881	0	#NAME?	0	1	1	no
ACADM	ACADM	ACADM	chr1:76190031-76229363	PBS	TGFb	OK	13.4779	13.3474	-0.0140301	-0.0793694	0.88545	0.926856	no
ACADS	ACADS	ACADS	chr12:121163540-121177811	PBS	TGFb	OK	4.42039	2.13302	-1.05128	-2.92485	5e-05	0.000263484	yes
ACADSB	ACADSB	ACADSB	chr10:124768428-124817806	PBS	TGFb	OK	5.37636	3.45521	-0.637856	-3.4463	5e-05	0.000263484	yes
ACADVL	ACADVL	ACADVL	chr17:7093209-7128586	PBS	TGFb	OK	70.7581	51.7625	-0.450986	-2.65695	5e-05	0.000263484	yes
ACAN	ACAN	ACAN	chr15:89346673-89418585	PBS	TGFb	NOTEST	0.00650153	0	#NAME?	0	1	1	no
ACAP1	ACAP1	ACAP1	chr17:7239847-7254793	PBS	TGFb	NOTEST	0.149578	0.135136	-0.146486	0	1	1	no
ACAP2	ACAP2	ACAP2	chr3:194995464-195163817	PBS	TGFb	OK	17.5305	15.4497	-0.18229	-1.22959	0.03125	0.0743324	no
ACAP3	ACAP3	ACAP3	chr1:1227763-1243269	PBS	TGFb	OK	11.6185	11.5416	-0.00957942	-0.058016	0.91855	0.948816	no
ACAT1	ACAT1	ACAT1	chr11:107992257-108018891	PBS	TGFb	OK	29.1601	29.1429	-0.000847484	-0.00537161	0.9935	0.995427	no
ACAT2	ACAT2	ACAT2	chr6:160181290-160210735	PBS	TGFb	OK	53.693	68.5397	0.352205	1.17182	0.0424	0.0953908	no
ACBD3	ACBD3	ACBD3	chr1:226332379-226374423	PBS	TGFb	OK	32.8612	41.2536	0.328137	2.22407	0.00015	0.00071729	yes
ACBD4	ACBD4	ACBD4	chr17:43209966-43221543	PBS	TGFb	OK	3.21432	1.35782	-1.24322	-2.80758	5e-05	0.000263484	yes
ACBD5	ACBD5	ACBD5	chr10:27484142-27531068	PBS	TGFb	OK	10.1391	10.1868	0.00677181	0.0400484	0.94245	0.963868	no
ACBD6	ACBD6	ACBD6	chr1:180257351-180472022	PBS	TGFb	OK	39.887	36.5963	-0.12422	-0.784323	0.1691	0.287154	no
ACBD7	ACBD7	ACBD7	chr10:15117473-15130775	PBS	TGFb	OK	1.70827	1.05228	-0.699017	-1.77181	0.0032	0.0108738	yes
ACCS	ACCS	ACCS	chr11:44087728-44105569	PBS	TGFb	OK	0.878777	0.724992	-0.277532	-0.439104	0.43595	0.577333	no
ACCSL	ACCSL	ACCSL	chr11:44069530-44081527	PBS	TGFb	NOTEST	0	0	0	0	1	1	no
ACD	ACD	ACD	chr16:67679029-67694718	PBS	TGFb	OK	6.34904	8.88151	0.484268	2.12654	0.00035	0.00154762	yes
ACE	ACE	ACE	chr17:61554421-61575741	PBS	TGFb	OK	2.07404	1.01219	-1.03496	-3.25516	5e-05	0.000263484	yes
ACE2	ACE2	ACE2	chrX:15579155-15620192	PBS	TGFb	NOTEST	0.0228843	0.00565192	-2.01755	0	1	1	no
ACER1	ACER1	ACER1	chr19:6306509-6333640	PBS	TGFb	NOTEST	0.036117	0	#NAME?	0	1	1	no
ACER2	ACER2	ACER2	chr9:19408924-19452500	PBS	TGFb	OK	0.809788	0.804456	-0.00953043	-0.01783	0.9813	0.98634	no
ACER3	ACER3	ACER3	chr11:76571916-76737841	PBS	TGFb	OK	3.7103	3.7364	0.0101132	0.0563178	0.92155	0.951002	no
ACHE	ACHE	ACHE	chr7:100487614-100493754	PBS	TGFb	OK	0.366609	0.935698	1.3518	1.85347	0.0027	0.00938461	yes
ACIN1	ACIN1	ACIN1	chr14:23527773-23569665	PBS	TGFb	OK	65.0937	58.4354	-0.155675	-0.883803	0.1271	0.230403	no
ACKR1	ACKR1	ACKR1	chr1:159173802-159176290	PBS	TGFb	NOTEST	0.0361369	0.0260613	-0.471563	0	1	1	no
ACKR2	ACKR2	ACKR2	chr3:42850963-42908775	PBS	TGFb	NOTEST	0.281316	0.0284479	-3.30579	0	1	1	no
ACKR3	ACKR3	ACKR3	chr2:237478379-237490994	PBS	TGFb	OK	0.152028	0.593411	1.9647	1.96168	0.0063	0.019462	yes
ACKR4	ACKR4	ACKR4	chr3:132276981-132593050	PBS	TGFb	NOTEST	0.128675	0.0974624	-0.400812	0	1	1	no
ACLY	ACLY	ACLY	chr17:40023169-40075275	PBS	TGFb	OK	115.075	157.54	0.453146	3.18973	5e-05	0.000263484	yes
ACMSD	ACMSD	ACMSD	chr2:135596185-135676176	PBS	TGFb	NOTEST	0	0	0	0	1	1	no
ACO1	ACO1	ACO1	chr9:32384600-32450832	PBS	TGFb	OK	34.0416	32.887	-0.0497825	-0.336703	0.5574	0.687029	no
ACO2	ACO2	ACO2	chr22:41865128-41940610	PBS	TGFb	OK	41.0382	39.3628	-0.0601356	-0.347506	0.54875	0.679675	no
ACOT1	ACOT1	ACOT1	chr14:73945188-74025651	PBS	TGFb	OK	1.78992	1.71241	-0.0638663	-0.089842	0.86995	0.916275	no
ACOT11	ACOT11	ACOT11	chr1:55013806-55100417	PBS	TGFb	OK	0.826332	0.800594	-0.045651	-0.0863934	0.87425	0.919304	no
ACOT12	ACOT12	ACOT12	chr5:80243511-81047072	PBS	TGFb	NOTEST	0.257617	0.0712859	-1.85354	0	1	1	no
ACOT13	ACOT13	ACOT13	chr6:24667262-24719403	PBS	TGFb	OK	7.47584	7.06881	-0.0807676	-0.246904	0.66825	0.772567	no
ACOT2	ACOT2	ACOT2	chr14:74034323-74042362	PBS	TGFb	OK	8.18507	6.3763	-0.360275	-1.50913	0.01015	0.029394	yes
ACOT4	ACOT4	ACOT4	chr14:74058409-74062470	PBS	TGFb	NOTEST	0.177202	0.0800102	-1.14714	0	1	1	no
ACOT6	ACOT6	ACOT6	chr14:74083547-74086592	PBS	TGFb	NOTEST	0	0	0	0	1	1	no
ACOT7	ACOT7	ACOT7	chr1:6324331-6453826	PBS	TGFb	OK	42.3763	53.0611	0.324399	2.02747	0.00045	0.00194258	yes
ACOT8	ACOT8	ACOT8	chr20:44462469-44486048	PBS	TGFb	OK	10.4186	10.2918	-0.0176724	-0.0512519	0.93125	0.958536	no
ACOT9	ACOT9	ACOT9	chrX:23721776-23761407	PBS	TGFb	OK	26.0046	33.5163	0.366098	2.25696	0.00015	0.00071729	yes
ACOX1	ACOX1	ACOX1	chr17:73937588-74002080	PBS	TGFb	OK	8.74427	7.47843	-0.225601	-1.32317	0.01985	0.0513793	no
ACOX2	ACOX2	ACOX2	chr3:58490862-58522929	PBS	TGFb	OK	1.30738	0.337759	-1.95262	-2.8353	0.0001	0.000495435	yes
ACOX3	ACOX3	ACOX3	chr4:8368008-8442452	PBS	TGFb	OK	6.31543	6.74342	0.0945982	0.464497	0.4168	0.560128	no
ACOXL	ACOXL	ACOXL	chr2:111490149-111875799	PBS	TGFb	NOTEST	0	0	0	0	1	1	no
ACP1	ACP1	ACP1	chr2:264868-278282	PBS	TGFb	OK	51.6748	66.9271	0.373131	2.38126	5e-05	0.000263484	yes
ACP2	ACP2	ACP2	chr11:47260852-47290584	PBS	TGFb	OK	8.54964	7.40203	-0.207942	-0.888074	0.11775	0.216646	no
ACP5	ACP5	ACP5	chr19:11685474-11689801	PBS	TGFb	NOTEST	0.163914	0.0626586	-1.38736	0	1	1	no
ACP6	ACP6	ACP6	chr1:147119167-147142634	PBS	TGFb	OK	5.61773	4.6261	-0.280193	-1.00134	0.07965	0.159078	no
ACPP	ACPP	ACPP	chr3:132036210-132087146	PBS	TGFb	OK	1.90825	0.145407	-3.71408	-4.00359	5e-05	0.000263484	yes
ACPT	ACPT	ACPT	chr19:51293671-51298481	PBS	TGFb	NOTEST	0	0	0	0	1	1	no
ACR	ACR	ACR	chr22:51176651-51183727	PBS	TGFb	NOTEST	0.0138254	0.0199478	0.528909	0	1	1	no
ACRBP	ACRBP	ACRBP	chr12:6747241-6756580	PBS	TGFb	NOTEST	0.189577	0.0388757	-2.28585	0	1	1	no
ACRC	ACRC	ACRC	chrX:70430034-70948962	PBS	TGFb	NOTEST	0.390988	0.40589	0.053964	0	1	1	no
ACRV1	ACRV1	ACRV1	chr11:125495030-125550793	PBS	TGFb	NOTEST	0.0248379	0	#NAME?	0	1	1	no
ACSBG1	ACSBG1	ACSBG1	chr15:78463186-78527049	PBS	TGFb	NOTEST	0	0	0	0	1	1	no
ACSBG2	ACSBG2	ACSBG2	chr19:6135643-6193114	PBS	TGFb	NOTEST	0	0	0	0	1	1	no
ACSF2	ACSF2	ACSF2	chr17:48503518-48552206	PBS	TGFb	OK	5.20197	4.30323	-0.273638	-0.978481	0.08235	0.16356	no
ACSF3	ACSF3	ACSF3	chr16:89160216-89222254	PBS	TGFb	OK	6.25987	6.01613	-0.0572965	-0.298791	0.6026	0.721734	no
ACSL1	ACSL1	ACSL1	chr4:185676748-185747268	PBS	TGFb	OK	11.6744	16.734	0.519435	3.22247	5e-05	0.000263484	yes
ACSL3	ACSL3	ACSL3	chr2:223725731-223808119	PBS	TGFb	OK	44.2891	58.4558	0.400394	2.78196	5e-05	0.000263484	yes
ACSL4	ACSL4	ACSL4	chrX:108884563-108976621	PBS	TGFb	OK	34.4372	45.4922	0.401652	2.77507	5e-05	0.000263484	yes
ACSL5	ACSL5	ACSL5	chr10:114133915-114188138	PBS	TGFb	NOTEST	0.151942	0.0281153	-2.4341	0	1	1	no
ACSL6	ACSL6	ACSL6	chr5:131285666-131347761	PBS	TGFb	NOTEST	0.0140981	0	#NAME?	0	1	1	no
ACSM1	ACSM1	ACSM1	chr16:20634558-20702578	PBS	TGFb	NOTEST	0	0	0	0	1	1	no
ACSM2A	ACSM2A	ACSM2A	chr16:20462782-20498991	PBS	TGFb	NOTEST	0	0	0	0	1	1	no
ACSM2B	ACSM2B	ACSM2B	chr16:20548082-20587695	PBS	TGFb	NOTEST	0	0	0	0	1	1	no
ACSM3	ACSM3	ACSM3	chr16:20775311-20860990	PBS	TGFb	OK	1.10792	0.527459	-1.07072	-1.27056	0.033	0.0777079	no
ACSM4	ACSM4	ACSM4	chr12:7456927-7480969	PBS	TGFb	NOTEST	0	0	0	0	1	1	no
ACSM5	ACSM5	ACSM5	chr16:20420855-20452281	PBS	TGFb	NOTEST	0	0	0	0	1	1	no
ACSM6	ACSM6	ACSM6	chr10:96953956-96988686	PBS	TGFb	NOTEST	0	0	0	0	1	1	no
ACSS1	ACSS1	ACSS1	chr20:24986865-25038818	PBS	TGFb	OK	2.3457	1.53529	-0.611506	-1.91745	0.0013	0.00495012	yes
ACSS2	ACSS2	ACSS2	chr20:33462765-33515769	PBS	TGFb	OK	25.5609	14.5437	-0.813551	-5.08815	5e-05	0.000263484	yes
ACSS3	ACSS3	ACSS3	chr12:81471808-81649582	PBS	TGFb	OK	4.53235	2.90224	-0.643091	-2.52699	5e-05	0.000263484	yes
ACTA1	ACTA1	ACTA1	chr1:229566992-229569843	PBS	TGFb	NOTEST	0.15479	0.0294889	-2.39206	0	1	1	no
ACTA2	ACTA2	ACTA2	chr10:90692440-90775542	PBS	TGFb	OK	41.3669	35.5846	-0.217221	-1.15217	0.0449	0.0999532	no
ACTA2-AS1	ACTA2-AS1	ACTA2-AS1	chr10:90692440-90775542	PBS	TGFb	NOTEST	0	0.0100517	inf	0	1	1	no
ACTB	ACTB	ACTB	chr7:5566778-5570232	PBS	TGFb	OK	2252.56	3393.77	0.591323	4.09596	5e-05	0.000263484	yes
ACTBL2	ACTBL2	ACTBL2	chr5:56775842-56778636	PBS	TGFb	NOTEST	0.076884	0.114162	0.570328	0	1	1	no
ACTC1	ACTC1	ACTC1	chr15:35047284-35105124	PBS	TGFb	OK	0.723211	0.279024	-1.37403	-2.1458	0.0013	0.00495012	yes
ACTG1	ACTG1	ACTG1	chr17:79476996-79479892	PBS	TGFb	OK	1760.43	2530.9	0.523721	3.6381	5e-05	0.000263484	yes
ACTG1P17	ACTG1P17	ACTG1P17	chr15:83394649-83408532	PBS	TGFb	NOTEST	0.0964153	0.0576912	-0.74091	0	1	1	no
ACTG1P20	ACTG1P20	ACTG1P20	chr1:27648635-27662891	PBS	TGFb	OK	0.988492	0.972232	-0.0239295	-0.0385581	0.94335	0.964406	no
ACTG1P4	ACTG1P4	ACTG1P4	chr1:104068577-104122156	PBS	TGFb	NOTEST	0.210698	0.192881	-0.127466	0	1	1	no
ACTG2	ACTG2	ACTG2	chr2:74120092-74146780	PBS	TGFb	OK	9.98673	3.5632	-1.48684	-4.52659	5e-05	0.000263484	yes
ACTL10	ACTL10	ACTL10	chr20:32244892-32262264	PBS	TGFb	OK	0.758309	0.668806	-0.181198	-0.219984	0.70595	0.800812	no
ACTL6A	ACTL6A	ACTL6A	chr3:179280667-179306193	PBS	TGFb	OK	26.1377	30.7371	0.233846	1.45011	0.01185	0.0335352	yes
ACTL6B	ACTL6B	ACTL6B	chr7:100240725-100254084	PBS	TGFb	NOTEST	0.0975481	0	#NAME?	0	1	1	no
ACTL7A	ACTL7A	ACTL7A	chr9:111624507-111626035	PBS	TGFb	NOTEST	0	0	0	0	1	1	no
ACTL7B	ACTL7B	ACTL7B	chr9:111616868-111618275	PBS	TGFb	NOTEST	0	0	0	0	1	1	no
ACTL8	ACTL8	ACTL8	chr1:18081807-18153558	PBS	TGFb	NOTEST	0.0412015	0	#NAME?	0	1	1	no
ACTL9	ACTL9	ACTL9	chr19:8807746-8809180	PBS	TGFb	NOTEST	0	0	0	0	1	1	no
ACTN1	ACTN1	ACTN1	chr14:69340839-69446083	PBS	TGFb	OK	141.966	235.543	0.730442	5.20104	5e-05	0.000263484	yes
ACTN1-AS1	ACTN1-AS1	ACTN1-AS1	chr14:69446398-69454180	PBS	TGFb	NOTEST	0.0455944	0	#NAME?	0	1	1	no
ACTN2	ACTN2	ACTN2	chr1:236849753-236927927	PBS	TGFb	NOTEST	0.0563683	0.0209656	-1.42686	0	1	1	no
ACTN3	ACTN3	ACTN3	chr11:66313865-66330800	PBS	TGFb	NOTEST	0.27217	0.0736709	-1.88534	0	1	1	no
ACTN4	ACTN4	ACTN4	chr19:39138266-39235114	PBS	TGFb	OK	193.247	229.451	0.24774	1.75447	0.00295	0.0101174	yes
ACTR10	ACTR10	ACTR10	chr14:58666832-58702353	PBS	TGFb	OK	20.3741	19.8184	-0.0398956	-0.245104	0.6739	0.776585	no
ACTR1A	ACTR1A	ACTR1A	chr10:104238985-104262512	PBS	TGFb	OK	62.5845	71.2246	0.18657	1.28642	0.0225	0.05696	no
ACTR1B	ACTR1B	ACTR1B	chr2:98272401-98280561	PBS	TGFb	OK	32.369	31.8732	-0.022269	-0.143693	0.8019	0.870528	no
ACTR2	ACTR2	ACTR2	chr2:65454828-65498390	PBS	TGFb	OK	144.868	165.955	0.196053	1.3863	0.0144	0.0395724	yes
ACTR3	ACTR3	ACTR3	chr2:114588759-114719129	PBS	TGFb	OK	41.939	56.829	0.438335	3.06001	5e-05	0.000263484	yes
ACTR3B	ACTR3B	ACTR3B	chr7:152456833-152552464	PBS	TGFb	OK	3.47983	4.08272	0.230513	0.775768	0.17315	0.292379	no
ACTR3BP2	ACTR3BP2	ACTR3BP2	chr2:92129158-92130496	PBS	TGFb	NOTEST	0	0	0	0	1	1	no
ACTR3BP5	ACTR3BP5	ACTR3BP5	chr10:38989726-38991371	PBS	TGFb	NOTEST	0	0	0	0	1	1	no
ACTR3C	ACTR3C	ACTR3C	chr7:149944300-150035245	PBS	TGFb	NOTEST	0.0377504	0.0409897	0.118767	0	1	1	no
ACTR5	ACTR5	ACTR5	chr20:37377096-37401089	PBS	TGFb	OK	2.80399	2.96323	0.0796906	0.254427	0.6617	0.76733	no
ACTR6	ACTR6	ACTR6	chr12:100593864-100618202	PBS	TGFb	OK	11.6222	10.8529	-0.0987996	-0.492006	0.39175	0.536853	no
ACTR8	ACTR8	ACTR8	chr3:53901093-53916229	PBS	TGFb	OK	9.59315	9.64406	0.00763655	0.0444272	0.93795	0.96155	no
ACTRT1	ACTRT1	ACTRT1	chrX:127184940-127186382	PBS	TGFb	NOTEST	0	0	0	0	1	1	no
ACTRT2	ACTRT2	ACTRT2	chr1:2938045-2939467	PBS	TGFb	NOTEST	0	0	0	0	1	1	no
ACTRT3	ACTRT3	ACTRT3	chr3:169484710-169487683	PBS	TGFb	OK	2.56481	1.61186	-0.670127	-1.58313	0.0079	0.0236908	yes
ACVR1	ACVR1	ACVR1	chr2:158592957-158732374	PBS	TGFb	OK	13.0873	15.2753	0.22303	1.33694	0.0192	0.0500782	no
ACVR1B	ACVR1B	ACVR1B	chr12:52345450-52390863	PBS	TGFb	OK	6.61323	4.67159	-0.501444	-2.69959	5e-05	0.000263484	yes
ACVR1C	ACVR1C	ACVR1C	chr2:158383278-158485399	PBS	TGFb	NOTEST	0.116891	0.106925	-0.12856	0	1	1	no
ACVR2A	ACVR2A	ACVR2A	chr2:148602085-149271044	PBS	TGFb	OK	2.77923	1.31216	-1.08275	-2.79	5e-05	0.000263484	yes
ACVR2B	ACVR2B	ACVR2B	chr3:38492517-38534633	PBS	TGFb	OK	1.18806	1.17596	-0.0147719	-0.0651543	0.9096	0.942586	no
ACVR2B-AS1	ACVR2B-AS1	ACVR2B-AS1	chr3:38492517-38534633	PBS	TGFb	NOTEST	0.170785	0.15077	-0.179831	0	1	1	no
ACVRL1	ACVRL1	ACVRL1	chr12:52301201-52317145	PBS	TGFb	OK	5.59245	1.26152	-2.14832	-7.49308	5e-05	0.000263484	yes
ACY1	ACY1	ACY1	chr3:52009041-52023218	PBS	TGFb	OK	12.4559	9.61506	-0.373463	-1.61959	0.00505	0.0160932	yes
ACY3	ACY3	ACY3	chr11:67410025-67418130	PBS	TGFb	NOTEST	0	0	0	0	1	1	no
ACYP1	ACYP1	ACYP1	chr14:75519927-75536186	PBS	TGFb	OK	21.1675	23.2653	0.136329	0.534411	0.34855	0.4926	no
ACYP2	ACYP2	ACYP2	chr2:54342409-54532435	PBS	TGFb	OK	2.8923	2.52447	-0.196236	-0.412383	0.4713	0.610685	no
ADA	ADA	ADA	chr20:43248162-43280376	PBS	TGFb	OK	6.66967	4.48902	-0.571215	-1.91665	0.00135	0.00511637	yes
ADAD1	ADAD1	ADAD1	chr4:123300120-123350947	PBS	TGFb	NOTEST	0	0	0	0	1	1	no
ADAD2	ADAD2	ADAD2	chr16:84224722-84230772	PBS	TGFb	NOTEST	0	0	0	0	1	1	no
ADAL	ADAL	ADAL	chr15:43619973-43646753	PBS	TGFb	OK	1.77962	1.43836	-0.30715	-0.767813	0.18515	0.308094	no
ADAM10	ADAM10	ADAM10	chr15:58887402-59042177	PBS	TGFb	OK	38.1097	31.5892	-0.270726	-1.86175	0.00115	0.00444314	yes
ADAM11	ADAM11	ADAM11	chr17:42836567-42859214	PBS	TGFb	NOTEST	0.170991	0.0732658	-1.22271	0	1	1	no
ADAM12	ADAM12	ADAM12	chr10:127700953-128077127	PBS	TGFb	OK	7.22311	13.2808	0.878652	5.21451	5e-05	0.000263484	yes
ADAM15	ADAM15	ADAM15	chr1:155006281-155042029	PBS	TGFb	OK	32.0647	21.8469	-0.553558	-3.4647	5e-05	0.000263484	yes
ADAM17	ADAM17	ADAM17	chr2:9629410-9695917	PBS	TGFb	OK	7.94954	9.42522	0.245654	1.3899	0.0157	0.0425385	yes
ADAM18	ADAM18	ADAM18	chr8:39442086-39587583	PBS	TGFb	NOTEST	0	0	0	0	1	1	no
ADAM19	ADAM19	ADAM19	chr5:156904311-157002831	PBS	TGFb	OK	6.68243	33.8161	2.33927	15.123	5e-05	0.000263484	yes
ADAM1A	ADAM1A	ADAM1A	chr12:112336866-112339706	PBS	TGFb	OK	1.69057	1.31131	-0.3665	-0.896785	0.1184	0.217595	no
ADAM2	ADAM2	ADAM2	chr8:39601254-39695808	PBS	TGFb	NOTEST	0	0	0	0	1	1	no
ADAM20	ADAM20	ADAM20	chr14:70989077-71001732	PBS	TGFb	NOTEST	0.0423711	0.0235123	-0.849663	0	1	1	no
ADAM20P1	ADAM20P1	ADAM20P1	chr14:70935595-70950473	PBS	TGFb	NOTEST	0.054419	0.0681624	0.324865	0	1	1	no
ADAM21	ADAM21	ADAM21	chr14:70918873-70926622	PBS	TGFb	NOTEST	0.174174	0.0565405	-1.62317	0	1	1	no
ADAM21P1	ADAM21P1	ADAM21P1	chr14:70712469-70714518	PBS	TGFb	NOTEST	0.0100527	0.0462485	2.20183	0	1	1	no
ADAM22	ADAM22	ADAM22	chr7:87563565-87832204	PBS	TGFb	NOTEST	0.525133	0.0756998	-2.79432	0	1	1	no
ADAM23	ADAM23	ADAM23	chr2:207308367-207485854	PBS	TGFb	OK	2.83794	3.14177	0.146735	0.728668	0.2058	0.334438	no
ADAM28	ADAM28	ADAM28	chr8:24151552-24406131	PBS	TGFb	NOTEST	0.352457	0.0633598	-2.47581	0	1	1	no
ADAM29	ADAM29	ADAM29	chr4:175839508-175899331	PBS	TGFb	NOTEST	0	0	0	0	1	1	no
ADAM30	ADAM30	ADAM30	chr1:120436155-120439147	PBS	TGFb	NOTEST	0	0	0	0	1	1	no
ADAM32	ADAM32	ADAM32	chr8:38965049-39142436	PBS	TGFb	NOTEST	0.289159	0.211857	-0.448769	0	1	1	no
ADAM33	ADAM33	ADAM33	chr20:3648619-3662778	PBS	TGFb	OK	19.1888	9.33267	-1.0399	-6.30711	5e-05	0.000263484	yes
ADAM3A	ADAM3A	ADAM3A	chr8:39308563-39380508	PBS	TGFb	NOTEST	0	0	0	0	1	1	no
ADAM5	ADAM5	ADAM5	chr8:39172181-39260375	PBS	TGFb	NOTEST	0.0123015	0	#NAME?	0	1	1	no
ADAM6	ADAM6	ADAM6	chr14:106435817-106438358	PBS	TGFb	NOTEST	0	0	0	0	1	1	no
ADAM7	ADAM7	ADAM7	chr8:24151552-24406131	PBS	TGFb	NOTEST	0	0	0	0	1	1	no
ADAM8	ADAM8	ADAM8	chr10:135075919-135090407	PBS	TGFb	OK	2.94867	1.12023	-1.39626	-3.87559	5e-05	0.000263484	yes
ADAM9	ADAM9	ADAM9	chr8:38854504-38962779	PBS	TGFb	OK	125.818	123	-0.0326861	-0.231035	0.68715	0.786463	no
ADAMDEC1	ADAMDEC1	ADAMDEC1	chr8:24151552-24406131	PBS	TGFb	NOTEST	0	0	0	0	1	1	no
ADAMTS1	ADAMTS1	ADAMTS1	chr21:28208605-28217728	PBS	TGFb	OK	21.4966	29.3034	0.44696	3.0081	5e-05	0.000263484	yes
ADAMTS10	ADAMTS10	ADAMTS10	chr19:8645123-8675620	PBS	TGFb	OK	0.657317	1.16214	0.822125	1.86008	0.00285	0.00983715	yes
ADAMTS12	ADAMTS12	ADAMTS12	chr5:33527286-33892124	PBS	TGFb	OK	8.10591	7.86333	-0.0438346	-0.261573	0.64615	0.75636	no
ADAMTS13	ADAMTS13	ADAMTS13	chr9:136228324-136324525	PBS	TGFb	OK	1.26995	0.38448	-1.72379	-0.856944	0.1868	0.309957	no
ADAMTS14	ADAMTS14	ADAMTS14	chr10:72432558-72522195	PBS	TGFb	OK	0.674519	0.311158	-1.11621	-2.11965	0.0007	0.0028812	yes
ADAMTS15	ADAMTS15	ADAMTS15	chr11:130318868-130346539	PBS	TGFb	OK	4.38255	0.588564	-2.8965	-8.45904	5e-05	0.000263484	yes
ADAMTS16	ADAMTS16	ADAMTS16	chr5:5140442-5320412	PBS	TGFb	NOTEST	0	0	0	0	1	1	no
ADAMTS17	ADAMTS17	ADAMTS17	chr15:100511642-100882183	PBS	TGFb	NOTEST	0.00937458	0.0139065	0.568934	0	1	1	no
ADAMTS18	ADAMTS18	ADAMTS18	chr16:77316024-77469011	PBS	TGFb	NOTEST	0.330717	0.469984	0.507013	0	1	1	no
ADAMTS19	ADAMTS19	ADAMTS19	chr5:128795251-129074376	PBS	TGFb	NOTEST	0.220752	0.0135778	-4.0231	0	1	1	no
ADAMTS19-AS1	ADAMTS19-AS1	ADAMTS19-AS1	chr5:128795251-129074376	PBS	TGFb	NOTEST	0.0268688	0	#NAME?	0	1	1	no
ADAMTS2	ADAMTS2	ADAMTS2	chr5:178537851-178772431	PBS	TGFb	OK	22.4692	17.1911	-0.386284	-2.14744	0.0002	0.000934588	yes
ADAMTS20	ADAMTS20	ADAMTS20	chr12:43748011-43945724	PBS	TGFb	NOTEST	0.00937506	0	#NAME?	0	1	1	no
ADAMTS3	ADAMTS3	ADAMTS3	chr4:73146685-73434516	PBS	TGFb	OK	1.24034	1.28106	0.0465955	0.153882	0.78755	0.860429	no
ADAMTS4	ADAMTS4	ADAMTS4	chr1:161159537-161168845	PBS	TGFb	OK	2.20224	3.58327	0.702305	2.90499	5e-05	0.000263484	yes
ADAMTS5	ADAMTS5	ADAMTS5	chr21:28290230-28339439	PBS	TGFb	OK	0.860737	0.978705	0.185302	0.678138	0.23305	0.366189	no
ADAMTS6	ADAMTS6	ADAMTS6	chr5:64444562-64777704	PBS	TGFb	OK	2.52496	10.647	2.07612	11.5655	5e-05	0.000263484	yes
ADAMTS7	ADAMTS7	ADAMTS7	chr15:79051544-79103773	PBS	TGFb	OK	1.49337	1.50603	0.0121831	0.0427928	0.93985	0.962098	no
ADAMTS7P1	ADAMTS7P1	ADAMTS7P1	chr15:82632349-83195272	PBS	TGFb	NOTEST	0	0	0	0	1	1	no
ADAMTS8	ADAMTS8	ADAMTS8	chr11:130274817-130298539	PBS	TGFb	NOTEST	0.0111137	0.0544321	2.29212	0	1	1	no
ADAMTS9	ADAMTS9	ADAMTS9	chr3:64501330-64997143	PBS	TGFb	OK	1.23689	0.0559342	-4.46684	-5.38739	5e-05	0.000263484	yes
ADAMTS9-AS1	ADAMTS9-AS1	ADAMTS9-AS1	chr3:64501330-64997143	PBS	TGFb	NOTEST	0	0	0	0	1	1	no
ADAMTS9-AS2	ADAMTS9-AS2	ADAMTS9-AS2	chr3:64501330-64997143	PBS	TGFb	NOTEST	0.176975	0.0936107	-0.918803	0	1	1	no
ADAMTSL1	ADAMTSL1	ADAMTSL1	chr9:18474078-18910947	PBS	TGFb	OK	20.4787	22.087	0.109069	0.559795	0.326	0.469045	no
ADAMTSL2	ADAMTSL2	ADAMTSL2	chr9:136397285-136440641	PBS	TGFb	NOTEST	0.028039	0	#NAME?	0	1	1	no
ADAMTSL3	ADAMTSL3	ADAMTSL3	chr15:84322837-84708593	PBS	TGFb	NOTEST	0.00497813	0	#NAME?	0	1	1	no
ADAMTSL4	ADAMTSL4	ADAMTSL4	chr1:150521844-150552214	PBS	TGFb	OK	34.3194	12.0176	-1.51388	-2.96505	5e-05	0.000263484	yes
ADAMTSL4-AS1	ADAMTSL4-AS1	ADAMTSL4-AS1	chr1:150521844-150552214	PBS	TGFb	NOTEST	0.0993794	0.161632	0.701693	0	1	1	no
ADAMTSL5	ADAMTSL5	ADAMTSL5	chr19:1505016-1513188	PBS	TGFb	OK	1.25263	1.10038	-0.186953	-0.412995	0.46655	0.60599	no
ADAP1	ADAP1	ADAP1	chr7:937536-995043	PBS	TGFb	NOTEST	0.226283	0.0729644	-1.63287	0	1	1	no
ADAP2	ADAP2	ADAP2	chr17:29248753-29286211	PBS	TGFb	NOTEST	0.445265	0.116759	-1.93113	0	1	1	no
ADAR	ADAR	ADAR	chr1:154554533-154600456	PBS	TGFb	OK	52.539	56.0464	0.0932323	0.652129	0.25815	0.394774	no
ADARB1	ADARB1	ADARB1	chr21:46494492-46646478	PBS	TGFb	OK	7.35711	7.4634	0.0206941	0.114689	0.8395	0.895226	no
ADARB2	ADARB2	ADARB2	chr10:1223252-1779670	PBS	TGFb	NOTEST	0.00201381	0	#NAME?	0	1	1	no
ADARB2-AS1	ADARB2-AS1	ADARB2-AS1	chr10:1223252-1779670	PBS	TGFb	NOTEST	0	0	0	0	1	1	no
ADAT1	ADAT1	ADAT1	chr16:75632246-75657221	PBS	TGFb	OK	7.89211	8.36002	0.0830952	0.465788	0.4154	0.559119	no
ADAT2	ADAT2	ADAT2	chr6:143743968-143771841	PBS	TGFb	OK	2.8092	2.63828	-0.0905656	-0.444841	0.439	0.580301	no
ADAT3	ADAT3	ADAT3	chr19:1905370-1926012	PBS	TGFb	OK	1.82996	1.90573	0.0585307	0.0727754	0.89585	0.934062	no
ADCK1	ADCK1	ADCK1	chr14:78266425-78400297	PBS	TGFb	OK	1.49458	1.29142	-0.210785	-0.439809	0.4419	0.582882	no
ADCK2	ADCK2	ADCK2	chr7:140372952-140394908	PBS	TGFb	OK	4.48723	3.42342	-0.390389	-1.41187	0.01415	0.0389766	yes
ADCK3	ADCK3	ADCK3	chr1:227127937-227175246	PBS	TGFb	OK	4.69436	2.6363	-0.832412	-3.13239	5e-05	0.000263484	yes
ADCK4	ADCK4	ADCK4	chr19:41197433-41222790	PBS	TGFb	OK	6.55622	5.19698	-0.335192	-1.39404	0.0145	0.0398134	yes
ADCK5	ADCK5	ADCK5	chr8:145597703-145634733	PBS	TGFb	OK	2.59493	2.39329	-0.1167	-0.146729	0.7942	0.865279	no
ADCY1	ADCY1	ADCY1	chr7:45613738-45762714	PBS	TGFb	NOTEST	0.243313	0.0711761	-1.77335	0	1	1	no
ADCY10	ADCY10	ADCY10	chr1:167778624-167883464	PBS	TGFb	NOTEST	0.0108479	0.0284418	1.3906	0	1	1	no
ADCY10P1	ADCY10P1	ADCY10P1	chr6:41040706-41108573	PBS	TGFb	OK	1.30607	0.840354	-0.636168	-0.929944	0.11065	0.206555	no
ADCY2	ADCY2	ADCY2	chr5:7396342-7830194	PBS	TGFb	NOTEST	0.0114914	0.0270242	1.23369	0	1	1	no
ADCY3	ADCY3	ADCY3	chr2:25013135-25142055	PBS	TGFb	OK	9.07361	9.11419	0.00643888	0.0260614	0.96595	0.977683	no
ADCY4	ADCY4	ADCY4	chr14:24787554-24804277	PBS	TGFb	NOTEST	0.588212	0.149689	-1.97437	0	1	1	no
ADCY5	ADCY5	ADCY5	chr3:123001142-123167392	PBS	TGFb	NOTEST	0.0926158	0.0339932	-1.44601	0	1	1	no
ADCY6	ADCY6	ADCY6	chr12:49159973-49182879	PBS	TGFb	OK	15.5667	12.5413	-0.311773	-2.0366	0.00055	0.00232226	yes
ADCY7	ADCY7	ADCY7	chr16:50300450-50352045	PBS	TGFb	OK	14.2858	15.6058	0.127504	0.838154	0.143	0.253151	no
ADCY8	ADCY8	ADCY8	chr8:131792546-132052835	PBS	TGFb	NOTEST	0.0420554	0.0163552	-1.36254	0	1	1	no
ADCY9	ADCY9	ADCY9	chr16:4012649-4166186	PBS	TGFb	OK	4.83585	4.23044	-0.192959	-1.1261	0.0507	0.110634	no
ADCYAP1	ADCYAP1	ADCYAP1	chr18:904943-912173	PBS	TGFb	NOTEST	0	0	0	0	1	1	no
ADCYAP1R1	ADCYAP1R1	ADCYAP1R1	chr7:31092075-31151093	PBS	TGFb	NOTEST	0.0410985	0.00321933	-3.67425	0	1	1	no
ADD1	ADD1	ADD1	chr4:2845583-2931802	PBS	TGFb	OK	69.8807	61.4796	-0.184785	-1.27716	0.02585	0.0638391	no
ADD2	ADD2	ADD2	chr2:70889215-70995375	PBS	TGFb	NOTEST	0.14237	0.0816767	-0.801652	0	1	1	no
ADD3	ADD3	ADD3	chr10:111705316-111895323	PBS	TGFb	OK	35.6181	20.7109	-0.782219	-5.17457	5e-05	0.000263484	yes
ADD3-AS1	ADD3-AS1	ADD3-AS1	chr10:111705316-111895323	PBS	TGFb	NOTEST	0.467645	0.211927	-1.14184	0	1	1	no
ADGB	ADGB	ADGB	chr6:146920135-147136597	PBS	TGFb	NOTEST	0	0	0	0	1	1	no
ADGRA1	ADGRA1	ADGRA1	chr10:134901507-134945179	PBS	TGFb	NOTEST	0.0113332	0	#NAME?	0	1	1	no
ADGRA1-AS1	ADGRA1-AS1	ADGRA1-AS1	chr10:134898752-134900201	PBS	TGFb	NOTEST	0	0	0	0	1	1	no
ADGRA2	ADGRA2	ADGRA2	chr8:37654400-37707431	PBS	TGFb	OK	38.9306	39.3018	0.0136908	0.0930485	0.86505	0.912484	no
ADGRA3	ADGRA3	ADGRA3	chr4:22388996-22517677	PBS	TGFb	OK	12.9672	11.2693	-0.202476	-1.2707	0.02725	0.0665081	no
ADGRB1	ADGRB1	ADGRB1	chr8:143545376-143626368	PBS	TGFb	NOTEST	0.34718	0.0409348	-3.08428	0	1	1	no
ADGRB2	ADGRB2	ADGRB2	chr1:32192705-32229664	PBS	TGFb	OK	4.74462	3.38395	-0.487586	-2.50144	0.0001	0.000495435	yes
ADGRB3	ADGRB3	ADGRB3	chr6:69345631-70099403	PBS	TGFb	NOTEST	0.554643	0.19309	-1.52228	0	1	1	no
ADGRD1	ADGRD1	ADGRD1	chr12:131438451-131626008	PBS	TGFb	NOTEST	0.10666	0.0480984	-1.14896	0	1	1	no
ADGRE1	ADGRE1	ADGRE1	chr19:6887559-6940464	PBS	TGFb	NOTEST	0	0	0	0	1	1	no
ADGRE2	ADGRE2	ADGRE2	chr19:14800851-14889353	PBS	TGFb	OK	1.02998	0.990931	-0.0557565	-0.136954	0.81275	0.877916	no
ADGRE3	ADGRE3	ADGRE3	chr19:14729928-14785730	PBS	TGFb	NOTEST	0	0	0	0	1	1	no
ADGRE4P	ADGRE4P	ADGRE4P	chr19:6952510-6990857	PBS	TGFb	NOTEST	0	0.00934876	inf	0	1	1	no
ADGRE5	ADGRE5	ADGRE5	chr19:14491955-14519537	PBS	TGFb	OK	15.6663	12.6602	-0.307368	-1.87024	0.0011	0.00427553	yes
ADGRF1	ADGRF1	ADGRF1	chr6:46965439-47010099	PBS	TGFb	NOTEST	0.0134124	0.00832833	-0.687468	0	1	1	no
ADGRF2	ADGRF2	ADGRF2	chr6:47624325-47665533	PBS	TGFb	NOTEST	0	0	0	0	1	1	no
ADGRF3	ADGRF3	ADGRF3	chr2:26531040-26618759	PBS	TGFb	NOTEST	0.0838077	0.0693233	-0.273741	0	1	1	no
ADGRF4	ADGRF4	ADGRF4	chr6:47666288-47689757	PBS	TGFb	NOTEST	0.0363729	0	#NAME?	0	1	1	no
ADGRF5	ADGRF5	ADGRF5	chr6:46820241-46922675	PBS	TGFb	NOTEST	0	0	0	0	1	1	no
ADGRG1	ADGRG1	ADGRG1	chr16:57653604-57698951	PBS	TGFb	OK	3.41426	0.379297	-3.17017	-5.95365	5e-05	0.000263484	yes
ADGRG2	ADGRG2	ADGRG2	chrX:19007424-19140755	PBS	TGFb	NOTEST	0.0897996	0.0657343	-0.450064	0	1	1	no
ADGRG3	ADGRG3	ADGRG3	chr16:57702156-57723290	PBS	TGFb	NOTEST	0	0	0	0	1	1	no
ADGRG4	ADGRG4	ADGRG4	chrX:135383121-135499047	PBS	TGFb	NOTEST	0.0058123	0.00193513	-1.58668	0	1	1	no
ADGRG5	ADGRG5	ADGRG5	chr16:57576332-57611100	PBS	TGFb	NOTEST	0.0229266	0	#NAME?	0	1	1	no
ADGRG6	ADGRG6	ADGRG6	chr6:142623055-142767403	PBS	TGFb	NOTEST	0.143965	0.366164	1.34677	0	1	1	no
ADGRG7	ADGRG7	ADGRG7	chr3:100328432-100414325	PBS	TGFb	NOTEST	0	0	0	0	1	1	no
ADGRL1	ADGRL1	ADGRL1	chr19:14247963-14316997	PBS	TGFb	OK	1.15293	0.652335	-0.821618	-2.44444	5e-05	0.000263484	yes
ADGRL2	ADGRL2	ADGRL2	chr1:82165454-82458422	PBS	TGFb	OK	15.843	7.6658	-1.04734	-6.6596	5e-05	0.000263484	yes
ADGRL3	ADGRL3	ADGRL3	chr4:62362838-63027483	PBS	TGFb	NOTEST	0.186135	0.0177734	-3.38856	0	1	1	no
ADGRL3-AS1	ADGRL3-AS1	ADGRL3-AS1	chr4:62362838-63027483	PBS	TGFb	NOTEST	0	0	0	0	1	1	no
ADGRL4	ADGRL4	ADGRL4	chr1:79355448-79472495	PBS	TGFb	OK	5.13951	8.94749	0.799853	4.22842	5e-05	0.000263484	yes
ADGRV1	ADGRV1	ADGRV1	chr5:89854616-90460033	PBS	TGFb	NOTEST	0.0289348	0	#NAME?	0	1	1	no
ADH1A	ADH1A	ADH1A	chr4:100010007-100222513	PBS	TGFb	NOTEST	0	0	0	0	1	1	no
ADH1B	ADH1B	ADH1B	chr4:100227543-100242599	PBS	TGFb	NOTEST	0.34315	0	#NAME?	0	1	1	no
ADH1C	ADH1C	ADH1C	chr4:100257648-100274202	PBS	TGFb	NOTEST	0	0.0118471	inf	0	1	1	no
ADH4	ADH4	ADH4	chr4:100010007-100222513	PBS	TGFb	NOTEST	0	0	0	0	1	1	no
ADH5	ADH5	ADH5	chr4:99992129-100009939	PBS	TGFb	OK	58.9911	58.7562	-0.00575594	-0.0393507	0.9461	0.965842	no
ADH6	ADH6	ADH6	chr4:100010007-100222513	PBS	TGFb	NOTEST	0	0.0389233	inf	0	1	1	no
ADH7	ADH7	ADH7	chr4:100333417-100356667	PBS	TGFb	NOTEST	0	0	0	0	1	1	no
ADHFE1	ADHFE1	ADHFE1	chr8:67344717-67381044	PBS	TGFb	OK	0.923099	0.355396	-1.37706	-1.78949	0.00515	0.0163836	yes
ADI1	ADI1	ADI1	chr2:3501689-3523350	PBS	TGFb	OK	58.8679	45.8595	-0.360262	-2.33428	5e-05	0.000263484	yes
ADIG	ADIG	ADIG	chr20:37209837-37217106	PBS	TGFb	NOTEST	0	0	0	0	1	1	no
ADIPOQ	ADIPOQ	ADIPOQ	chr3:186560462-186576252	PBS	TGFb	NOTEST	0	0	0	0	1	1	no
ADIPOQ-AS1	ADIPOQ-AS1	ADIPOQ-AS1	chr3:186560462-186576252	PBS	TGFb	NOTEST	0	0	0	0	1	1	no
ADIPOR1	ADIPOR1	ADIPOR1	chr1:202909952-202927700	PBS	TGFb	OK	50.3884	55.3526	0.135561	0.908746	0.1095	0.204793	no
ADIPOR2	ADIPOR2	ADIPOR2	chr12:1800246-1897845	PBS	TGFb	OK	30.9466	31.8392	0.0410212	0.277277	0.62185	0.737067	no
ADIRF	ADIRF	ADIRF	chr10:88728187-88769960	PBS	TGFb	OK	67.6921	9.32186	-2.8603	-9.76575	5e-05	0.000263484	yes
ADK	ADK	ADK	chr10:75910942-76469061	PBS	TGFb	OK	42.2447	46.4983	0.138406	0.910083	0.1158	0.214004	no
ADM	ADM	ADM	chr11:10326526-10328949	PBS	TGFb	OK	46.6715	23.6252	-0.982214	-6.00123	5e-05	0.000263484	yes
ADM2	ADM2	ADM2	chr22:50919984-50924866	PBS	TGFb	OK	0.235613	2.00232	3.08718	5.29521	5e-05	0.000263484	yes
ADM5	ADM5	ADM5	chr19:50191941-50194247	PBS	TGFb	NOTEST	0.184149	0.221663	0.267497	0	1	1	no
ADNP	ADNP	ADNP	chr20:49505454-49575060	PBS	TGFb	OK	24.5086	24.7958	0.0168046	0.104326	0.85705	0.90703	no
ADNP-AS1	ADNP-AS1	ADNP-AS1	chr20:49505454-49575060	PBS	TGFb	OK	0.822794	0.79099	-0.0568728	-0.0237486	0.96685	0.978134	no
ADNP2	ADNP2	ADNP2	chr18:77866914-77898228	PBS	TGFb	OK	7.86321	9.92599	0.336093	2.06586	0.0002	0.000934588	yes
ADO	ADO	ADO	chr10:64564515-64568239	PBS	TGFb	OK	9.94323	13.9238	0.485762	2.93669	5e-05	0.000263484	yes
ADORA1	ADORA1	ADORA1	chr1:203096835-203136533	PBS	TGFb	NOTEST	0.141077	0.0432518	-1.70565	0	1	1	no
ADORA2A	ADORA2A	ADORA2A	chr22:24666784-24890783	PBS	TGFb	OK	0.95798	0.402974	-1.24931	-0.782789	0.14305	0.253205	no
ADORA2A-AS1	ADORA2A-AS1	ADORA2A-AS1	chr22:24666784-24890783	PBS	TGFb	NOTEST	0.00692712	0	#NAME?	0	1	1	no
ADORA2B	ADORA2B	ADORA2B	chr17:15848230-15879210	PBS	TGFb	OK	7.17999	2.59444	-1.46856	-4.63241	5e-05	0.000263484	yes
ADORA3	ADORA3	ADORA3	chr1:112025969-112106625	PBS	TGFb	NOTEST	0	0	0	0	1	1	no
ADPGK	ADPGK	ADPGK	chr15:73043707-73090540	PBS	TGFb	OK	21.5514	20.9512	-0.0407508	-0.249723	0.67055	0.774175	no
ADPGK-AS1	ADPGK-AS1	ADPGK-AS1	chr15:73043707-73090540	PBS	TGFb	NOTEST	0.00648928	0.0152427	1.23199	0	1	1	no
ADPRH	ADPRH	ADPRH	chr3:119298279-119308792	PBS	TGFb	OK	0.641131	0.493905	-0.376385	-0.655654	0.2403	0.375026	no
ADPRHL1	ADPRHL1	ADPRHL1	chr13:114076254-114107839	PBS	TGFb	OK	0.966072	0.591449	-0.707878	-1.06641	0.06215	0.130186	no
ADPRHL2	ADPRHL2	ADPRHL2	chr1:36554452-36559533	PBS	TGFb	OK	13.7734	16.384	0.250394	1.33279	0.0196	0.0508851	no
ADPRM	ADPRM	ADPRM	chr17:10600926-10614875	PBS	TGFb	OK	4.40255	4.46374	0.0199153	0.060322	0.9184	0.948813	no
ADRA1A	ADRA1A	ADRA1A	chr8:26605666-26722922	PBS	TGFb	NOTEST	0.00885298	0.150001	4.08267	0	1	1	no
ADRA1B	ADRA1B	ADRA1B	chr5:159343739-159400017	PBS	TGFb	OK	0.267295	1.08994	2.02774	2.66312	0.0005	0.002137	yes
ADRA1D	ADRA1D	ADRA1D	chr20:4201277-4229659	PBS	TGFb	OK	0.987529	1.43902	0.543188	1.16423	0.04525	0.100559	no
ADRA2A	ADRA2A	ADRA2A	chr10:112836789-112840662	PBS	TGFb	NOTEST	0.00537976	0.032998	2.61676	0	1	1	no
ADRA2B	ADRA2B	ADRA2B	chr2:96778622-96781984	PBS	TGFb	NOTEST	0.00623858	0.0138235	1.14784	0	1	1	no
ADRA2C	ADRA2C	ADRA2C	chr4:3768295-3770253	PBS	TGFb	NOTEST	0.157561	0.0478405	-1.71961	0	1	1	no
ADRB1	ADRB1	ADRB1	chr10:115803805-115806667	PBS	TGFb	NOTEST	0.32786	0.102893	-1.67194	0	1	1	no
ADRB2	ADRB2	ADRB2	chr5:148206155-148208197	PBS	TGFb	OK	3.04196	0.818034	-1.89477	-3.76873	5e-05	0.000263484	yes
ADRB3	ADRB3	ADRB3	chr8:37820513-37824184	PBS	TGFb	NOTEST	0	0	0	0	1	1	no
ADRBK1	ADRBK1	ADRBK1	chr11:67033904-67054029	PBS	TGFb	OK	16.0589	17.2622	0.104244	0.656708	0.2525	0.388603	no
ADRBK2	ADRBK2	ADRBK2	chr22:25960860-26125258	PBS	TGFb	OK	0.755567	0.685141	-0.141158	-0.440616	0.44235	0.583237	no
ADRM1	ADRM1	ADRM1	chr20:60877951-60883918	PBS	TGFb	OK	41.2023	49.9223	0.276961	1.77132	0.00205	0.00739603	yes
ADSL	ADSL	ADSL	chr22:40742503-40762575	PBS	TGFb	OK	32.6728	34.1359	0.0631975	0.389437	0.49985	0.636442	no
ADSS	ADSS	ADSS	chr1:244571793-244615436	PBS	TGFb	OK	31.9139	28.3981	-0.168388	-1.1033	0.05035	0.109963	no
ADSSL1	ADSSL1	ADSSL1	chr14:105190533-105213647	PBS	TGFb	OK	3.10892	2.18679	-0.507597	-1.26014	0.02705	0.0661199	no
ADTRP	ADTRP	ADTRP	chr6:11713887-11779280	PBS	TGFb	OK	0.15063	0.677132	2.16843	1.88897	0.0024	0.00848109	yes
AEBP1	AEBP1	AEBP1	chr7:44143959-44154164	PBS	TGFb	OK	91.1023	222.636	1.28913	9.09787	5e-05	0.000263484	yes
AEBP2	AEBP2	AEBP2	chr12:19592607-19675173	PBS	TGFb	OK	6.5892	6.88329	0.0629953	0.371061	0.51975	0.653979	no
AEN	AEN	AEN	chr15:89164526-89175512	PBS	TGFb	OK	20.255	25.5423	0.334613	2.15743	0.0002	0.000934588	yes
AES	AES	AES	chr19:3052907-3062964	PBS	TGFb	OK	141.444	139.853	-0.0163113	-0.113283	0.843	0.897773	no
AFAP1	AFAP1	AFAP1	chr4:7755816-7942023	PBS	TGFb	OK	12.431	19.5442	0.652797	4.39757	5e-05	0.000263484	yes
AFAP1-AS1	AFAP1-AS1	AFAP1-AS1	chr4:7755816-7942023	PBS	TGFb	NOTEST	0.00301064	0	#NAME?	0	1	1	no
AFAP1L1	AFAP1L1	AFAP1L1	chr5:148651400-148721367	PBS	TGFb	OK	3.82715	3.76936	-0.0219496	-0.102882	0.85255	0.904215	no
AFAP1L2	AFAP1L2	AFAP1L2	chr10:116054582-116164537	PBS	TGFb	NOTEST	0.00521323	0	#NAME?	0	1	1	no
AFF1	AFF1	AFF1	chr4:87856153-88062206	PBS	TGFb	OK	8.15389	7.45261	-0.129743	-0.843166	0.13975	0.24859	no
AFF2	AFF2	AFF2	chrX:147582138-148082193	PBS	TGFb	NOTEST	0.1067	0.0397526	-1.42444	0	1	1	no
AFF3	AFF3	AFF3	chr2:100163715-100759037	PBS	TGFb	OK	2.04427	1.30103	-0.651933	-2.82957	5e-05	0.000263484	yes
AFF4	AFF4	AFF4	chr5:132211070-132299354	PBS	TGFb	OK	28.2381	33.3592	0.240444	1.68198	0.0031	0.0105701	yes
AFG3L1P	AFG3L1P	AFG3L1P	chr16:90036182-90067195	PBS	TGFb	OK	3.19857	3.02889	-0.0786369	-0.245963	0.6734	0.776436	no
AFG3L2	AFG3L2	AFG3L2	chr18:12307667-12377275	PBS	TGFb	OK	23.312	25.0279	0.102466	0.308224	0.58845	0.712317	no
AFM	AFM	AFM	chr4:74347461-74369718	PBS	TGFb	NOTEST	0	0	0	0	1	1	no
AFMID	AFMID	AFMID	chr17:76183397-76203782	PBS	TGFb	OK	13.1809	11.3534	-0.215326	-0.969998	0.08745	0.171423	no
AFP	AFP	AFP	chr4:74301935-74321502	PBS	TGFb	NOTEST	0.114166	0.0532619	-1.09996	0	1	1	no
AFTPH	AFTPH	AFTPH	chr2:64751438-64820138	PBS	TGFb	OK	5.18597	5.88576	0.182617	0.955519	0.0977	0.187141	no
AGA	AGA	AGA	chr4:178351928-178363657	PBS	TGFb	OK	4.45428	4.3644	-0.0294106	-0.1066	0.8541	0.904968	no
AGAP1	AGAP1	AGAP1	chr2:236402732-237040444	PBS	TGFb	OK	5.18246	4.98952	-0.0547362	-0.330966	0.5601	0.689239	no
AGAP1-IT1	AGAP1-IT1	AGAP1-IT1	chr2:236402732-237040444	PBS	TGFb	NOTEST	0.25733	0.268885	0.0633685	0	1	1	no
AGAP11	AGAP11	AGAP11	chr10:88728187-88769960	PBS	TGFb	OK	1.30291	0.171692	-2.92384	-3.06805	0.00015	0.00071729	yes
AGAP2	AGAP2	AGAP2	chr12:58118075-58135944	PBS	TGFb	NOTEST	0.158682	0.0792512	-1.00163	0	1	1	no
AGAP2-AS1	AGAP2-AS1	AGAP2-AS1	chr12:58118075-58135944	PBS	TGFb	OK	10.4616	13.2727	0.343366	1.49329	0.01165	0.0330706	yes
AGAP3	AGAP3	AGAP3	chr7:150782917-150841523	PBS	TGFb	OK	17.5395	21.4543	0.29066	1.77506	0.00165	0.00611518	yes
AGAP4	AGAP4	AGAP4	chr10:46321039-46349325	PBS	TGFb	NOTEST	0.391327	0.370185	-0.0801279	0	1	1	no
AGAP5	AGAP5	AGAP5	chr10:75434032-75457554	PBS	TGFb	OK	0.973657	0.924492	-0.0747531	-0.138714	0.80565	0.873114	no
AGAP6	AGAP6	AGAP6	chr10:51748077-51770259	PBS	TGFb	OK	2.28961	3.00891	0.394138	1.27004	0.0278	0.0675315	no
AGAP7P	AGAP7P	AGAP7P	chr10:51371378-51734610	PBS	TGFb	NOTEST	0.0415238	0.066509	0.679612	0	1	1	no
AGAP9	AGAP9	AGAP9	chr10:48215723-48237508	PBS	TGFb	NOTEST	0	0.00849741	inf	0	1	1	no
AGBL1	AGBL1	AGBL1	chr15:86685241-87572283	PBS	TGFb	NOTEST	0	0	0	0	1	1	no
AGBL1-AS1	AGBL1-AS1	AGBL1-AS1	chr15:86685241-87572283	PBS	TGFb	NOTEST	0	0	0	0	1	1	no
AGBL2	AGBL2	AGBL2	chr11:47681142-47736928	PBS	TGFb	NOTEST	0.153094	0.085006	-0.848782	0	1	1	no
AGBL3	AGBL3	AGBL3	chr7:134671258-134855578	PBS	TGFb	NOTEST	0.119307	0.106029	-0.170217	0	1	1	no
AGBL4	AGBL4	AGBL4	chr1:48998526-50489626	PBS	TGFb	NOTEST	0	0	0	0	1	1	no
AGBL4-IT1	AGBL4-IT1	AGBL4-IT1	chr1:48998526-50489626	PBS	TGFb	NOTEST	0	0	0	0	1	1	no
AGBL5	AGBL5	AGBL5	chr2:27274490-27294567	PBS	TGFb	OK	13.7112	11.6135	-0.239551	-0.677178	0.2423	0.377554	no
AGBL5-AS1	AGBL5-AS1	AGBL5-AS1	chr2:27272550-27273132	PBS	TGFb	NOTEST	0	0	0	0	1	1	no
AGER	AGER	AGER	chr6_ssto_hap7:3496472-3499827	PBS	TGFb	OK	3.16674	2.49497	-0.343979	-0.837702	0.12115	0.221608	no
AGFG1	AGFG1	AGFG1	chr2:228336847-228425938	PBS	TGFb	OK	11.637	12.5846	0.11294	0.756011	0.1867	0.309831	no
AGFG2	AGFG2	AGFG2	chr7:100136833-100165843	PBS	TGFb	OK	2.73768	1.48512	-0.882368	-3.25847	5e-05	0.000263484	yes
AGGF1	AGGF1	AGGF1	chr5:76326209-76361058	PBS	TGFb	OK	9.03383	8.87011	-0.0263863	-0.157892	0.77995	0.855019	no
AGK	AGK	AGK	chr7:141251077-141354209	PBS	TGFb	OK	14.528	13.1609	-0.142573	-0.848778	0.1363	0.24356	no
AGL	AGL	AGL	chr1:100315639-100389579	PBS	TGFb	OK	3.1989	2.91896	-0.132123	-0.68742	0.23075	0.363504	no
AGMAT	AGMAT	AGMAT	chr1:15853307-15911605	PBS	TGFb	OK	2.81465	2.67089	-0.0756344	-0.189029	0.7417	0.825687	no
AGMO	AGMO	AGMO	chr7:15239942-15601640	PBS	TGFb	NOTEST	0	0.020781	inf	0	1	1	no
AGO1	AGO1	AGO1	chr1:36348809-36389899	PBS	TGFb	OK	6.8859	6.79754	-0.0186335	-0.11605	0.839	0.894767	no
AGO2	AGO2	AGO2	chr8:141541263-141645646	PBS	TGFb	OK	8.88578	11.3568	0.353991	2.05762	0.00025	0.00114544	yes
AGO3	AGO3	AGO3	chr1:36396682-36522063	PBS	TGFb	OK	3.11215	3.94286	0.341328	1.44919	0.0111	0.0317255	yes
AGO4	AGO4	AGO4	chr1:36273827-36323490	PBS	TGFb	OK	2.94118	3.52396	0.260805	1.37685	0.0168	0.0449345	yes
AGPAT1	AGPAT1	AGPAT1	chr6_ssto_hap7:3468303-3493616	PBS	TGFb	OK	60.9442	50.1817	-0.280329	-1.72951	0.0026	0.00909085	yes
AGPAT2	AGPAT2	AGPAT2	chr9:139567594-139581911	PBS	TGFb	OK	16.9091	16.3416	-0.0492498	-0.262912	0.6474	0.757137	no
AGPAT3	AGPAT3	AGPAT3	chr21:45285115-45407475	PBS	TGFb	OK	19.9682	20.7832	0.057711	0.391129	0.48945	0.626783	no
AGPAT4	AGPAT4	AGPAT4	chr6:161551056-161695107	PBS	TGFb	OK	5.11091	4.01229	-0.349153	-2.00327	0.0004	0.00174423	yes
AGPAT4-IT1	AGPAT4-IT1	AGPAT4-IT1	chr6:161551056-161695107	PBS	TGFb	OK	1.8333	1.04075	-0.816818	-1.1356	0.055	0.118043	no
AGPAT5	AGPAT5	AGPAT5	chr8:6565877-6619021	PBS	TGFb	OK	11.0435	9.18605	-0.265677	-1.67064	0.00315	0.0107264	yes
AGPAT6	AGPAT6	AGPAT6	chr8:41386724-41482520	PBS	TGFb	OK	18.6087	20.7311	0.155817	0.952488	0.09625	0.18505	no
AGPAT9	AGPAT9	AGPAT9	chr4:84457066-84527027	PBS	TGFb	OK	10.8885	2.01493	-2.434	-8.56099	5e-05	0.000263484	yes
AGPS	AGPS	AGPS	chr2:178257470-178408564	PBS	TGFb	OK	9.52864	15.5022	0.702132	4.64727	5e-05	0.000263484	yes
AGR2	AGR2	AGR2	chr7:16832263-16844738	PBS	TGFb	NOTEST	0.0231892	0	#NAME?	0	1	1	no
AGR3	AGR3	AGR3	chr7:16899029-16921613	PBS	TGFb	NOTEST	0	0	0	0	1	1	no
AGRN	AGRN	AGRN	chr1:955502-991499	PBS	TGFb	OK	13.8787	12.9089	-0.104509	-0.696043	0.2269	0.359323	no
AGRP	AGRP	AGRP	chr16:67516473-67517716	PBS	TGFb	NOTEST	0	0	0	0	1	1	no
AGT	AGT	AGT	chr1:230838271-230850336	PBS	TGFb	NOTEST	0.137873	0.0329194	-2.06633	0	1	1	no
AGTPBP1	AGTPBP1	AGTPBP1	chr9:88161453-88356944	PBS	TGFb	OK	2.89442	2.52547	-0.196719	-0.816818	0.1528	0.265728	no
AGTR1	AGTR1	AGTR1	chr3:148415657-148460790	PBS	TGFb	OK	0.397099	0.841665	1.08375	1.49723	0.0049	0.0156654	yes
AGTR2	AGTR2	AGTR2	chrX:115301957-115306225	PBS	TGFb	NOTEST	0.021143	0	#NAME?	0	1	1	no
AGTRAP	AGTRAP	AGTRAP	chr1:11796141-11810828	PBS	TGFb	OK	18.464	21.5329	0.221826	1.13553	0.046	0.10198	no
AGXT	AGXT	AGXT	chr2:241808161-241818536	PBS	TGFb	NOTEST	0	0	0	0	1	1	no
AGXT2	AGXT2	AGXT2	chr5:34998205-35048240	PBS	TGFb	NOTEST	0	0	0	0	1	1	no
AHCTF1	AHCTF1	AHCTF1	chr1:247002401-247094726	PBS	TGFb	OK	8.59786	10.467	0.283798	1.86104	0.00115	0.00444314	yes
AHCTF1P1	AHCTF1P1	AHCTF1P1	chr2:162355577-162364413	PBS	TGFb	NOTEST	0.154864	0.19542	0.33557	0	1	1	no
AHCY	AHCY	AHCY	chr20:32868070-32899608	PBS	TGFb	OK	71.7516	62.0337	-0.209958	-1.43154	0.01325	0.0368591	yes
AHCYL1	AHCYL1	AHCYL1	chr1:110527386-110566364	PBS	TGFb	OK	50.2126	58.6817	0.224862	1.5564	0.0074	0.0223732	yes
AHCYL2	AHCYL2	AHCYL2	chr7:128864854-129070052	PBS	TGFb	OK	2.54325	2.09544	-0.279418	-1.15553	0.04175	0.0942403	no
AHDC1	AHDC1	AHDC1	chr1:27860755-27930005	PBS	TGFb	OK	8.47041	5.64187	-0.586258	-3.55215	5e-05	0.000263484	yes
AHI1	AHI1	AHI1	chr6:135605109-135818903	PBS	TGFb	OK	8.73718	8.92406	0.0305328	0.178829	0.75005	0.831986	no
AHNAK	AHNAK	AHNAK	chr11:62201013-62314332	PBS	TGFb	OK	298.983	209.663	-0.511989	-2.79965	5e-05	0.000263484	yes
AHNAK2	AHNAK2	AHNAK2	chr14:105403590-105444694	PBS	TGFb	OK	14.1141	9.52457	-0.567411	-3.93213	5e-05	0.000263484	yes
AHR	AHR	AHR	chr7:17338275-17385775	PBS	TGFb	OK	20.7491	5.61839	-1.88482	-11.799	5e-05	0.000263484	yes
AHRR	AHRR	AHRR	chr5:271735-438405	PBS	TGFb	OK	20.4781	10.8044	-0.92246	-4.69372	5e-05	0.000263484	yes
AHSA1	AHSA1	AHSA1	chr14:77924372-77935815	PBS	TGFb	OK	62.6299	72.6259	0.213632	1.4063	0.0131	0.0365205	yes
AHSA2	AHSA2	AHSA2	chr2:61404554-61697849	PBS	TGFb	OK	18.4575	15.3878	-0.26242	-0.773325	0.18365	0.306305	no
AHSG	AHSG	AHSG	chr3:186330849-186339107	PBS	TGFb	NOTEST	0	0	0	0	1	1	no
AHSP	AHSP	AHSP	chr16:31539202-31540124	PBS	TGFb	NOTEST	0	0	0	0	1	1	no
AICDA	AICDA	AICDA	chr12:8754761-8765442	PBS	TGFb	NOTEST	0	0	0	0	1	1	no
AIDA	AIDA	AIDA	chr1:222841354-222885864	PBS	TGFb	OK	21.3343	25.2194	0.241362	1.55382	0.0061	0.018903	yes
AIF1	AIF1	AIF1	chr6_ssto_hap7:2913800-2915605	PBS	TGFb	NOTEST	0	0.0716573	inf	0	1	1	no
AIF1L	AIF1L	AIF1L	chr9:133971862-133998539	PBS	TGFb	NOTEST	0.0225355	0.0792298	1.81385	0	1	1	no
AIFM1	AIFM1	AIFM1	chrX:129263337-129299861	PBS	TGFb	OK	18.5303	18.8313	0.0232422	0.138892	0.80805	0.874981	no
AIFM2	AIFM2	AIFM2	chr10:71812356-71892690	PBS	TGFb	OK	2.81703	2.86811	0.0259274	0.0632833	0.914	0.945477	no
AIFM3	AIFM3	AIFM3	chr22:21319417-21335649	PBS	TGFb	NOTEST	0.204594	0.138247	-0.565512	0	1	1	no
AIG1	AIG1	AIG1	chr6:143380499-143661480	PBS	TGFb	OK	13.3392	11.5529	-0.207418	-0.990049	0.08135	0.162023	no
AIM1	AIM1	AIM1	chr6:106959729-107018324	PBS	TGFb	OK	12.9534	5.70213	-1.18375	-7.50597	5e-05	0.000263484	yes
AIM1L	AIM1L	AIM1L	chr1:26648349-26680621	PBS	TGFb	NOTEST	0	0	0	0	1	1	no
AIM2	AIM2	AIM2	chr1:159032274-159046647	PBS	TGFb	OK	0.979524	0.124381	-2.97732	-2.60621	0.0047	0.0151422	yes
AIMP1	AIMP1	AIMP1	chr4:106965473-107270381	PBS	TGFb	OK	17.6039	22.6374	0.362813	1.93096	0.001	0.00393901	yes
AIMP2	AIMP2	AIMP2	chr7:6048881-6098860	PBS	TGFb	OK	18.1578	25.3791	0.483049	1.10459	0.05585	0.119628	no
AIP	AIP	AIP	chr11:67250499-67258579	PBS	TGFb	OK	37.7939	36.1533	-0.0640274	-0.387205	0.49885	0.635481	no
AIPL1	AIPL1	AIPL1	chr17:6327056-6338519	PBS	TGFb	NOTEST	0	0	0	0	1	1	no
AIRE	AIRE	AIRE	chr21:45705720-45718102	PBS	TGFb	NOTEST	0.0701054	0.0520715	-0.429032	0	1	1	no
AIRN	AIRN	AIRN	chr6:160390130-160527583	PBS	TGFb	NOTEST	0	0	0	0	1	1	no
AJAP1	AJAP1	AJAP1	chr1:4715104-4843851	PBS	TGFb	OK	4.86332	2.32058	-1.06746	-3.51745	5e-05	0.000263484	yes
AJUBA	AJUBA	AJUBA	chr14:23440382-23451851	PBS	TGFb	OK	12.8025	12.6452	-0.0178317	-0.10462	0.8481	0.901346	no
AK1	AK1	AK1	chr9:130628758-130640022	PBS	TGFb	OK	27.808	21.3765	-0.379477	-2.36739	5e-05	0.000263484	yes
AK2	AK2	AK2	chr1:33473540-33502512	PBS	TGFb	OK	39.2599	41.4986	0.0800079	0.540112	0.3499	0.494075	no
AK3	AK3	AK3	chr9:4709556-4742043	PBS	TGFb	OK	23.6235	18.322	-0.366643	-2.42553	5e-05	0.000263484	yes
AK4	AK4	AK4	chr1:65613231-65697828	PBS	TGFb	OK	4.25594	3.40204	-0.32308	-1.73861	0.00225	0.00802125	yes
AK5	AK5	AK5	chr1:77747661-78025654	PBS	TGFb	OK	26.0577	29.8513	0.196083	1.29963	0.0237	0.0593925	no
AK6	AK6	AK6	chr5:68647552-68710630	PBS	TGFb	OK	26.904	29.9667	0.155539	0.43063	0.45165	0.592535	no
AK7	AK7	AK7	chr14:96858447-96955764	PBS	TGFb	NOTEST	0.175629	0.214128	0.285948	0	1	1	no
AK8	AK8	AK8	chr9:135600964-135754198	PBS	TGFb	NOTEST	0.0920246	0.0904735	-0.0245232	0	1	1	no
AK9	AK9	AK9	chr6:109814058-110012415	PBS	TGFb	OK	0.76077	0.461567	-0.720919	-1.12185	0.0556	0.119152	no
AKAP1	AKAP1	AKAP1	chr17:55162552-55198710	PBS	TGFb	OK	6.37165	5.29803	-0.266211	-1.40158	0.0145	0.0398134	yes
AKAP10	AKAP10	AKAP10	chr17:19807764-19881169	PBS	TGFb	OK	9.09018	8.9482	-0.0227121	-0.132685	0.814	0.878679	no
AKAP11	AKAP11	AKAP11	chr13:42846288-42897403	PBS	TGFb	OK	20.0909	17.9186	-0.165081	-1.13947	0.0448	0.099765	no
AKAP12	AKAP12	AKAP12	chr6:151561133-151679694	PBS	TGFb	OK	61.1625	103.314	0.756319	5.35301	5e-05	0.000263484	yes
AKAP13	AKAP13	AKAP13	chr15:85923826-86292589	PBS	TGFb	OK	8.98086	7.05965	-0.347257	-2.22473	5e-05	0.000263484	yes
AKAP14	AKAP14	AKAP14	chrX:119029935-119054679	PBS	TGFb	NOTEST	0	0	0	0	1	1	no
AKAP17A	AKAP17A	AKAP17A	chrY:1660485-1711974	PBS	TGFb	OK	15.9595	20.8713	0.387106	2.44692	5e-05	0.000263484	yes
AKAP2	AKAP2	AKAP2	chr9:112403067-112934791	PBS	TGFb	OK	36.1553	39.5215	0.128427	0.747116	0.19085	0.315099	no
AKAP3	AKAP3	AKAP3	chr12:4724673-4758213	PBS	TGFb	NOTEST	0.251049	0.152786	-0.716455	0	1	1	no
AKAP4	AKAP4	AKAP4	chrX:49955410-49965664	PBS	TGFb	NOTEST	0	0	0	0	1	1	no
AKAP5	AKAP5	AKAP5	chr14:64319682-65007086	PBS	TGFb	NOTEST	0.172313	0.260892	0.598422	0	1	1	no
AKAP6	AKAP6	AKAP6	chr14:32798478-33302268	PBS	TGFb	OK	0.809945	0.0867151	-3.22347	-5.49605	5e-05	0.000263484	yes
AKAP7	AKAP7	AKAP7	chr6:131456825-131604675	PBS	TGFb	OK	1.82633	1.96138	0.102929	0.288466	0.61465	0.731486	no
AKAP8	AKAP8	AKAP8	chr19:15464331-15490612	PBS	TGFb	OK	10.977	11.8484	0.110209	0.658311	0.245	0.380339	no
AKAP8L	AKAP8L	AKAP8L	chr19:15490858-15529932	PBS	TGFb	OK	24.1943	23.1601	-0.0630256	-0.391645	0.4949	0.63207	no
AKAP9	AKAP9	AKAP9	chr7:91570188-91739987	PBS	TGFb	OK	7.66108	8.5566	0.15949	1.05842	0.06885	0.141626	no
AKIP1	AKIP1	AKIP1	chr11:8932700-8954553	PBS	TGFb	OK	15.9173	17.8709	0.167018	0.828017	0.14805	0.259494	no
AKIRIN1	AKIRIN1	AKIRIN1	chr1:39456915-39471737	PBS	TGFb	OK	30.004	34.7094	0.210171	1.38117	0.01575	0.0426204	yes
AKIRIN2	AKIRIN2	AKIRIN2	chr6:88384577-88411985	PBS	TGFb	OK	17.9664	20.5965	0.197098	1.14914	0.0464	0.102708	no
AKNA	AKNA	AKNA	chr9:117096432-117156685	PBS	TGFb	OK	2.54615	2.28626	-0.155328	-0.759084	0.18545	0.308431	no
AKNAD1	AKNAD1	AKNAD1	chr1:109358519-109401146	PBS	TGFb	NOTEST	0.0278339	0.050945	0.872097	0	1	1	no
AKR1A1	AKR1A1	AKR1A1	chr1:46016454-46035723	PBS	TGFb	OK	41.6404	48.7375	0.227051	1.42348	0.01295	0.0362196	yes
AKR1B1	AKR1B1	AKR1B1	chr7:134127106-134143888	PBS	TGFb	OK	136.249	101.761	-0.42106	-2.87432	5e-05	0.000263484	yes
AKR1B10	AKR1B10	AKR1B10	chr7:134212343-134226166	PBS	TGFb	NOTEST	0.165218	0.0582877	-1.50311	0	1	1	no
AKR1B15	AKR1B15	AKR1B15	chr7:134233848-134264592	PBS	TGFb	NOTEST	0.0342221	0	#NAME?	0	1	1	no
AKR1C1	AKR1C1	AKR1C1	chr10:5005453-5020158	PBS	TGFb	OK	24.5159	17.601	-0.478061	-2.5983	5e-05	0.000263484	yes
AKR1C2	AKR1C2	AKR1C2	chr10:5029967-5060225	PBS	TGFb	OK	5.87143	1.49588	-1.97272	-3.93534	5e-05	0.000263484	yes
AKR1C3	AKR1C3	AKR1C3	chr10:5090957-5149878	PBS	TGFb	OK	1.76662	0.351439	-2.32965	-2.47887	0.00015	0.00071729	yes
AKR1C4	AKR1C4	AKR1C4	chr10:5238797-5260910	PBS	TGFb	NOTEST	0	0	0	0	1	1	no
AKR1C6P	AKR1C6P	AKR1C6P	chr10:4913858-4958465	PBS	TGFb	NOTEST	0	0	0	0	1	1	no
AKR1C8P	AKR1C8P	AKR1C8P	chr10:5196654-5227150	PBS	TGFb	NOTEST	0.0186433	0	#NAME?	0	1	1	no
AKR1D1	AKR1D1	AKR1D1	chr7:137761177-137803050	PBS	TGFb	NOTEST	0	0	0	0	1	1	no
AKR1E2	AKR1E2	AKR1E2	chr10:4868368-4890251	PBS	TGFb	OK	0.424197	0.676683	0.673746	0.756711	0.11185	0.208193	no
AKR7A2	AKR7A2	AKR7A2	chr1:19629201-19638640	PBS	TGFb	OK	25.6872	20.49	-0.326131	-2.06145	0.00055	0.00232226	yes
AKR7A2P1	AKR7A2P1	AKR7A2P1	chr1:113454469-113498975	PBS	TGFb	NOTEST	0	0	0	0	1	1	no
AKR7A3	AKR7A3	AKR7A3	chr1:19609056-19615280	PBS	TGFb	NOTEST	0.533069	0.282678	-0.915162	0	1	1	no
AKR7L	AKR7L	AKR7L	chr1:19592475-19600568	PBS	TGFb	NOTEST	0.344624	0.421678	0.291119	0	1	1	no
AKT1	AKT1	AKT1	chr14:105235686-105262080	PBS	TGFb	OK	75.4064	85.9731	0.189199	1.31107	0.02385	0.059699	no
AKT1S1	AKT1S1	AKT1S1	chr19:50372289-50392007	PBS	TGFb	OK	50.5093	43.1376	-0.227605	-1.30196	0.02245	0.0568557	no
AKT2	AKT2	AKT2	chr19:40736223-40791302	PBS	TGFb	OK	26.8215	25.6121	-0.0665641	-0.452341	0.43545	0.577085	no
AKT3	AKT3	AKT3	chr1:243419306-244006886	PBS	TGFb	OK	13.8385	26.4151	0.93267	4.34923	5e-05	0.000263484	yes
AKTIP	AKTIP	AKTIP	chr16:53468350-53537216	PBS	TGFb	OK	5.12065	5.83082	0.187372	0.422888	0.46385	0.603879	no
ALAD	ALAD	ALAD	chr9:116148591-116163618	PBS	TGFb	OK	11.7365	9.82582	-0.256346	-1.48104	0.00965	0.0280783	yes
ALAS1	ALAS1	ALAS1	chr3:52232098-52248343	PBS	TGFb	OK	26.0262	26.6628	0.0348631	0.219894	0.69745	0.79466	no
ALAS2	ALAS2	ALAS2	chrX:55035487-55057497	PBS	TGFb	NOTEST	0	0	0	0	1	1	no
ALB	ALB	ALB	chr4:74269971-74287129	PBS	TGFb	NOTEST	0.0544295	0.0490962	-0.148777	0	1	1	no
ALCAM	ALCAM	ALCAM	chr3:105085556-105295757	PBS	TGFb	OK	38.5713	73.2466	0.925233	6.40647	5e-05	0.000263484	yes
ALDH16A1	ALDH16A1	ALDH16A1	chr19:49956472-49974305	PBS	TGFb	OK	4.50898	3.7306	-0.273393	-1.16422	0.04115	0.0932445	no
ALDH18A1	ALDH18A1	ALDH18A1	chr10:97365685-97416567	PBS	TGFb	OK	42.2578	56.0215	0.406764	2.79144	5e-05	0.000263484	yes
ALDH1A1	ALDH1A1	ALDH1A1	chr9:75515577-75568233	PBS	TGFb	NOTEST	0.0342333	0.0365912	0.0960976	0	1	1	no
ALDH1A2	ALDH1A2	ALDH1A2	chr15:58245621-58358121	PBS	TGFb	NOTEST	0.0409084	0	#NAME?	0	1	1	no
ALDH1A3	ALDH1A3	ALDH1A3	chr15:101419896-101456830	PBS	TGFb	OK	15.3302	6.24652	-1.29525	-7.35423	5e-05	0.000263484	yes
ALDH1B1	ALDH1B1	ALDH1B1	chr9:38392660-38398662	PBS	TGFb	OK	13.892	15.4357	0.152021	0.923762	0.10685	0.200826	no
ALDH1L1	ALDH1L1	ALDH1L1	chr3:125822403-125929011	PBS	TGFb	OK	0.959422	0.254446	-1.9148	-2.80288	5e-05	0.000263484	yes
ALDH1L1-AS1	ALDH1L1-AS1	ALDH1L1-AS1	chr3:125822403-125929011	PBS	TGFb	NOTEST	0	0	0	0	1	1	no
ALDH1L1-AS2	ALDH1L1-AS2	ALDH1L1-AS2	chr3:125822403-125929011	PBS	TGFb	NOTEST	0.00923671	0	#NAME?	0	1	1	no
ALDH1L2	ALDH1L2	ALDH1L2	chr12:105413561-105478341	PBS	TGFb	OK	13.3621	31.3734	1.23139	8.4354	5e-05	0.000263484	yes
ALDH2	ALDH2	ALDH2	chr12:112204690-112247789	PBS	TGFb	OK	18.336	11.6019	-0.660315	-3.67751	5e-05	0.000263484	yes
ALDH3A1	ALDH3A1	ALDH3A1	chr17:19641297-19651746	PBS	TGFb	OK	5.40072	0.126443	-5.4166	-4.62737	0.00025	0.00114544	yes
ALDH3A2	ALDH3A2	ALDH3A2	chr17:19552063-19580908	PBS	TGFb	OK	34.8462	12.1576	-1.51915	-9.74487	5e-05	0.000263484	yes
ALDH3B1	ALDH3B1	ALDH3B1	chr11:67776016-67796749	PBS	TGFb	OK	20.0201	6.01282	-1.73534	-9.2104	5e-05	0.000263484	yes
ALDH3B2	ALDH3B2	ALDH3B2	chr11:67429632-67448685	PBS	TGFb	NOTEST	0.0644838	0.0103041	-2.64571	0	1	1	no
ALDH4A1	ALDH4A1	ALDH4A1	chr1:19197923-19229293	PBS	TGFb	OK	1.91238	1.34743	-0.505154	-1.40297	0.0144	0.0395724	yes
ALDH5A1	ALDH5A1	ALDH5A1	chr6:24495196-24537435	PBS	TGFb	NOTEST	0.231775	0.13664	-0.762349	0	1	1	no
ALDH6A1	ALDH6A1	ALDH6A1	chr14:74486058-74551196	PBS	TGFb	OK	8.18606	5.40618	-0.598561	-3.17491	5e-05	0.000263484	yes
ALDH7A1	ALDH7A1	ALDH7A1	chr5:125877532-125931082	PBS	TGFb	OK	11.0242	10.3775	-0.0872073	-0.544312	0.3376	0.481551	no
ALDH8A1	ALDH8A1	ALDH8A1	chr6:135238527-135271260	PBS	TGFb	NOTEST	0.215161	0.111687	-0.94596	0	1	1	no
ALDH9A1	ALDH9A1	ALDH9A1	chr1:165631448-165667900	PBS	TGFb	OK	38.3105	36.0158	-0.0891103	-0.588921	0.3029	0.444373	no
ALDOA	ALDOA	ALDOA	chr16:30064410-30081741	PBS	TGFb	OK	815.838	799.926	-0.0284162	-0.201213	0.72445	0.814502	no
ALDOB	ALDOB	ALDOB	chr9:104182841-104198062	PBS	TGFb	NOTEST	0.00837481	0	#NAME?	0	1	1	no
ALDOC	ALDOC	ALDOC	chr17:26900132-26903951	PBS	TGFb	OK	56.7695	47.9381	-0.243945	-1.59533	0.00465	0.0149961	yes
ALG1	ALG1	ALG1	chr16:5121809-5147821	PBS	TGFb	OK	5.24917	5.20843	-0.0112423	-0.0478564	0.9365	0.960749	no
ALG10	ALG10	ALG10	chr12:34175215-34181236	PBS	TGFb	OK	1.96372	1.91983	-0.0326074	-0.0962891	0.866	0.91306	no
ALG10B	ALG10B	ALG10B	chr12:38710556-38723528	PBS	TGFb	OK	0.993369	1.07399	0.112586	0.443832	0.4387	0.580083	no
ALG11	ALG11	ALG11	chr13:52586522-52607736	PBS	TGFb	OK	5.25057	6.35063	0.274425	0.782852	0.1711	0.289789	no
ALG12	ALG12	ALG12	chr22:50296853-50312106	PBS	TGFb	OK	10.135	9.08825	-0.157279	-0.819767	0.15265	0.265503	no
ALG13	ALG13	ALG13	chrX:110924345-111003875	PBS	TGFb	OK	7.43005	6.59807	-0.171328	-0.927328	0.1086	0.203464	no
ALG14	ALG14	ALG14	chr1:95448278-95538507	PBS	TGFb	OK	7.76701	7.20993	-0.107374	-0.341317	0.54205	0.67383	no
ALG1L	ALG1L	ALG1L	chr3:125635443-125655887	PBS	TGFb	NOTEST	0.0588606	0.0315961	-0.897554	0	1	1	no
ALG1L2	ALG1L2	ALG1L2	chr3:129800673-129830276	PBS	TGFb	NOTEST	0.020738	0	#NAME?	0	1	1	no
ALG1L9P	ALG1L9P	ALG1L9P	chr11:71498556-71524905	PBS	TGFb	NOTEST	0.0929967	0.060193	-0.627584	0	1	1	no
ALG2	ALG2	ALG2	chr9:101978706-101984246	PBS	TGFb	OK	14.8957	19.5713	0.39384	2.41422	5e-05	0.000263484	yes
ALG3	ALG3	ALG3	chr3:183948316-183967313	PBS	TGFb	OK	18.9058	20.0351	0.0836978	0.456482	0.42355	0.566429	no
ALG5	ALG5	ALG5	chr13:37523907-37573504	PBS	TGFb	OK	18.2452	20.9474	0.199248	1.03015	0.07035	0.144206	no
ALG6	ALG6	ALG6	chr1:63833260-63904233	PBS	TGFb	OK	3.17497	2.55976	-0.310734	-1.16128	0.0415	0.0937907	no
ALG8	ALG8	ALG8	chr11:77726760-77850699	PBS	TGFb	OK	15.9795	15.8909	-0.00802377	-0.02603	0.96665	0.978085	no
ALG9	ALG9	ALG9	chr11:111652918-111742305	PBS	TGFb	OK	4.82622	4.8711	0.0133553	0.0753313	0.89615	0.934195	no
ALK	ALK	ALK	chr2:29415639-30144477	PBS	TGFb	NOTEST	0.360569	0.00393089	-6.51928	0	1	1	no
ALKBH1	ALKBH1	ALKBH1	chr14:78138748-78174356	PBS	TGFb	OK	4.32581	4.71117	0.123116	0.501353	0.37505	0.519257	no
ALKBH2	ALKBH2	ALKBH2	chr12:109525992-109531293	PBS	TGFb	OK	13.6411	14.1614	0.0540022	0.227763	0.6907	0.789337	no
ALKBH3	ALKBH3	ALKBH3	chr11:43902356-43942494	PBS	TGFb	OK	7.85582	8.81681	0.166495	0.668292	0.24155	0.376658	no
ALKBH3-AS1	ALKBH3-AS1	ALKBH3-AS1	chr11:43902356-43942494	PBS	TGFb	NOTEST	0	0	0	0	1	1	no
ALKBH4	ALKBH4	ALKBH4	chr7:102073976-102105321	PBS	TGFb	OK	6.14581	5.1492	-0.255256	-0.507061	0.38315	0.527474	no
ALKBH5	ALKBH5	ALKBH5	chr17:18086866-18113267	PBS	TGFb	OK	37.6887	40.2842	0.0960808	0.652165	0.2537	0.389908	no
ALKBH6	ALKBH6	ALKBH6	chr19:36500017-36505145	PBS	TGFb	OK	8.66741	7.91724	-0.130602	-0.418554	0.46215	0.602334	no
ALKBH7	ALKBH7	ALKBH7	chr19:6372443-6375261	PBS	TGFb	OK	17.2114	20.6235	0.260924	1.37252	0.01655	0.0443853	yes
ALKBH8	ALKBH8	ALKBH8	chr11:107373452-107436461	PBS	TGFb	OK	3.15717	5.72416	0.858431	4.02573	5e-05	0.000263484	yes
ALLC	ALLC	ALLC	chr2:3705785-3750260	PBS	TGFb	NOTEST	0.0390727	0	#NAME?	0	1	1	no
ALMS1	ALMS1	ALMS1	chr2:73612885-73837046	PBS	TGFb	OK	3.9501	5.00479	0.34142	2.1491	0.0001	0.000495435	yes
ALMS1-IT1	ALMS1-IT1	ALMS1-IT1	chr2:73612885-73837046	PBS	TGFb	OK	0.232234	0.702626	1.59718	0.874714	0.13625	0.243504	no
ALMS1P	ALMS1P	ALMS1P	chr2:73872045-73912694	PBS	TGFb	NOTEST	0.0249487	0	#NAME?	0	1	1	no
ALOX12	ALOX12	ALOX12	chr17:6888441-6915653	PBS	TGFb	NOTEST	0	0.0270527	inf	0	1	1	no
ALOX12-AS1	ALOX12-AS1	ALOX12-AS1	chr17:6888441-6915653	PBS	TGFb	OK	0.824442	0.485752	-0.763199	-0.611189	0.3816	0.526013	no
ALOX12B	ALOX12B	ALOX12B	chr17:7975953-7991021	PBS	TGFb	NOTEST	0	0.0334626	inf	0	1	1	no
ALOX12P2	ALOX12P2	ALOX12P2	chr17:6756894-6803668	PBS	TGFb	NOTEST	0	0	0	0	1	1	no
ALOX15	ALOX15	ALOX15	chr17:4534213-4544960	PBS	TGFb	NOTEST	0	0.00749658	inf	0	1	1	no
ALOX15B	ALOX15B	ALOX15B	chr17:7942357-7952451	PBS	TGFb	NOTEST	0.470757	0.451413	-0.0605345	0	1	1	no
ALOX15P1	ALOX15P1	ALOX15P1	chr17:6561037-6564701	PBS	TGFb	NOTEST	0.0390816	0	#NAME?	0	1	1	no
ALOX5	ALOX5	ALOX5	chr10:45869623-45948569	PBS	TGFb	NOTEST	0.00895641	0	#NAME?	0	1	1	no
ALOX5AP	ALOX5AP	ALOX5AP	chr13:31287614-31338565	PBS	TGFb	OK	0.0225054	0.713233	4.98603	0.895761	0.2164	0.34738	no
ALOXE3	ALOXE3	ALOXE3	chr17:7999217-8022234	PBS	TGFb	NOTEST	0.011593	0.0649396	2.48585	0	1	1	no
ALPI	ALPI	ALPI	chr2:233320821-233325455	PBS	TGFb	NOTEST	0	0	0	0	1	1	no
ALPK1	ALPK1	ALPK1	chr4:113218498-113363764	PBS	TGFb	OK	2.88515	2.03071	-0.506662	-2.18391	0.00015	0.00071729	yes
ALPK2	ALPK2	ALPK2	chr18:56148481-56296189	PBS	TGFb	OK	0.522697	2.95944	2.50128	7.70086	5e-05	0.000263484	yes
ALPK3	ALPK3	ALPK3	chr15:85359910-85416713	PBS	TGFb	NOTEST	0.292309	0.463751	0.665856	0	1	1	no
ALPL	ALPL	ALPL	chr1:21835857-21904905	PBS	TGFb	NOTEST	0.034025	0.276719	3.02375	0	1	1	no
ALPP	ALPP	ALPP	chr2:233243243-233247599	PBS	TGFb	NOTEST	0.00710666	0	#NAME?	0	1	1	no
ALPPL2	ALPPL2	ALPPL2	chr2:233271551-233275424	PBS	TGFb	NOTEST	0	0	0	0	1	1	no
ALS2	ALS2	ALS2	chr2:202564985-202645895	PBS	TGFb	OK	7.52597	8.71467	0.211569	1.21909	0.0333	0.0783002	no
ALS2CL	ALS2CL	ALS2CL	chr3:46710484-46735194	PBS	TGFb	NOTEST	0.121717	0.0906139	-0.425723	0	1	1	no
ALS2CR11	ALS2CR11	ALS2CR11	chr2:202352143-202483905	PBS	TGFb	OK	0.668305	0.425947	-0.649835	-0.900631	0.1111	0.207216	no
ALS2CR12	ALS2CR12	ALS2CR12	chr2:202152993-202222121	PBS	TGFb	NOTEST	0.206321	0.162038	-0.348561	0	1	1	no
ALX1	ALX1	ALX1	chr12:85674035-85695561	PBS	TGFb	OK	12.3691	7.30336	-0.760103	-3.0039	5e-05	0.000263484	yes
ALX3	ALX3	ALX3	chr1:110602996-110613322	PBS	TGFb	OK	2.7989	1.27347	-1.1361	-2.19038	0.0006	0.00250391	yes
ALX4	ALX4	ALX4	chr11:44282277-44331716	PBS	TGFb	OK	5.81546	2.776	-1.06689	-5.4194	5e-05	0.000263484	yes
ALYREF	ALYREF	ALYREF	chr17:79845710-79858409	PBS	TGFb	OK	54.8072	70.2281	0.357684	1.61651	0.00555	0.0174456	yes
AMACR	AMACR	AMACR	chr5:33987090-34124633	PBS	TGFb	OK	4.85757	3.12994	-0.6341	-2.432	0.0001	0.000495435	yes
AMBN	AMBN	AMBN	chr4:71457974-71473004	PBS	TGFb	NOTEST	0	0	0	0	1	1	no
AMBP	AMBP	AMBP	chr9:116822407-116840752	PBS	TGFb	NOTEST	0.0131374	0	#NAME?	0	1	1	no
AMBRA1	AMBRA1	AMBRA1	chr11:46417961-46615619	PBS	TGFb	OK	6.252	5.5229	-0.178891	-0.997322	0.08295	0.164474	no
AMD1	AMD1	AMD1	chr6:110931180-111216915	PBS	TGFb	OK	31.0002	38.4738	0.311602	1.75799	0.00285	0.00983715	yes
AMDHD1	AMDHD1	AMDHD1	chr12:96337070-96362370	PBS	TGFb	NOTEST	0.0101113	0.00957809	-0.0781575	0	1	1	no
AMDHD2	AMDHD2	AMDHD2	chr16:2570362-2581409	PBS	TGFb	OK	4.74191	4.31399	-0.136446	-0.446858	0.43515	0.576984	no
AMELX	AMELX	AMELX	chrX:11155662-11683821	PBS	TGFb	NOTEST	0	0	0	0	1	1	no
AMELY	AMELY	AMELY	chrY:6733958-6742068	PBS	TGFb	NOTEST	0	0	0	0	1	1	no
AMER1	AMER1	AMER1	chrX:63404996-63425624	PBS	TGFb	OK	1.21364	1.08247	-0.165015	-0.629217	0.27285	0.411485	no
AMER2	AMER2	AMER2	chr13:25735816-25746421	PBS	TGFb	NOTEST	0	0	0	0	1	1	no
AMER3	AMER3	AMER3	chr2:131513076-131525707	PBS	TGFb	NOTEST	0.0360061	0	#NAME?	0	1	1	no
AMFR	AMFR	AMFR	chr16:56395363-56459450	PBS	TGFb	OK	23.5382	24.4229	0.0532324	0.350312	0.53805	0.670408	no
AMH	AMH	AMH	chr19:2249112-2252072	PBS	TGFb	NOTEST	0.172518	0.137727	-0.324934	0	1	1	no
AMHR2	AMHR2	AMHR2	chr12:53817638-53825318	PBS	TGFb	NOTEST	0	0	0	0	1	1	no
AMICA1	AMICA1	AMICA1	chr11:118064441-118095809	PBS	TGFb	NOTEST	0	0	0	0	1	1	no
AMIGO1	AMIGO1	AMIGO1	chr1:110049445-110052336	PBS	TGFb	NOTEST	0.490827	0.275191	-0.83478	0	1	1	no
AMIGO2	AMIGO2	AMIGO2	chr12:47469489-47630446	PBS	TGFb	OK	0.120544	20.7211	7.4254	8.05842	5e-05	0.000263484	yes
AMIGO3	AMIGO3	AMIGO3	chr3:49726949-49761407	PBS	TGFb	OK	1.06864	0.658317	-0.698918	-0.791099	0.1669	0.284203	no
AMMECR1	AMMECR1	AMMECR1	chrX:109437413-109699562	PBS	TGFb	OK	10.2777	10.4987	0.030687	0.192051	0.7318	0.819469	no
AMMECR1L	AMMECR1L	AMMECR1L	chr2:128619206-128643514	PBS	TGFb	OK	9.02092	11.7709	0.38388	2.3633	0.0001	0.000495435	yes
AMN	AMN	AMN	chr14:103388992-103397179	PBS	TGFb	NOTEST	0.130224	0.0443701	-1.55334	0	1	1	no
AMN1	AMN1	AMN1	chr12:31824070-31882108	PBS	TGFb	OK	5.19135	4.72011	-0.137288	-0.525365	0.3566	0.501398	no
AMOT	AMOT	AMOT	chrX:112018104-112084043	PBS	TGFb	OK	8.87091	2.50566	-1.82389	-9.82652	5e-05	0.000263484	yes
AMOTL1	AMOTL1	AMOTL1	chr11:94501507-94609918	PBS	TGFb	OK	17.7857	22.4846	0.338219	2.32452	5e-05	0.000263484	yes
AMOTL2	AMOTL2	AMOTL2	chr3:134074186-134094259	PBS	TGFb	OK	17.3002	17.3773	0.00641994	0.0420272	0.93835	0.961659	no
AMPD1	AMPD1	AMPD1	chr1:115215719-115238239	PBS	TGFb	NOTEST	0	0	0	0	1	1	no
AMPD2	AMPD2	AMPD2	chr1:110162434-110174677	PBS	TGFb	OK	27.6012	26.7548	-0.0449333	-0.300445	0.6023	0.721569	no
AMPD3	AMPD3	AMPD3	chr11:10471867-10529126	PBS	TGFb	OK	8.26345	4.49554	-0.878249	-4.71626	5e-05	0.000263484	yes
AMPH	AMPH	AMPH	chr7:38423296-38671167	PBS	TGFb	OK	1.11347	0.27773	-2.0033	-3.12564	5e-05	0.000263484	yes
AMT	AMT	AMT	chr3:49454210-49466757	PBS	TGFb	OK	3.969	1.90083	-1.06215	-2.67953	5e-05	0.000263484	yes
AMTN	AMTN	AMTN	chr4:71384288-71398460	PBS	TGFb	NOTEST	0	0	0	0	1	1	no
AMY1A	AMY1A,AMY1B,AMY1C	AMY1A,AMY1B,AMY1C	chr1:104230039-104239073	PBS	TGFb	NOTEST	0	0	0	0	1	1	no
AMY1B	AMY1B	AMY1B	chr1:104230039-104239073	PBS	TGFb	NOTEST	0	0	0	0	1	1	no
AMY1C	AMY1C	AMY1C	chr1:104230039-104239073	PBS	TGFb	NOTEST	0	0	0	0	1	1	no
AMY2A	AMY2A	AMY2A	chr1:104159953-104168402	PBS	TGFb	NOTEST	0	0	0	0	1	1	no
AMY2B	AMY2B	AMY2B	chr1:104068577-104122156	PBS	TGFb	OK	1.6957	0.873142	-0.957589	-1.58397	0.0058	0.018108	yes
AMZ1	AMZ1	AMZ1	chr7:2719155-2755070	PBS	TGFb	NOTEST	0.0767658	0.248063	1.69217	0	1	1	no
AMZ2	AMZ2	AMZ2	chr17:66244144-66253305	PBS	TGFb	OK	54.3999	44.1156	-0.302316	-1.88492	0.00095	0.00377545	yes
AMZ2P1	AMZ2P1	AMZ2P1	chr17:62962667-62971703	PBS	TGFb	OK	1.65495	1.57421	-0.0721589	-0.203588	0.72525	0.815117	no
ANAPC1	ANAPC1	ANAPC1	chr2:112525213-112641741	PBS	TGFb	OK	7.00665	6.8378	-0.0351939	-0.220525	0.70105	0.797482	no
ANAPC10	ANAPC10	ANAPC10	chr4:145915726-146050676	PBS	TGFb	OK	7.4697	9.07159	0.280307	0.456947	0.42815	0.570572	no
ANAPC11	ANAPC11	ANAPC11	chr17:79845710-79858409	PBS	TGFb	OK	81.7571	89.7279	0.134212	0.631411	0.2732	0.411745	no
ANAPC13	ANAPC13	ANAPC13	chr3:134196545-134293855	PBS	TGFb	OK	74.3087	65.5918	-0.180015	-1.01537	0.07595	0.153301	no
ANAPC15	ANAPC15	ANAPC15	chr11:71709957-71823822	PBS	TGFb	OK	19.6778	21.0247	0.09552	0.112436	0.8499	0.902665	no
ANAPC16	ANAPC16	ANAPC16	chr10:73855789-73995618	PBS	TGFb	OK	19.2519	15.1369	-0.346925	-1.89961	0.0011	0.00427553	yes
ANAPC1P1	ANAPC1P1	ANAPC1P1	chr2:87042459-87122165	PBS	TGFb	NOTEST	0.0124036	0.0126069	0.0234494	0	1	1	no
ANAPC2	ANAPC2	ANAPC2	chr9:140069235-140084822	PBS	TGFb	OK	11.1884	10.7004	-0.0643371	-0.275731	0.62965	0.743446	no
ANAPC4	ANAPC4	ANAPC4	chr4:25378847-25420120	PBS	TGFb	OK	6.939	5.73444	-0.275075	-1.30129	0.0233	0.0584923	no
ANAPC5	ANAPC5	ANAPC5	chr12:121746047-121792012	PBS	TGFb	OK	47.7397	51.7072	0.115177	0.777293	0.1761	0.296507	no
ANAPC7	ANAPC7	ANAPC7	chr12:110810704-110841535	PBS	TGFb	OK	20.7321	20.8802	0.0102738	0.0643231	0.909	0.942267	no
ANG	ANG	ANG	chr14:21152335-21168761	PBS	TGFb	OK	2.8893	3.76695	0.382677	0.56541	0.322	0.464895	no
ANGEL1	ANGEL1	ANGEL1	chr14:77253585-77279283	PBS	TGFb	OK	6.63938	6.81622	0.0379235	0.209881	0.7131	0.80595	no
ANGEL2	ANGEL2	ANGEL2	chr1:213165523-213189217	PBS	TGFb	OK	8.02456	6.65727	-0.26949	-1.55216	0.0073	0.0221123	yes
ANGPT1	ANGPT1	ANGPT1	chr8:108261709-108510254	PBS	TGFb	OK	3.06946	2.01236	-0.609094	-2.39604	0.0001	0.000495435	yes
ANGPT2	ANGPT2	ANGPT2	chr8:6264112-6565730	PBS	TGFb	NOTEST	0.179985	0.0217493	-3.04884	0	1	1	no
ANGPT4	ANGPT4	ANGPT4	chr20:853296-896960	PBS	TGFb	NOTEST	0	0	0	0	1	1	no
ANGPTL1	ANGPTL1	ANGPTL1	chr1:178694281-178890977	PBS	TGFb	NOTEST	0.292072	0.00597452	-5.61136	0	1	1	no
ANGPTL2	ANGPTL2	ANGPTL2	chr9:129677052-129985445	PBS	TGFb	OK	8.61577	7.05652	-0.288022	-1.48003	0.0097	0.028192	yes
ANGPTL3	ANGPTL3	ANGPTL3	chr1:62920396-63154039	PBS	TGFb	NOTEST	0	0	0	0	1	1	no
ANGPTL4	ANGPTL4	ANGPTL4	chr19:8429010-8439259	PBS	TGFb	OK	16.2863	61.3211	1.91273	11.7296	5e-05	0.000263484	yes
ANGPTL5	ANGPTL5	ANGPTL5	chr11:101761404-101871796	PBS	TGFb	NOTEST	0.017191	0	#NAME?	0	1	1	no
ANGPTL6	ANGPTL6	ANGPTL6	chr19:10196794-10213425	PBS	TGFb	NOTEST	0.0550069	0.0687388	0.321514	0	1	1	no
ANGPTL7	ANGPTL7	ANGPTL7	chr1:11166587-11322608	PBS	TGFb	NOTEST	0	0	0	0	1	1	no
ANHX	ANHX	ANHX	chr12:133794897-133812422	PBS	TGFb	NOTEST	0	0	0	0	1	1	no
ANK1	ANK1	ANK1	chr8:41510743-41754280	PBS	TGFb	OK	1.16121	0.151249	-2.94064	-4.16814	5e-05	0.000263484	yes
ANK2	ANK2	ANK2	chr4:113739238-114304896	PBS	TGFb	OK	1.15965	0.438527	-1.40296	-3.6586	5e-05	0.000263484	yes
ANK3	ANK3	ANK3	chr10:61786055-62493284	PBS	TGFb	OK	0.771923	0.57247	-0.431257	-1.25974	0.02705	0.0661199	no
ANKAR	ANKAR	ANKAR	chr2:190540710-190611376	PBS	TGFb	OK	0.600106	0.352206	-0.768796	-1.35358	0.021	0.0537633	no
ANKDD1A	ANKDD1A	ANKDD1A	chr15:65204100-65251041	PBS	TGFb	OK	0.707463	1.05716	0.579473	1.15448	0.04645	0.102801	no
ANKDD1B	ANKDD1B	ANKDD1B	chr5:74907300-74967671	PBS	TGFb	NOTEST	0.0892349	0.0428158	-1.05946	0	1	1	no
ANKEF1	ANKEF1	ANKEF1	chr20:10004459-10288066	PBS	TGFb	OK	2.13826	0.386731	-2.46704	-4.45762	5e-05	0.000263484	yes
ANKFN1	ANKFN1	ANKFN1	chr17:54230835-54560007	PBS	TGFb	NOTEST	0.00881667	0.0189671	1.10519	0	1	1	no
ANKFY1	ANKFY1	ANKFY1	chr17:4066664-4167274	PBS	TGFb	OK	14.6518	13.3658	-0.132532	-0.891423	0.1253	0.227844	no
ANKH	ANKH	ANKH	chr5:14704908-14871887	PBS	TGFb	OK	10.4681	11.1883	0.0959909	0.618232	0.28725	0.42763	no
ANKHD1	ANKHD1	ANKHD1	chr5:139781398-139929163	PBS	TGFb	OK	12.0912	13.7447	0.184914	0.806784	0.15475	0.268109	no
ANKHD1-EIF4EBP3	ANKHD1-EIF4EBP3	ANKHD1-EIF4EBP3	chr5:139781398-139929163	PBS	TGFb	OK	5.86716	3.29767	-0.831215	-2.0933	0.00055	0.00232226	yes
ANKIB1	ANKIB1	ANKIB1	chr7:91875547-92030698	PBS	TGFb	OK	17.1103	18.5639	0.117633	0.789099	0.1611	0.276477	no
ANKK1	ANKK1	ANKK1	chr11:113258512-113271140	PBS	TGFb	NOTEST	0.0391508	0.00794058	-2.30173	0	1	1	no
ANKLE1	ANKLE1	ANKLE1	chr19:17392453-17398455	PBS	TGFb	OK	1.08885	1.43266	0.395886	0.931818	0.0965	0.185393	no
ANKLE2	ANKLE2	ANKLE2	chr12:133302252-133338474	PBS	TGFb	OK	21.4248	32.5225	0.602159	4.05311	5e-05	0.000263484	yes
ANKMY1	ANKMY1	ANKMY1	chr2:241418838-241503431	PBS	TGFb	OK	1.86682	1.9501	0.0629677	0.15064	0.78585	0.859481	no
ANKMY2	ANKMY2	ANKMY2	chr7:16639400-16685442	PBS	TGFb	OK	10.4289	10.7654	0.045814	0.25057	0.665	0.77005	no
ANKRA2	ANKRA2	ANKRA2	chr5:72848024-72861511	PBS	TGFb	OK	8.26973	9.0508	0.130205	0.639808	0.26325	0.400534	no
ANKRD1	ANKRD1	ANKRD1	chr10:92671856-92681032	PBS	TGFb	OK	0.184134	0.789318	2.09985	2.2665	0.00225	0.00802125	yes
ANKRD10	ANKRD10	ANKRD10	chr13:111530886-111567454	PBS	TGFb	OK	21.599	21.7313	0.00880827	0.0483638	0.9351	0.960407	no
ANKRD11	ANKRD11	ANKRD11	chr16:89334028-89556969	PBS	TGFb	OK	26.0442	29.5431	0.181864	1.02642	0.0748	0.151476	no
ANKRD12	ANKRD12	ANKRD12	chr18:9136750-9285983	PBS	TGFb	OK	6.73792	4.63537	-0.539618	-3.41121	5e-05	0.000263484	yes
ANKRD13A	ANKRD13A	ANKRD13A	chr12:110437234-110477235	PBS	TGFb	OK	23.2648	37.271	0.679905	4.56192	5e-05	0.000263484	yes
ANKRD13B	ANKRD13B	ANKRD13B	chr17:27920526-27948441	PBS	TGFb	OK	3.95468	2.77818	-0.509423	-1.73276	0.00485	0.0155287	yes
ANKRD13C	ANKRD13C	ANKRD13C	chr1:70724684-70820417	PBS	TGFb	OK	7.38302	7.30468	-0.0153899	-0.09274	0.8687	0.915309	no
ANKRD13D	ANKRD13D	ANKRD13D	chr11:67056761-67069955	PBS	TGFb	OK	9.2697	8.87553	-0.0626883	-0.310231	0.58755	0.711761	no
ANKRD16	ANKRD16	ANKRD16	chr10:5903688-5979558	PBS	TGFb	OK	2.61019	2.4367	-0.0992272	-0.141256	0.79895	0.868769	no
ANKRD17	ANKRD17	ANKRD17	chr4:73940501-74124502	PBS	TGFb	OK	21.2696	19.6265	-0.115987	-0.795054	0.16695	0.284213	no
ANKRD18A	ANKRD18A	ANKRD18A	chr9:38571360-38620360	PBS	TGFb	NOTEST	0.263506	0.11225	-1.23111	0	1	1	no
ANKRD18B	ANKRD18B	ANKRD18B	chr9:33524410-33573001	PBS	TGFb	OK	3.01189	2.74938	-0.131563	-0.522482	0.35965	0.503767	no
ANKRD18DP	ANKRD18DP	ANKRD18DP	chr3:197784403-197807542	PBS	TGFb	NOTEST	0	0.00878982	inf	0	1	1	no
ANKRD19P	ANKRD19P	ANKRD19P	chr9:95571892-95600739	PBS	TGFb	NOTEST	0.00884056	0	#NAME?	0	1	1	no
ANKRD2	ANKRD2	ANKRD2	chr10:99332197-99343641	PBS	TGFb	NOTEST	0.253765	0.243138	-0.0617137	0	1	1	no
ANKRD20A1	ANKRD20A1,ANKRD20A3	ANKRD20A1,ANKRD20A3	chr9:67926760-67970293	PBS	TGFb	NOTEST	0.00497039	0.0173202	1.80102	0	1	1	no
ANKRD20A11P	ANKRD20A11P	ANKRD20A11P	chr21:15316095-15352765	PBS	TGFb	NOTEST	0	0	0	0	1	1	no
ANKRD20A12P	ANKRD20A12P	ANKRD20A12P	chr1:142697420-142713605	PBS	TGFb	NOTEST	0.0316398	0.0615029	0.958915	0	1	1	no
ANKRD20A19P	ANKRD20A19P	ANKRD20A19P	chr13:24481422-24523454	PBS	TGFb	NOTEST	0.00337433	0	#NAME?	0	1	1	no
ANKRD20A2	ANKRD20A2,ANKRD20A3	ANKRD20A2,ANKRD20A3	chr9:43089971-43133544	PBS	TGFb	NOTEST	0	0	0	0	1	1	no
ANKRD20A3	ANKRD20A3	ANKRD20A3	chr9:67926760-67970293	PBS	TGFb	NOTEST	0	0	0	0	1	1	no
ANKRD20A4	ANKRD20A4	ANKRD20A4	chr9:69381980-69425109	PBS	TGFb	NOTEST	0	0	0	0	1	1	no
ANKRD20A5P	ANKRD20A5P	ANKRD20A5P	chr18:14179095-14227049	PBS	TGFb	NOTEST	0.323809	0.0605664	-2.41856	0	1	1	no
ANKRD20A8P	ANKRD20A8P	ANKRD20A8P	chr2:95421070-95522820	PBS	TGFb	NOTEST	0	0	0	0	1	1	no
ANKRD20A9P	ANKRD20A9P	ANKRD20A9P	chr13:19408542-19446109	PBS	TGFb	NOTEST	0.00249099	0	#NAME?	0	1	1	no
ANKRD22	ANKRD22	ANKRD22	chr10:90562486-90611732	PBS	TGFb	NOTEST	0.100589	0.0250805	-2.00383	0	1	1	no
ANKRD23	ANKRD23	ANKRD23	chr2:97503650-97509758	PBS	TGFb	NOTEST	0.586347	0.507987	-0.206964	0	1	1	no
ANKRD24	ANKRD24	ANKRD24	chr19:4183350-4224811	PBS	TGFb	NOTEST	0.209624	0.0630898	-1.73232	0	1	1	no
ANKRD26	ANKRD26	ANKRD26	chr10:27293044-27389427	PBS	TGFb	OK	4.15472	3.36664	-0.303439	-1.6412	0.00445	0.0144304	yes
ANKRD26P1	ANKRD26P1	ANKRD26P1	chr16:46503248-46603009	PBS	TGFb	NOTEST	0.00931816	0.00804927	-0.211188	0	1	1	no
ANKRD26P3	ANKRD26P3	ANKRD26P3	chr13:19836939-19919113	PBS	TGFb	NOTEST	0	0	0	0	1	1	no
ANKRD27	ANKRD27	ANKRD27	chr19:33087906-33166102	PBS	TGFb	OK	7.24528	9.97589	0.461403	2.7207	5e-05	0.000263484	yes
ANKRD28	ANKRD28	ANKRD28	chr3:15708743-15901053	PBS	TGFb	OK	24.9584	21.3914	-0.222493	-1.51044	0.0096	0.0279643	yes
ANKRD29	ANKRD29	ANKRD29	chr18:21178889-21242849	PBS	TGFb	OK	12.7543	5.56051	-1.19769	-6.46682	5e-05	0.000263484	yes
ANKRD30A	ANKRD30A	ANKRD30A	chr10:37414784-37521495	PBS	TGFb	NOTEST	0	0	0	0	1	1	no
ANKRD30B	ANKRD30B	ANKRD30B	chr18:14748238-14852737	PBS	TGFb	NOTEST	0.00425116	0	#NAME?	0	1	1	no
ANKRD30BL	ANKRD30BL	ANKRD30BL	chr2:132905163-133015542	PBS	TGFb	NOTEST	0	0	0	0	1	1	no
ANKRD30BP2	ANKRD30BP2	ANKRD30BP2	chr21:14410486-14490571	PBS	TGFb	NOTEST	0	0	0	0	1	1	no
ANKRD30BP3	ANKRD30BP3	ANKRD30BP3	chr10:45650109-45681489	PBS	TGFb	NOTEST	0	0	0	0	1	1	no
ANKRD31	ANKRD31	ANKRD31	chr5:74364121-74532703	PBS	TGFb	NOTEST	0.0257106	0.00816862	-1.6542	0	1	1	no
ANKRD32	ANKRD32	ANKRD32	chr5:93954390-94031573	PBS	TGFb	OK	3.55409	3.93653	0.147446	0.660534	0.2476	0.383132	no
ANKRD33	ANKRD33	ANKRD33	chr12:52281792-52285505	PBS	TGFb	OK	0.628874	0.0862744	-2.86577	-1.75362	0.0012	0.00461423	yes
ANKRD33B	ANKRD33B	ANKRD33B	chr5:10564434-10657928	PBS	TGFb	OK	1.05928	0.258433	-2.03522	-4.98496	5e-05	0.000263484	yes
ANKRD34A	ANKRD34A	ANKRD34A	chr1:144146810-146467744	PBS	TGFb	OK	2.5583	2.12969	-0.264545	-0.119761	0.5211	0.655039	no
ANKRD34B	ANKRD34B	ANKRD34B	chr5:79852573-79866304	PBS	TGFb	NOTEST	0	0	0	0	1	1	no
ANKRD34C	ANKRD34C	ANKRD34C	chr15:79484048-79590581	PBS	TGFb	NOTEST	0	0	0	0	1	1	no
ANKRD34C-AS1	ANKRD34C-AS1	ANKRD34C-AS1	chr15:79484048-79590581	PBS	TGFb	NOTEST	0	0	0	0	1	1	no
ANKRD35	ANKRD35	ANKRD35	chr1:144146810-146467744	PBS	TGFb	OK	5.06421	2.16828	-1.22379	-0.598167	0.466	0.605519	no
ANKRD36	ANKRD36	ANKRD36	chr2:97779232-97930257	PBS	TGFb	OK	1.65402	1.48249	-0.157952	-0.605261	0.29195	0.432732	no
ANKRD36B	ANKRD36B	ANKRD36B	chr2:98121260-98206428	PBS	TGFb	OK	0.753154	0.810478	0.105827	0.27713	0.6355	0.747552	no
ANKRD36BP1	ANKRD36BP1	ANKRD36BP1	chr1:168214818-168216668	PBS	TGFb	NOTEST	0.0118235	0	#NAME?	0	1	1	no
ANKRD36BP2	ANKRD36BP2	ANKRD36BP2	chr2:89065418-89106109	PBS	TGFb	NOTEST	0.0121047	0	#NAME?	0	1	1	no
ANKRD36C	ANKRD36C	ANKRD36C	chr2:96515295-96658068	PBS	TGFb	OK	1.81502	1.45185	-0.322086	-1.40204	0.01535	0.0417479	yes
ANKRD37	ANKRD37	ANKRD37	chr4:186317839-186347139	PBS	TGFb	OK	1.96434	2.60758	0.408664	0.525984	0.35815	0.502484	no
ANKRD39	ANKRD39	ANKRD39	chr2:97513723-97523756	PBS	TGFb	OK	9.93808	9.97481	0.00532346	0.0178265	0.97455	0.982614	no
ANKRD40	ANKRD40	ANKRD40	chr17:48770550-48785270	PBS	TGFb	OK	15.7546	18.9228	0.264352	1.70995	0.0029	0.00998305	yes
ANKRD42	ANKRD42	ANKRD42	chr11:82904780-82967141	PBS	TGFb	OK	6.37863	5.43409	-0.231208	-1.12717	0.04805	0.105853	no
ANKRD44	ANKRD44	ANKRD44	chr2:197851385-198175521	PBS	TGFb	OK	0.75082	0.691935	-0.11783	-0.189376	0.7368	0.822785	no
ANKRD44-IT1	ANKRD44-IT1	ANKRD44-IT1	chr2:197851385-198175521	PBS	TGFb	NOTEST	0	0	0	0	1	1	no
ANKRD45	ANKRD45	ANKRD45	chr1:173577474-173639001	PBS	TGFb	NOTEST	0.327487	0.17927	-0.869303	0	1	1	no
ANKRD46	ANKRD46	ANKRD46	chr8:101521979-101572014	PBS	TGFb	OK	2.73971	2.80297	0.0329327	0.108316	0.85065	0.903027	no
ANKRD49	ANKRD49	ANKRD49	chr11:94227152-94232744	PBS	TGFb	OK	3.63704	4.65371	0.355617	1.1754	0.04065	0.0922896	no
ANKRD50	ANKRD50	ANKRD50	chr4:125585203-125633887	PBS	TGFb	OK	10.814	10.6718	-0.0191052	-0.126924	0.82775	0.887091	no
ANKRD52	ANKRD52	ANKRD52	chr12:56623819-56652143	PBS	TGFb	OK	21.2219	21.4852	0.0177907	0.122707	0.83315	0.891325	no
ANKRD53	ANKRD53	ANKRD53	chr2:71205574-71212629	PBS	TGFb	OK	0.866827	0.46353	-0.903082	-1.28594	0.03095	0.0737274	no
ANKRD54	ANKRD54	ANKRD54	chr22:38226861-38240378	PBS	TGFb	OK	7.84767	9.26605	0.23969	1.15191	0.04475	0.099688	no
ANKRD55	ANKRD55	ANKRD55	chr5:55395506-55529186	PBS	TGFb	NOTEST	0	0	0	0	1	1	no
ANKRD6	ANKRD6	ANKRD6	chr6:90142896-90529513	PBS	TGFb	NOTEST	0.197583	0.0439262	-2.1693	0	1	1	no
ANKRD60	ANKRD60	ANKRD60	chr20:56791181-56803709	PBS	TGFb	NOTEST	0	0	0	0	1	1	no
ANKRD61	ANKRD61	ANKRD61	chr7:6048881-6098860	PBS	TGFb	NOTEST	0.137554	0.137196	-0.00376371	0	1	1	no
ANKRD62	ANKRD62	ANKRD62	chr18:12093847-12129748	PBS	TGFb	NOTEST	0	0	0	0	1	1	no
ANKRD62P1-PARP4P3	ANKRD62P1-PARP4P3	ANKRD62P1-PARP4P3	chr22:17134598-17156430	PBS	TGFb	NOTEST	0	0	0	0	1	1	no
ANKRD63	ANKRD63	ANKRD63	chr15:40573644-40574787	PBS	TGFb	NOTEST	0.0203362	0	#NAME?	0	1	1	no
ANKRD65	ANKRD65	ANKRD65	chr1:1353799-1356824	PBS	TGFb	OK	1.76753	1.09272	-0.693808	-1.27522	0.027	0.0660352	no
ANKRD66	ANKRD66	ANKRD66	chr6:46714653-46726954	PBS	TGFb	NOTEST	0	0	0	0	1	1	no
ANKRD7	ANKRD7	ANKRD7	chr7:117864711-117882784	PBS	TGFb	NOTEST	0.109844	0.0486593	-1.17467	0	1	1	no
ANKRD9	ANKRD9	ANKRD9	chr14:102973197-102976128	PBS	TGFb	OK	8.25064	8.25978	0.00159695	0.00674373	0.9935	0.995427	no
ANKS1A	ANKS1A	ANKS1A	chr6:34857037-35059190	PBS	TGFb	OK	5.18622	4.09349	-0.341352	-1.91256	0.0013	0.00495012	yes
ANKS1B	ANKS1B	ANKS1B	chr12:99039077-100378432	PBS	TGFb	NOTEST	0.06118	0.025636	-1.25489	0	1	1	no
ANKS3	ANKS3	ANKS3	chr16:4746510-4799397	PBS	TGFb	OK	5.00489	6.44697	0.365282	1.54431	0.0062	0.0191806	yes
ANKS4B	ANKS4B	ANKS4B	chr16:21245015-21263750	PBS	TGFb	NOTEST	0	0	0	0	1	1	no
ANKS6	ANKS6	ANKS6	chr9:101494290-101558794	PBS	TGFb	OK	4.43052	5.55185	0.32549	1.90284	0.00085	0.00342012	yes
ANKUB1	ANKUB1	ANKUB1	chr3:149478889-149510610	PBS	TGFb	NOTEST	0.0328164	0.0103995	-1.6579	0	1	1	no
ANKZF1	ANKZF1	ANKZF1	chr2:220094478-220110151	PBS	TGFb	OK	10.1694	9.68173	-0.0709011	-0.357942	0.5261	0.659399	no
ANLN	ANLN	ANLN	chr7:36363758-36493401	PBS	TGFb	OK	61.9643	58.3036	-0.0878534	-0.613304	0.2869	0.427159	no
ANO1	ANO1	ANO1	chr11:69924407-70035652	PBS	TGFb	NOTEST	0.0621599	0.0652476	0.06994	0	1	1	no
ANO1-AS2	ANO1-AS2	ANO1-AS2	chr11:69918539-69921454	PBS	TGFb	NOTEST	0	0.0294621	inf	0	1	1	no
ANO10	ANO10	ANO10	chr3:43407817-43663560	PBS	TGFb	OK	25.4262	22.7509	-0.160393	-1.01718	0.0762	0.153637	no
ANO2	ANO2	ANO2	chr12:5671816-6055398	PBS	TGFb	NOTEST	0.0210078	0	#NAME?	0	1	1	no
ANO3	ANO3	ANO3	chr11:26353677-26684836	PBS	TGFb	OK	2.13627	1.20815	-0.822294	-3.02277	5e-05	0.000263484	yes
ANO4	ANO4	ANO4	chr12:101188373-101522419	PBS	TGFb	OK	0.379267	0.599209	0.659845	1.11637	0.0476	0.104933	no
ANO5	ANO5	ANO5	chr11:22214721-22304913	PBS	TGFb	NOTEST	0.0329785	0.0134007	-1.29922	0	1	1	no
ANO6	ANO6	ANO6	chr12:45566816-45834187	PBS	TGFb	OK	18.6434	30.1138	0.691764	4.68155	5e-05	0.000263484	yes
ANO7	ANO7	ANO7	chr2:242127923-242164791	PBS	TGFb	NOTEST	0.360131	0.470936	0.38701	0	1	1	no
ANO8	ANO8	ANO8	chr19:17420336-17445638	PBS	TGFb	OK	3.72663	2.6716	-0.480166	-1.39694	0.01725	0.0458627	yes
ANO9	ANO9	ANO9	chr11:417929-442011	PBS	TGFb	NOTEST	0	0.00885478	inf	0	1	1	no
ANOS1	ANOS1	ANOS1	chrX:8496914-8700227	PBS	TGFb	NOTEST	0.0305354	0.121366	1.99081	0	1	1	no
ANP32A	ANP32A	ANP32A	chr15:69070874-69113261	PBS	TGFb	OK	52.3215	50.862	-0.0408133	-0.274563	0.6256	0.739729	no
ANP32A-IT1	ANP32A-IT1	ANP32A-IT1	chr15:69070874-69113261	PBS	TGFb	NOTEST	0.474811	0.275963	-0.782877	0	1	1	no
ANP32AP1	ANP32AP1	ANP32AP1	chr15:35529526-35530264	PBS	TGFb	NOTEST	0.0662866	0.173452	1.38775	0	1	1	no
ANP32B	ANP32B	ANP32B	chr9:100745488-100778224	PBS	TGFb	OK	150.575	159.14	0.0798074	0.554594	0.32495	0.468056	no
ANP32C	ANP32C	ANP32C	chr4:164445449-165304407	PBS	TGFb	NOTEST	0.132182	0.0378236	-1.80517	0	1	1	no
ANP32D	ANP32D	ANP32D	chr12:48866447-48866843	PBS	TGFb	NOTEST	0	0	0	0	1	1	no
ANP32E	ANP32E	ANP32E	chr1:150190716-150208504	PBS	TGFb	OK	41.1843	45.6241	0.1477	1.00988	0.07915	0.158251	no
ANPEP	ANPEP	ANPEP	chr15:90328125-90358072	PBS	TGFb	OK	83.5212	69.1451	-0.272514	-1.90236	0.00095	0.00377545	yes
ANTXR1	ANTXR1	ANTXR1	chr2:69240275-69476459	PBS	TGFb	OK	25.3298	34.7611	0.456641	2.95134	5e-05	0.000263484	yes
ANTXR2	ANTXR2	ANTXR2	chr4:80822770-80994626	PBS	TGFb	OK	41.0799	38.3329	-0.0998481	-0.565398	0.3217	0.464618	no
ANTXRL	ANTXRL	ANTXRL	chr10:47658232-47701443	PBS	TGFb	NOTEST	0	0	0	0	1	1	no
ANTXRLP1	ANTXRLP1	ANTXRLP1	chr10:47590260-47640844	PBS	TGFb	NOTEST	0	0	0	0	1	1	no
ANXA1	ANXA1	ANXA1	chr9:75766646-75785310	PBS	TGFb	OK	172.332	99.8942	-0.786719	-5.41487	5e-05	0.000263484	yes
ANXA10	ANXA10	ANXA10	chr4:169013687-169108893	PBS	TGFb	NOTEST	0.236371	0.0374925	-2.65638	0	1	1	no
ANXA11	ANXA11	ANXA11	chr10:81914879-81965433	PBS	TGFb	OK	81.4766	41.6013	-0.969759	-6.55918	5e-05	0.000263484	yes
ANXA13	ANXA13	ANXA13	chr8:124693033-124749647	PBS	TGFb	NOTEST	0	0	0	0	1	1	no
ANXA2	ANXA2	ANXA2	chr15:60639349-60690185	PBS	TGFb	OK	1272.49	1181.63	-0.106876	-0.75692	0.18185	0.303852	no
ANXA2P1	ANXA2P1	ANXA2P1	chr4:154074269-154260474	PBS	TGFb	NOTEST	0.158276	0.158492	0.00196797	0	1	1	no
ANXA2P2	ANXA2P2	ANXA2P2	chr9:33624222-33625532	PBS	TGFb	OK	19.2043	16.7275	-0.199206	-1.02777	0.07055	0.144524	no
ANXA2P3	ANXA2P3	ANXA2P3	chr10:66585284-66586634	PBS	TGFb	NOTEST	0.0628422	0.0330298	-0.927966	0	1	1	no
ANXA2R	ANXA2R	ANXA2R	chr5:43014830-43093660	PBS	TGFb	OK	1.47936	1.07368	-0.462401	-0.551919	0.33475	0.478595	no
ANXA3	ANXA3	ANXA3	chr4:79472741-79531605	PBS	TGFb	OK	10.4724	2.11553	-2.3075	-6.45688	5e-05	0.000263484	yes
ANXA4	ANXA4	ANXA4	chr2:69969126-70053596	PBS	TGFb	OK	19.2975	17.2309	-0.163412	-0.964223	0.08845	0.17278	no
ANXA5	ANXA5	ANXA5	chr4:122589151-122618147	PBS	TGFb	OK	318.072	332.517	0.0640744	0.45209	0.43085	0.572988	no
ANXA6	ANXA6	ANXA6	chr5:150480266-150537443	PBS	TGFb	OK	92.9737	102.074	0.134714	0.94544	0.0981	0.187824	no
ANXA7	ANXA7	ANXA7	chr10:75135188-75173841	PBS	TGFb	OK	41.1331	44.9412	0.127738	0.842115	0.1412	0.250479	no
ANXA8	ANXA8	ANXA8	chr10:48255203-48271368	PBS	TGFb	NOTEST	0	0.0140348	inf	0	1	1	no
ANXA8L1	ANXA8L1	ANXA8L1	chr10:47746849-47763040	PBS	TGFb	NOTEST	0	0.0136066	inf	0	1	1	no
ANXA9	ANXA9	ANXA9	chr1:150954498-150968114	PBS	TGFb	NOTEST	0.0809065	0.0113766	-2.83019	0	1	1	no
AOAH	AOAH	AOAH	chr7:36552548-36764154	PBS	TGFb	NOTEST	0.00869628	0	#NAME?	0	1	1	no
AOAH-IT1	AOAH-IT1	AOAH-IT1	chr7:36552548-36764154	PBS	TGFb	NOTEST	0	0	0	0	1	1	no
AOC1	AOC1	AOC1	chr7:150549564-150558379	PBS	TGFb	NOTEST	0.00732715	0	#NAME?	0	1	1	no
AOC2	AOC2	AOC2	chr17:40996608-41002724	PBS	TGFb	NOTEST	0.40014	0.253895	-0.656272	0	1	1	no
AOC3	AOC3	AOC3	chr17:41003200-41010147	PBS	TGFb	NOTEST	0.198663	0.11495	-0.789322	0	1	1	no
AOC4P	AOC4P	AOC4P	chr17:41019161-41021234	PBS	TGFb	NOTEST	0.0397042	0	#NAME?	0	1	1	no
AOX1	AOX1	AOX1	chr2:201450730-201536217	PBS	TGFb	OK	34.8864	14.1771	-1.2991	-8.64732	5e-05	0.000263484	yes
AOX2P	AOX2P	AOX2P	chr2:201560445-201688569	PBS	TGFb	NOTEST	0.0164863	0	#NAME?	0	1	1	no
AP1AR	AP1AR	AP1AR	chr4:113152894-113191211	PBS	TGFb	OK	6.60626	7.68769	0.218718	1.11425	0.05395	0.116291	no
AP1B1	AP1B1	AP1B1	chr22:29723668-29784572	PBS	TGFb	OK	28.2928	25.8514	-0.130193	-0.874726	0.12765	0.231173	no
AP1B1P1	AP1B1P1	AP1B1P1	chr22:32517963-32529456	PBS	TGFb	NOTEST	0	0	0	0	1	1	no
AP1G1	AP1G1	AP1G1	chr16:71762904-71842976	PBS	TGFb	OK	22.2253	22.1977	-0.00179492	-0.0123157	0.98315	0.987892	no
AP1G2	AP1G2	AP1G2	chr14:23980968-24048009	PBS	TGFb	OK	5.24063	2.66158	-0.977459	-2.62744	0.0001	0.000495435	yes
AP1M1	AP1M1	AP1M1	chr19:16308664-16346156	PBS	TGFb	OK	48.7928	41.6291	-0.229077	-1.53105	0.00735	0.0222377	yes
AP1M2	AP1M2	AP1M2	chr19:10683346-10697991	PBS	TGFb	NOTEST	0	0	0	0	1	1	no
AP1S1	AP1S1	AP1S1	chr7:100797685-100804557	PBS	TGFb	OK	139.913	136.457	-0.0360788	-0.247331	0.6547	0.762742	no
AP1S2	AP1S2	AP1S2	chrX:15843928-15873137	PBS	TGFb	OK	10.6193	11.0969	0.0634754	0.341928	0.5513	0.681843	no
AP1S3	AP1S3	AP1S3	chr2:224620046-224702319	PBS	TGFb	OK	1.35627	0.465804	-1.54185	-3.15004	5e-05	0.000263484	yes
AP2A1	AP2A1	AP2A1	chr19:50270179-50316567	PBS	TGFb	OK	58.2524	52.2587	-0.156646	-1.06029	0.06185	0.129768	no
AP2A2	AP2A2	AP2A2	chr11:925808-1012245	PBS	TGFb	OK	18.7525	17.8374	-0.0721779	-0.472518	0.4087	0.55304	no
AP2B1	AP2B1	AP2B1	chr17:33914281-34053436	PBS	TGFb	OK	80.0511	71.9897	-0.15313	-1.08196	0.0595	0.125819	no
AP2M1	AP2M1	AP2M1	chr3:183892633-183901879	PBS	TGFb	OK	293.4	269.217	-0.124103	-0.876404	0.12635	0.229301	no
AP2S1	AP2S1	AP2S1	chr19:47341414-47354252	PBS	TGFb	OK	152.198	120.071	-0.342062	-2.29973	5e-05	0.000263484	yes
AP3B1	AP3B1	AP3B1	chr5:77298149-77590579	PBS	TGFb	OK	27.164	28.524	0.0704786	0.473255	0.4094	0.553466	no
AP3B2	AP3B2	AP3B2	chr15:83211950-83378660	PBS	TGFb	NOTEST	0.151276	0.024721	-2.61337	0	1	1	no
AP3D1	AP3D1	AP3D1	chr19:2100986-2151556	PBS	TGFb	OK	40.8441	48.0327	0.233887	1.62471	0.0054	0.0170571	yes
AP3M1	AP3M1	AP3M1	chr10:75880014-75910826	PBS	TGFb	OK	19.1932	19.712	0.038476	0.255696	0.65665	0.763599	no
AP3M2	AP3M2	AP3M2	chr8:42010463-42028701	PBS	TGFb	OK	9.03986	8.54322	-0.0815204	-0.464706	0.41425	0.558095	no
AP3S1	AP3S1	AP3S1	chr5:115177618-115249778	PBS	TGFb	OK	79.6007	91.5404	0.201626	1.34314	0.01815	0.0477931	yes
AP3S2	AP3S2	AP3S2	chr15:90373830-90456222	PBS	TGFb	OK	6.53992	5.79283	-0.175006	-0.687223	0.2344	0.367907	no
AP4B1	AP4B1	AP4B1	chr1:114355233-114447746	PBS	TGFb	OK	5.37796	5.8514	0.121723	0.566337	0.3259	0.468953	no
AP4B1-AS1	AP4B1-AS1	AP4B1-AS1	chr1:114355233-114447746	PBS	TGFb	NOTEST	0	0	0	0	1	1	no
AP4E1	AP4E1	AP4E1	chr15:51200868-51298097	PBS	TGFb	OK	4.01787	5.59038	0.476517	2.73941	5e-05	0.000263484	yes
AP4M1	AP4M1	AP4M1	chr7:99690350-99723128	PBS	TGFb	OK	6.86834	7.82185	0.187549	0.279629	0.62805	0.741888	no
AP4S1	AP4S1	AP4S1	chr14:31363004-31565656	PBS	TGFb	OK	2.05232	1.86462	-0.138373	-0.262283	0.64025	0.75136	no
AP5B1	AP5B1	AP5B1	chr11:65541368-65548062	PBS	TGFb	OK	4.44131	5.34692	0.267724	1.53571	0.00755	0.0227681	yes
AP5M1	AP5M1	AP5M1	chr14:57669193-57756797	PBS	TGFb	OK	8.53524	8.89507	0.059574	0.170962	0.7646	0.843345	no
AP5S1	AP5S1	AP5S1	chr20:3801170-3805954	PBS	TGFb	OK	9.5705	7.42244	-0.366701	-1.66859	0.00335	0.0113032	yes
AP5Z1	AP5Z1	AP5Z1	chr7:4815261-4834026	PBS	TGFb	OK	3.97014	4.253	0.0992905	0.523581	0.35995	0.503875	no
APAF1	APAF1	APAF1	chr12:99039077-100378432	PBS	TGFb	OK	10.908	11.9973	0.137329	0.876923	0.1304	0.234836	no
APBA1	APBA1	APBA1	chr9:72042448-72287275	PBS	TGFb	OK	2.66053	5.67785	1.09363	5.80365	5e-05	0.000263484	yes
APBA2	APBA2	APBA2	chr15:29213839-29410516	PBS	TGFb	OK	14.8299	11.3254	-0.388953	-2.37934	5e-05	0.000263484	yes
APBA3	APBA3	APBA3	chr19:3708334-3987432	PBS	TGFb	OK	4.86249	5.84582	0.265709	0.0931748	0.89835	0.935507	no
APBB1	APBB1	APBB1	chr11:6416353-6440702	PBS	TGFb	OK	14.8419	13.6688	-0.118792	-0.69349	0.2295	0.362064	no
APBB1IP	APBB1IP	APBB1IP	chr10:26727265-26856732	PBS	TGFb	NOTEST	0.271123	0.108295	-1.32398	0	1	1	no
APBB2	APBB2	APBB2	chr4:40812043-41216635	PBS	TGFb	OK	8.73415	21.108	1.27305	8.54077	5e-05	0.000263484	yes
APBB3	APBB3	APBB3	chr5:139937852-139948689	PBS	TGFb	OK	4.67978	3.23721	-0.53169	-1.14431	0.0479	0.10554	no
APC	APC	APC	chr5:112043201-112181936	PBS	TGFb	OK	6.055	6.54324	0.111879	0.722029	0.2101	0.339419	no
APC2	APC2	APC2	chr19:1450147-1479228	PBS	TGFb	NOTEST	0.239468	0.0174276	-3.78038	0	1	1	no
APCDD1	APCDD1	APCDD1	chr18:10454624-10488698	PBS	TGFb	OK	4.43142	2.66862	-0.731675	-2.55141	0.0001	0.000495435	yes
APCDD1L	APCDD1L	APCDD1L	chr20:57034159-57089994	PBS	TGFb	OK	43.9312	137.176	1.64272	10.9685	5e-05	0.000263484	yes
APCDD1L-AS1	APCDD1L-AS1	APCDD1L-AS1	chr20:57090434-57194948	PBS	TGFb	OK	4.2457	11.0978	1.3862	5.76491	5e-05	0.000263484	yes
APCS	APCS	APCS	chr1:159557615-159558661	PBS	TGFb	NOTEST	0	0	0	0	1	1	no
APEH	APEH	APEH	chr3:49711434-49720934	PBS	TGFb	OK	25.6911	27.8058	0.114121	0.738877	0.1896	0.313516	no
APELA	APELA	APELA	chr4:165798139-165818679	PBS	TGFb	NOTEST	0	0	0	0	1	1	no
APEX1	APEX1	APEX1	chr14:20923289-20925931	PBS	TGFb	OK	99.9115	99.6124	-0.00432646	-0.0293097	0.95985	0.973875	no
APEX2	APEX2	APEX2	chrX:55026755-55034306	PBS	TGFb	OK	14.0094	13.5154	-0.0517876	-0.288336	0.61395	0.730915	no
APH1A	APH1A	APH1A	chr1:150237798-150241609	PBS	TGFb	OK	45.4267	47.719	0.0710217	0.465651	0.41815	0.561241	no
APH1B	APH1B	APH1B	chr15:63569748-63601325	PBS	TGFb	OK	5.89192	3.52959	-0.739237	-3.62901	5e-05	0.000263484	yes
API5	API5	API5	chr11:43333504-43366080	PBS	TGFb	OK	28.7682	32.7322	0.186234	1.24744	0.032	0.0757398	no
APIP	APIP	APIP	chr11:34903842-35017675	PBS	TGFb	OK	12.2846	13.7599	0.163622	0.509053	0.37805	0.522067	no
APITD1	APITD1,APITD1-CORT	APITD1,APITD1-CORT	chr1:10490158-10512060	PBS	TGFb	OK	5.8617	5.41229	-0.115081	-0.363684	0.5216	0.655538	no
APITD1-CORT	APITD1-CORT	APITD1-CORT	chr1:10490158-10512060	PBS	TGFb	OK	0.732399	0.539326	-0.441473	-0.390214	0.454	0.594652	no
APLF	APLF	APLF	chr2:68694690-68807294	PBS	TGFb	OK	0.821878	1.06495	0.373791	0.857643	0.1419	0.251583	no
APLN	APLN	APLN	chrX:128779235-128788933	PBS	TGFb	NOTEST	0.589021	0.336082	-0.809506	0	1	1	no
APLNR	APLNR	APLNR	chr11:57001051-57004927	PBS	TGFb	NOTEST	0	0	0	0	1	1	no
APLP1	APLP1	APLP1	chr19:36359400-36370699	PBS	TGFb	OK	3.60714	3.24011	-0.154813	-0.535761	0.34245	0.486267	no
APLP2	APLP2	APLP2	chr11:129939715-130014706	PBS	TGFb	OK	174.763	169.857	-0.0410784	-0.292026	0.6111	0.728866	no
APMAP	APMAP	APMAP	chr20:24943579-24973425	PBS	TGFb	OK	46.8514	51.4111	0.133986	0.895921	0.11325	0.210073	no
APOA1	APOA1	APOA1	chr11:116706468-116969131	PBS	TGFb	NOTEST	0.100549	0.124439	0.30754	0	1	1	no
APOA1-AS	APOA1-AS	APOA1-AS	chr11:116706468-116969131	PBS	TGFb	NOTEST	0.0419956	0.0471824	0.168013	0	1	1	no
APOA1BP	APOA1BP	APOA1BP	chr1:156561557-156564091	PBS	TGFb	OK	38.4591	32.9187	-0.224417	-1.3087	0.0231	0.0581145	no
APOA2	APOA2	APOA2	chr1:161192082-161193418	PBS	TGFb	NOTEST	0	0	0	0	1	1	no
APOA4	APOA4	APOA4	chr11:116691417-116694011	PBS	TGFb	NOTEST	0	0	0	0	1	1	no
APOA5	APOA5	APOA5	chr11:116660085-116663136	PBS	TGFb	NOTEST	0	0	0	0	1	1	no
APOB	APOB	APOB	chr2:21224300-21266945	PBS	TGFb	NOTEST	0.00476769	0.0014451	-1.72212	0	1	1	no
APOBEC1	APOBEC1	APOBEC1	chr12:7801995-7823195	PBS	TGFb	NOTEST	0	0	0	0	1	1	no
APOBEC2	APOBEC2	APOBEC2	chr6:41020939-41032630	PBS	TGFb	NOTEST	0	0	0	0	1	1	no
APOBEC3A	APOBEC3A	APOBEC3A	chr22:39353526-39394225	PBS	TGFb	NOTEST	0	0	0	0	1	1	no
APOBEC3A_B	APOBEC3A_B	APOBEC3A_B	chr22:39353526-39394225	PBS	TGFb	NOTEST	9.39985e-87	2.02425e-109	-75.2977	0	1	1	no
APOBEC3B	APOBEC3B	APOBEC3B	chr22:39353526-39394225	PBS	TGFb	OK	17.8801	18.3426	0.036841	0.201771	0.72795	0.816929	no
APOBEC3B-AS1	APOBEC3B-AS1	APOBEC3B-AS1	chr22:39353526-39394225	PBS	TGFb	NOTEST	0	0	0	0	1	1	no
APOBEC3C	APOBEC3C	APOBEC3C	chr22:39410264-39414825	PBS	TGFb	OK	53.3296	40.5004	-0.396998	-2.41896	5e-05	0.000263484	yes
APOBEC3D	APOBEC3D	APOBEC3D	chr22:39417117-39429256	PBS	TGFb	NOTEST	0.318318	0.0960763	-1.72822	0	1	1	no
APOBEC3F	APOBEC3F	APOBEC3F	chr22:39436672-39451975	PBS	TGFb	OK	2.81341	1.6856	-0.739056	-0.921975	0.12335	0.225058	no
APOBEC3G	APOBEC3G	APOBEC3G	chr22:39473009-39483748	PBS	TGFb	OK	1.11863	0.660545	-0.760006	-1.17279	0.0462	0.102318	no
APOBEC3H	APOBEC3H	APOBEC3H	chr22:39493228-39500072	PBS	TGFb	NOTEST	0.517332	0.0828299	-2.64287	0	1	1	no
APOBEC4	APOBEC4	APOBEC4	chr1:183605181-183897685	PBS	TGFb	NOTEST	0	0	0	0	1	1	no
APOBR	APOBR	APOBR	chr16:28505969-28510291	PBS	TGFb	NOTEST	0	0	0	0	1	1	no
APOC1	APOC1	APOC1	chr19:45417920-45422606	PBS	TGFb	OK	18.0674	7.2795	-1.31148	-2.8682	5e-05	0.000263484	yes
APOC1P1	APOC1P1	APOC1P1	chr19:45430059-45434643	PBS	TGFb	NOTEST	0.197455	0.0439201	-2.16857	0	1	1	no
APOC2	APOC2	APOC2	chr19:45445494-45452822	PBS	TGFb	NOTEST	0.0984269	0	#NAME?	0	1	1	no
APOC3	APOC3	APOC3	chr11:116700623-116703787	PBS	TGFb	NOTEST	0.0517123	0	#NAME?	0	1	1	no
APOC4	APOC4	APOC4	chr19:45445494-45452822	PBS	TGFb	NOTEST	0	0	0	0	1	1	no
APOC4-APOC2	APOC4-APOC2	APOC4-APOC2	chr19:45445494-45452822	PBS	TGFb	NOTEST	2.24676e-07	0	#NAME?	0	1	1	no
APOD	APOD	APOD	chr3:195295572-195311076	PBS	TGFb	OK	6.88247	1.64914	-2.06121	-4.23598	5e-05	0.000263484	yes
APOE	APOE	APOE	chr19:45409005-45412652	PBS	TGFb	OK	23.407	5.04955	-2.21271	-7.69896	5e-05	0.000263484	yes
APOF	APOF	APOF	chr12:56754354-56756583	PBS	TGFb	NOTEST	0	0	0	0	1	1	no
APOH	APOH	APOH	chr17:64208146-64225556	PBS	TGFb	NOTEST	0	0	0	0	1	1	no
APOL1	APOL1	APOL1	chr22:36649116-36663577	PBS	TGFb	NOTEST	0.188243	0.0224244	-3.06945	0	1	1	no
APOL2	APOL2	APOL2	chr22:36622254-36636000	PBS	TGFb	OK	7.51409	5.90136	-0.348552	-1.63838	0.0053	0.016807	yes
APOL3	APOL3	APOL3	chr22:36536370-36562225	PBS	TGFb	OK	2.1307	0.955519	-1.15697	-2.33951	0.00015	0.00071729	yes
APOL4	APOL4	APOL4	chr22:36585175-36600879	PBS	TGFb	NOTEST	0	0	0	0	1	1	no
APOL5	APOL5	APOL5	chr22:36113918-36125529	PBS	TGFb	NOTEST	0	0	0	0	1	1	no
APOL6	APOL6	APOL6	chr22:36044423-36064456	PBS	TGFb	OK	2.10676	1.20488	-0.806141	-3.75369	5e-05	0.000263484	yes
APOLD1	APOLD1	APOLD1	chr12:12878850-12944399	PBS	TGFb	OK	4.36575	2.66523	-0.711967	-3.30248	5e-05	0.000263484	yes
APOM	APOM	APOM	chr6_ssto_hap7:2937601-2956785	PBS	TGFb	OK	1.56363	1.1147	-0.488246	-0.194366	0.78495	0.859042	no
APOO	APOO	APOO	chrX:23851464-23926057	PBS	TGFb	OK	7.733	7.64913	-0.0157324	-0.05215	0.92885	0.956777	no
APOOL	APOOL	APOOL	chrX:84258897-84363974	PBS	TGFb	OK	5.03018	5.38435	0.0981601	0.568235	0.3143	0.45638	no
APOOP5	APOOP5	APOOP5	chr16:59788044-59789095	PBS	TGFb	NOTEST	0	0	0	0	1	1	no
APOPT1	APOPT1	APOPT1	chr14:104029293-104058510	PBS	TGFb	OK	20.6475	26.2885	0.348463	1.87271	0.00095	0.00377545	yes
APP	APP	APP	chr21:27252860-27543446	PBS	TGFb	OK	214.732	196.557	-0.127587	-0.910222	0.11005	0.205584	no
APPBP2	APPBP2	APPBP2	chr17:58520509-58603601	PBS	TGFb	OK	11.9599	10.6769	-0.163716	-1.06456	0.0635	0.132477	no
APPL1	APPL1	APPL1	chr3:57261764-57326710	PBS	TGFb	OK	13.4622	13.172	-0.0314415	-0.206046	0.7259	0.815564	no
APPL2	APPL2	APPL2	chr12:105567074-105630008	PBS	TGFb	OK	19.8944	30.9853	0.639222	4.15094	5e-05	0.000263484	yes
APRT	APRT	APRT	chr16:88875876-88878342	PBS	TGFb	OK	106.998	105.243	-0.0238634	-0.151074	0.7963	0.866617	no
APTR	APTR	APTR	chr7:77313167-77409120	PBS	TGFb	OK	2.26915	2.48826	0.132984	0.228712	0.69455	0.792321	no
APTX	APTX	APTX	chr9:32972603-33001639	PBS	TGFb	OK	18.5079	16.371	-0.176995	-1.006	0.07775	0.156299	no
AQP1	AQP1	AQP1	chr7:30951414-30965131	PBS	TGFb	OK	22.1892	3.4649	-2.67897	-12.072	5e-05	0.000263484	yes
AQP10	AQP10	AQP10	chr1:154293591-154297801	PBS	TGFb	NOTEST	0.0716895	0	#NAME?	0	1	1	no
AQP11	AQP11	AQP11	chr11:77300679-77321401	PBS	TGFb	NOTEST	0.376638	0.275562	-0.450798	0	1	1	no
AQP12A	AQP12A	AQP12A	chr2:241631261-241637900	PBS	TGFb	NOTEST	0	0	0	0	1	1	no
AQP12B	AQP12B	AQP12B	chr2:241615834-241622317	PBS	TGFb	NOTEST	0	0	0	0	1	1	no
AQP2	AQP2	AQP2	chr12:50344523-50359465	PBS	TGFb	NOTEST	0	0	0	0	1	1	no
AQP3	AQP3	AQP3	chr9:33441151-33447631	PBS	TGFb	OK	1.49652	0.319165	-2.22924	-2.96433	0.0003	0.00134916	yes
AQP4	AQP4	AQP4	chr18:24432007-24765302	PBS	TGFb	NOTEST	0	0	0	0	1	1	no
AQP4-AS1	AQP4-AS1	AQP4-AS1	chr18:24432007-24765302	PBS	TGFb	NOTEST	0	0	0	0	1	1	no
AQP5	AQP5	AQP5	chr12:50344523-50359465	PBS	TGFb	NOTEST	0	0	0	0	1	1	no
AQP6	AQP6	AQP6	chr12:50366619-50370922	PBS	TGFb	NOTEST	0	0	0	0	1	1	no
AQP7	AQP7	AQP7	chr9:33384947-33402517	PBS	TGFb	NOTEST	0.0182375	0	#NAME?	0	1	1	no
AQP7P1	AQP7P1	AQP7P1	chr9:67270214-67289492	PBS	TGFb	NOTEST	0.0353097	0.0623343	0.819961	0	1	1	no
AQP7P3	AQP7P3	AQP7P3	chr9:42844369-42893137	PBS	TGFb	NOTEST	0.192072	0.405493	1.07803	0	1	1	no
AQP8	AQP8	AQP8	chr16:25228284-25240253	PBS	TGFb	NOTEST	0.0291532	0.0210333	-0.470982	0	1	1	no
AQP9	AQP9	AQP9	chr15:58430407-58478110	PBS	TGFb	NOTEST	0.0971	0	#NAME?	0	1	1	no
AQR	AQR	AQR	chr15:35148551-35261995	PBS	TGFb	OK	12.9608	13.1272	0.0184035	0.11814	0.8368	0.893507	no
AR	AR	AR	chrX:66763873-66950461	PBS	TGFb	OK	3.74	3.43869	-0.121178	-0.689974	0.23015	0.36278	no
ARAF	ARAF	ARAF	chrX:47420498-47479256	PBS	TGFb	OK	18.5244	17.887	-0.0505195	-0.065929	0.9089	0.942239	no
ARAP1	ARAP1	ARAP1	chr11:72396113-72463434	PBS	TGFb	OK	12.9843	12.9433	-0.00456358	-0.0287401	0.96055	0.974278	no
ARAP2	ARAP2	ARAP2	chr4:36067619-36275837	PBS	TGFb	NOTEST	0.0127988	0.0756923	2.56414	0	1	1	no
ARAP3	ARAP3	ARAP3	chr5:141032967-141061800	PBS	TGFb	OK	11.4869	11.3162	-0.0215981	-0.137098	0.81395	0.878679	no
ARC	ARC	ARC	chr8:143692404-143695833	PBS	TGFb	OK	0.620962	0.0811721	-2.93545	-2.87134	0.00135	0.00511637	yes
ARCN1	ARCN1	ARCN1	chr11:118443101-118473747	PBS	TGFb	OK	104.865	133.829	0.351859	2.49781	5e-05	0.000263484	yes
AREG	AREG	AREG	chr4:75310814-75320726	PBS	TGFb	NOTEST	0.428895	0.221552	-0.952983	0	1	1	no
AREL1	AREL1	AREL1	chr14:75127954-75179807	PBS	TGFb	OK	12.0037	18.2298	0.602817	3.93928	5e-05	0.000263484	yes
ARF1	ARF1	ARF1	chr1:228270360-228286913	PBS	TGFb	OK	300.282	329.737	0.134998	0.955145	0.0959	0.184432	no
ARF3	ARF3	ARF3	chr12:49329991-49351252	PBS	TGFb	OK	54.1067	56.7423	0.0686161	0.473898	0.3979	0.542862	no
ARF4	ARF4	ARF4	chr3:57557089-57583215	PBS	TGFb	OK	195.476	294.259	0.590093	4.1491	5e-05	0.000263484	yes
ARF5	ARF5	ARF5	chr7:127228405-127231759	PBS	TGFb	OK	59.8899	56.7326	-0.0781349	-0.491857	0.39025	0.535366	no
ARF6	ARF6	ARF6	chr14:50359735-50363772	PBS	TGFb	OK	69.302	68.3785	-0.0193535	-0.135058	0.815	0.879116	no
ARFGAP1	ARFGAP1	ARFGAP1	chr20:61904136-61921142	PBS	TGFb	OK	44.8681	57.731	0.363658	2.49443	5e-05	0.000263484	yes
ARFGAP2	ARFGAP2	ARFGAP2	chr11:46958239-47198676	PBS	TGFb	OK	20.9032	18.2145	-0.198638	-1.02382	0.07245	0.14762	no
ARFGAP3	ARFGAP3	ARFGAP3	chr22:43192531-43253408	PBS	TGFb	OK	35.1892	49.1657	0.482518	3.24466	5e-05	0.000263484	yes
ARFGEF1	ARFGEF1	ARFGEF1	chr8:68109883-68255912	PBS	TGFb	OK	14.9547	15.3787	0.0403412	0.270909	0.62345	0.738015	no
ARFGEF2	ARFGEF2	ARFGEF2	chr20:47538274-47653230	PBS	TGFb	OK	8.49591	8.86861	0.0619382	0.404899	0.47275	0.612196	no
ARFGEF3	ARFGEF3	ARFGEF3	chr6:138483052-138665800	PBS	TGFb	NOTEST	0.334796	0.589022	0.81504	0	1	1	no
ARFIP1	ARFIP1	ARFIP1	chr4:153701088-153833063	PBS	TGFb	OK	14.23	16.9735	0.254353	1.54358	0.00685	0.0209507	yes
ARFIP2	ARFIP2	ARFIP2	chr11:6495912-6505911	PBS	TGFb	OK	15.5747	15.6097	0.00323632	0.0156219	0.97825	0.984807	no
ARFRP1	ARFRP1	ARFRP1	chr20:62289162-62370460	PBS	TGFb	OK	10.119	10.701	0.0806839	0.207663	0.71835	0.810112	no
ARG1	ARG1	ARG1	chr6:131894343-131949379	PBS	TGFb	NOTEST	0	0	0	0	1	1	no
ARG2	ARG2	ARG2	chr14:68086578-68141602	PBS	TGFb	OK	2.12808	4.4399	1.06097	1.85221	0.00405	0.0133036	yes
ARGFX	ARGFX	ARGFX	chr3:121286777-121309469	PBS	TGFb	NOTEST	0	0	0	0	1	1	no
ARGFXP2	ARGFXP2	ARGFXP2	chr17:30469472-30552790	PBS	TGFb	NOTEST	0	0	0	0	1	1	no
ARGLU1	ARGLU1	ARGLU1	chr13:107195661-107220514	PBS	TGFb	OK	66.0367	59.7495	-0.144342	-0.964071	0.0878	0.171926	no
ARHGAP1	ARHGAP1	ARHGAP1	chr11:46698624-46722215	PBS	TGFb	OK	31.5525	37.6792	0.256013	1.72462	0.0023	0.00817918	yes
ARHGAP10	ARHGAP10	ARHGAP10	chr4:148653452-148993927	PBS	TGFb	OK	11.3596	12.7394	0.165388	0.968921	0.0898	0.174941	no
ARHGAP11A	ARHGAP11A	ARHGAP11A	chr15:32907344-32932150	PBS	TGFb	OK	22.2772	27.6544	0.311938	1.9413	0.00085	0.00342012	yes
ARHGAP11B	ARHGAP11B	ARHGAP11B	chr15:30918878-30931013	PBS	TGFb	OK	2.7253	2.75978	0.0181411	0.0349553	0.94885	0.967502	no
ARHGAP12	ARHGAP12	ARHGAP12	chr10:32094325-32217804	PBS	TGFb	OK	14.1902	10.5265	-0.430872	-2.7261	5e-05	0.000263484	yes
ARHGAP15	ARHGAP15	ARHGAP15	chr2:143886898-144525921	PBS	TGFb	NOTEST	0.0104472	0	#NAME?	0	1	1	no
ARHGAP17	ARHGAP17	ARHGAP17	chr16:24930704-25026699	PBS	TGFb	OK	15.9544	17.6359	0.144556	0.904177	0.1153	0.213263	no
ARHGAP18	ARHGAP18	ARHGAP18	chr6:129898239-130031370	PBS	TGFb	OK	23.886	27.8165	0.219774	1.44964	0.0091	0.0267369	yes
ARHGAP19	ARHGAP19	ARHGAP19	chr10:98757794-99052430	PBS	TGFb	OK	8.11343	10.2405	0.335896	2.07049	0.0005	0.002137	yes
ARHGAP19-SLIT1	ARHGAP19-SLIT1	ARHGAP19-SLIT1	chr10:98757794-99052430	PBS	TGFb	NOTEST	1.27243e-58	4.82597e-85	-87.7688	0	1	1	no
ARHGAP20	ARHGAP20	ARHGAP20	chr11:110447758-110583912	PBS	TGFb	OK	2.22086	0.146437	-3.92277	-6.3482	5e-05	0.000263484	yes
ARHGAP21	ARHGAP21	ARHGAP21	chr10:24872537-25012597	PBS	TGFb	OK	32.7134	26.3644	-0.31129	-2.15668	0.0001	0.000495435	yes
ARHGAP22	ARHGAP22	ARHGAP22	chr10:49654067-49864310	PBS	TGFb	OK	48.2468	87.255	0.854802	5.83913	5e-05	0.000263484	yes
ARHGAP23	ARHGAP23	ARHGAP23	chr17:36584719-36668628	PBS	TGFb	OK	25.6979	18.0421	-0.510283	-3.45343	5e-05	0.000263484	yes
ARHGAP24	ARHGAP24	ARHGAP24	chr4:86396283-86923823	PBS	TGFb	OK	10.6864	11.7266	0.134015	0.829624	0.1474	0.258671	no
ARHGAP25	ARHGAP25	ARHGAP25	chr2:68961912-69053957	PBS	TGFb	NOTEST	0.0208825	0.00886389	-1.23628	0	1	1	no
ARHGAP26	ARHGAP26	ARHGAP26	chr5:142150291-142608572	PBS	TGFb	OK	0.563584	0.601853	0.0947792	0.266534	0.64175	0.752847	no
ARHGAP26-AS1	ARHGAP26-AS1	ARHGAP26-AS1	chr5:142150291-142608572	PBS	TGFb	NOTEST	0	0	0	0	1	1	no
ARHGAP26-IT1	ARHGAP26-IT1	ARHGAP26-IT1	chr5:142150291-142608572	PBS	TGFb	NOTEST	0	0	0	0	1	1	no
ARHGAP27	ARHGAP27	ARHGAP27	chr17_ctg5_hap1:86403-125407	PBS	TGFb	NOTEST	0.285616	0.105348	-1.43891	0	1	1	no
ARHGAP28	ARHGAP28	ARHGAP28	chr18:6834431-6915712	PBS	TGFb	OK	2.62042	0.235015	-3.47897	-6.9197	5e-05	0.000263484	yes
ARHGAP29	ARHGAP29	ARHGAP29	chr1:94634462-94703307	PBS	TGFb	OK	27.9127	30.9294	0.148058	1.03315	0.0738	0.149921	no
ARHGAP30	ARHGAP30	ARHGAP30	chr1:161016731-161039760	PBS	TGFb	NOTEST	0.0045866	0.0052062	0.182805	0	1	1	no
ARHGAP31	ARHGAP31	ARHGAP31	chr3:119013219-119138323	PBS	TGFb	OK	2.8124	5.35768	0.929807	5.24119	5e-05	0.000263484	yes
ARHGAP31-AS1	ARHGAP31-AS1	ARHGAP31-AS1	chr3:119013219-119138323	PBS	TGFb	NOTEST	0.208792	0.432132	1.04941	0	1	1	no
ARHGAP32	ARHGAP32	ARHGAP32	chr11:128834954-129062093	PBS	TGFb	OK	3.11223	4.07363	0.388367	2.28046	5e-05	0.000263484	yes
ARHGAP33	ARHGAP33	ARHGAP33	chr19:36266416-36279724	PBS	TGFb	OK	4.18895	3.34137	-0.32615	-1.50236	0.009	0.0264672	yes
ARHGAP35	ARHGAP35	ARHGAP35	chr19:47421932-47508333	PBS	TGFb	OK	23.1557	18.1281	-0.353141	-2.43437	5e-05	0.000263484	yes
ARHGAP36	ARHGAP36	ARHGAP36	chrX:130192215-130223859	PBS	TGFb	OK	6.45601	0.00702492	-9.84395	-1.6447	0.46575	0.605316	no
ARHGAP39	ARHGAP39	ARHGAP39	chr8:145754562-145911197	PBS	TGFb	OK	1.04376	1.04902	0.00726326	0.0193869	0.9715	0.980764	no
ARHGAP4	ARHGAP4	ARHGAP4	chrX:153172829-153191714	PBS	TGFb	OK	0.860193	0.497635	-0.789573	-1.38421	0.01695	0.045214	yes
ARHGAP40	ARHGAP40	ARHGAP40	chr20:37230576-37279295	PBS	TGFb	NOTEST	0.302034	0.178293	-0.760462	0	1	1	no
ARHGAP42	ARHGAP42	ARHGAP42	chr11:100558406-100861656	PBS	TGFb	OK	1.62578	0.910607	-0.836233	-2.38962	0.0001	0.000495435	yes
ARHGAP44	ARHGAP44	ARHGAP44	chr17:12569206-12921381	PBS	TGFb	NOTEST	0.549554	0.432911	-0.344191	0	1	1	no
ARHGAP5	ARHGAP5	ARHGAP5	chr14:32546494-32628934	PBS	TGFb	OK	10.6107	11.024	0.0551332	0.369748	0.51905	0.65348	no
ARHGAP5-AS1	ARHGAP5-AS1	ARHGAP5-AS1	chr14:32544624-32545905	PBS	TGFb	OK	0.639311	0.580075	-0.140278	-0.161271	0.77815	0.853698	no
ARHGAP6	ARHGAP6	ARHGAP6	chrX:11155662-11683821	PBS	TGFb	OK	5.61765	1.8415	-1.60909	-6.26794	5e-05	0.000263484	yes
ARHGAP8	ARHGAP8	ARHGAP8	chr22:45064426-45258664	PBS	TGFb	NOTEST	0.0669461	0	#NAME?	0	1	1	no
ARHGAP9	ARHGAP9	ARHGAP9	chr12:57853917-57873633	PBS	TGFb	NOTEST	0.00780546	0.0204398	1.38882	0	1	1	no
ARHGDIA	ARHGDIA	ARHGDIA	chr17:79825594-79829282	PBS	TGFb	OK	305.711	351.498	0.201345	1.41954	0.01405	0.0387425	yes
ARHGDIB	ARHGDIB	ARHGDIB	chr12:15094949-15114562	PBS	TGFb	NOTEST	0.586196	0.437883	-0.420838	0	1	1	no
ARHGDIG	ARHGDIG	ARHGDIG	chr16:330605-333003	PBS	TGFb	NOTEST	0.387178	0.344108	-0.170134	0	1	1	no
ARHGEF1	ARHGEF1	ARHGEF1	chr19:42387266-42411604	PBS	TGFb	OK	21.5421	24.5248	0.187083	1.2054	0.0364	0.0843002	no
ARHGEF10	ARHGEF10	ARHGEF10	chr8:1772141-1906807	PBS	TGFb	OK	11.4026	15.0624	0.401586	2.59583	5e-05	0.000263484	yes
ARHGEF10L	ARHGEF10L	ARHGEF10L	chr1:17866329-18024370	PBS	TGFb	OK	2.18927	2.16678	-0.0148947	-0.0554103	0.923	0.952042	no
ARHGEF11	ARHGEF11	ARHGEF11	chr1:156904631-157015162	PBS	TGFb	OK	6.40084	6.00838	-0.0912836	-0.547817	0.3409	0.484972	no
ARHGEF12	ARHGEF12	ARHGEF12	chr11:120207617-120360645	PBS	TGFb	OK	31.1024	30.2939	-0.0379975	-0.267611	0.6419	0.752954	no
ARHGEF15	ARHGEF15	ARHGEF15	chr17:8213555-8225834	PBS	TGFb	NOTEST	0	0	0	0	1	1	no
ARHGEF16	ARHGEF16	ARHGEF16	chr1:3371146-3397677	PBS	TGFb	NOTEST	0.151729	0.144203	-0.0733958	0	1	1	no
ARHGEF17	ARHGEF17	ARHGEF17	chr11:73019662-73080425	PBS	TGFb	OK	10.6375	10.4945	-0.0195281	-0.12827	0.82235	0.883062	no
ARHGEF18	ARHGEF18	ARHGEF18	chr19:7459998-7537371	PBS	TGFb	OK	9.52249	11.4013	0.25979	1.6395	0.0033	0.0111724	yes
ARHGEF19	ARHGEF19	ARHGEF19	chr1:16524598-16539104	PBS	TGFb	OK	5.17818	4.10967	-0.333423	-1.46866	0.01335	0.0370496	yes
ARHGEF2	ARHGEF2	ARHGEF2	chr1:155916629-155948336	PBS	TGFb	OK	14.82	13.4508	-0.13985	-0.884384	0.1214	0.221939	no
ARHGEF25	ARHGEF25	ARHGEF25	chr12:58003962-58011028	PBS	TGFb	OK	11.59	9.08969	-0.35058	-1.87847	0.0013	0.00495012	yes
ARHGEF26	ARHGEF26	ARHGEF26	chr3:153742189-153975616	PBS	TGFb	OK	1.37522	1.4997	0.125017	0.413954	0.46855	0.607854	no
ARHGEF26-AS1	ARHGEF26-AS1	ARHGEF26-AS1	chr3:153742189-153975616	PBS	TGFb	NOTEST	0.00684164	0	#NAME?	0	1	1	no
ARHGEF28	ARHGEF28	ARHGEF28	chr5:72921982-73237818	PBS	TGFb	OK	5.13023	7.86931	0.617214	3.63984	5e-05	0.000263484	yes
ARHGEF3	ARHGEF3	ARHGEF3	chr3:56761445-57113336	PBS	TGFb	OK	1.45542	1.15164	-0.337743	-0.874403	0.12485	0.227282	no
ARHGEF3-AS1	ARHGEF3-AS1	ARHGEF3-AS1	chr3:56761445-57113336	PBS	TGFb	NOTEST	0	0	0	0	1	1	no
ARHGEF33	ARHGEF33	ARHGEF33	chr2:39146503-39202590	PBS	TGFb	NOTEST	0.104391	0.0652009	-0.679026	0	1	1	no
ARHGEF34P	ARHGEF34P	ARHGEF34P	chr7:143883175-144077725	PBS	TGFb	NOTEST	0.116421	0.112695	-0.0469329	0	1	1	no
ARHGEF35	ARHGEF35	ARHGEF35	chr7:143883175-144077725	PBS	TGFb	NOTEST	0.207326	0.182169	-0.186621	0	1	1	no
ARHGEF37	ARHGEF37	ARHGEF37	chr5:148961134-149014527	PBS	TGFb	NOTEST	0.161931	0.0689622	-1.2315	0	1	1	no
ARHGEF38	ARHGEF38	ARHGEF38	chr4:106473776-106602070	PBS	TGFb	NOTEST	0	0	0	0	1	1	no
ARHGEF38-IT1	ARHGEF38-IT1	ARHGEF38-IT1	chr4:106473776-106602070	PBS	TGFb	NOTEST	0	0	0	0	1	1	no
ARHGEF39	ARHGEF39	ARHGEF39	chr9:35658286-35665278	PBS	TGFb	OK	1.26486	1.22662	-0.0442902	-0.0983242	0.8637	0.91155	no
ARHGEF4	ARHGEF4	ARHGEF4	chr2:131674223-131804826	PBS	TGFb	OK	1.44842	0.859806	-0.7524	-1.83193	0.00265	0.00923816	yes
ARHGEF40	ARHGEF40	ARHGEF40	chr14:21484921-21572863	PBS	TGFb	OK	20.7679	42.7329	1.04099	7.09268	5e-05	0.000263484	yes
ARHGEF5	ARHGEF5	ARHGEF5	chr7:143883175-144077725	PBS	TGFb	NOTEST	0.258875	0.233125	-0.151149	0	1	1	no
ARHGEF6	ARHGEF6	ARHGEF6	chrX:135747711-135863503	PBS	TGFb	OK	5.32973	4.34107	-0.296013	-1.56155	0.00725	0.0219815	yes
ARHGEF7	ARHGEF7	ARHGEF7	chr13:111766158-111958081	PBS	TGFb	OK	11.967	10.6753	-0.164796	-1.03501	0.07405	0.150311	no
ARHGEF7-AS1	ARHGEF7-AS1	ARHGEF7-AS1	chr13:111766158-111958081	PBS	TGFb	NOTEST	0.0659269	0	#NAME?	0	1	1	no
ARHGEF7-AS2	ARHGEF7-AS2	ARHGEF7-AS2	chr13:111766158-111958081	PBS	TGFb	NOTEST	0	0	0	0	1	1	no
ARHGEF9	ARHGEF9	ARHGEF9	chrX:62854847-63005426	PBS	TGFb	OK	6.83225	5.764	-0.245291	-1.40416	0.0141	0.0388721	yes
ARHGEF9-IT1	ARHGEF9-IT1	ARHGEF9-IT1	chrX:62854847-63005426	PBS	TGFb	NOTEST	0	0.0906469	inf	0	1	1	no
ARID1A	ARID1A	ARID1A	chr1:27022521-27108601	PBS	TGFb	OK	15.6256	15.147	-0.044885	-0.30462	0.58945	0.713193	no
ARID1B	ARID1B	ARID1B	chr6:157099063-157531913	PBS	TGFb	OK	9.15484	11.6426	0.346805	2.31349	0.0001	0.000495435	yes
ARID2	ARID2	ARID2	chr12:46123619-46301819	PBS	TGFb	OK	4.17179	4.7723	0.194017	1.15013	0.04405	0.0984683	no
ARID3A	ARID3A	ARID3A	chr19:926036-972803	PBS	TGFb	OK	7.67257	9.70803	0.339467	1.80269	0.00175	0.00643777	yes
ARID3B	ARID3B	ARID3B	chr15:74833517-74890472	PBS	TGFb	OK	0.87696	1.71725	0.969515	2.60728	5e-05	0.000263484	yes
ARID3C	ARID3C	ARID3C	chr9:34621454-34628011	PBS	TGFb	NOTEST	0.0547004	0.131743	1.2681	0	1	1	no
ARID4A	ARID4A	ARID4A	chr14:58765221-58840451	PBS	TGFb	OK	3.85484	3.45155	-0.159427	-0.824882	0.1411	0.250405	no
ARID4B	ARID4B	ARID4B	chr1:235330209-235491532	PBS	TGFb	OK	8.43142	9.04939	0.102045	0.641464	0.2619	0.39895	no
ARID5A	ARID5A	ARID5A	chr2:97202463-97218371	PBS	TGFb	OK	3.11278	5.40239	0.795391	2.794	5e-05	0.000263484	yes
ARID5B	ARID5B	ARID5B	chr10:63661012-63856707	PBS	TGFb	OK	16.0108	9.01439	-0.828747	-5.39055	5e-05	0.000263484	yes
ARIH1	ARIH1	ARIH1	chr15:72766666-72878896	PBS	TGFb	OK	21.1212	18.8067	-0.167449	-1.11992	0.04865	0.106865	no
ARIH2	ARIH2	ARIH2	chr3:48955220-49022971	PBS	TGFb	OK	18.3082	21.8194	0.253123	1.65498	0.0039	0.0128995	yes
ARIH2OS	ARIH2OS	ARIH2OS	chr3:48955220-49022971	PBS	TGFb	NOTEST	0.200103	0.103245	-0.954677	0	1	1	no
ARL1	ARL1	ARL1	chr12:101786897-101801598	PBS	TGFb	OK	44.3769	47.8842	0.109741	0.749742	0.19595	0.32216	no
ARL10	ARL10	ARL10	chr5:175792501-175800503	PBS	TGFb	OK	7.92681	8.13743	0.0378325	0.187494	0.7455	0.828473	no
ARL11	ARL11	ARL11	chr13:50202434-50208008	PBS	TGFb	NOTEST	0.0108139	0	#NAME?	0	1	1	no
ARL13A	ARL13A	ARL13A	chrX:100224696-100245820	PBS	TGFb	NOTEST	0.179262	0.149041	-0.266368	0	1	1	no
ARL13B	ARL13B	ARL13B	chr3:93698982-93774522	PBS	TGFb	OK	2.45532	4.32512	0.816829	3.45356	5e-05	0.000263484	yes
ARL14	ARL14	ARL14	chr3:160394947-160396235	PBS	TGFb	NOTEST	0.0708786	0.0214091	-1.72713	0	1	1	no
ARL14EP	ARL14EP	ARL14EP	chr11:30344645-30359770	PBS	TGFb	OK	10.1969	10.463	0.0371652	0.198161	0.733	0.820401	no
ARL14EPL	ARL14EPL	ARL14EPL	chr5:115387162-115394827	PBS	TGFb	NOTEST	0	0	0	0	1	1	no
ARL15	ARL15	ARL15	chr5:53180613-53606403	PBS	TGFb	OK	4.27422	4.09372	-0.0622489	-0.240251	0.66785	0.772312	no
ARL16	ARL16	ARL16	chr17:79648223-79650954	PBS	TGFb	OK	26.7763	27.4311	0.0348551	0.195684	0.73875	0.823838	no
ARL17A	ARL17A	ARL17A	chr17_ctg5_hap1:1450905-1513884	PBS	TGFb	NOTEST	0.463844	0.40552	-0.19387	0	1	1	no
ARL17B	ARL17B	ARL17B	chr17_ctg5_hap1:195720-462618	PBS	TGFb	NOTEST	0	0	0	0	1	1	no
ARL2	ARL2	ARL2	chr11:64781584-64808044	PBS	TGFb	OK	68.1234	59.5905	-0.193066	-1.06195	0.06525	0.135559	no
ARL2-SNX15	ARL2-SNX15	ARL2-SNX15	chr11:64781584-64808044	PBS	TGFb	NOTEST	0.128581	1.44701e-05	-13.1173	0	1	1	no
ARL2BP	ARL2BP	ARL2BP	chr16:57279037-57287545	PBS	TGFb	OK	37.8758	42.2524	0.157756	1.03183	0.07065	0.144683	no
ARL3	ARL3	ARL3	chr10:104433483-104474190	PBS	TGFb	OK	16.641	17.5192	0.0741971	0.475654	0.39785	0.542851	no
ARL4A	ARL4A	ARL4A	chr7:12726451-12730558	PBS	TGFb	OK	5.13143	5.23961	0.0300973	0.138311	0.80875	0.875279	no
ARL4C	ARL4C	ARL4C	chr2:235401685-235405697	PBS	TGFb	OK	18.8427	38.1901	1.01919	6.75766	5e-05	0.000263484	yes
ARL4D	ARL4D	ARL4D	chr17:41476352-41478504	PBS	TGFb	OK	12.6264	5.42737	-1.21812	-4.85395	5e-05	0.000263484	yes
ARL5A	ARL5A	ARL5A	chr2:152657479-152685009	PBS	TGFb	OK	18.3401	24.9943	0.446594	2.85592	5e-05	0.000263484	yes
ARL5B	ARL5B	ARL5B	chr10:18948312-18966940	PBS	TGFb	OK	8.29768	11.0851	0.41784	2.41726	5e-05	0.000263484	yes
ARL5C	ARL5C	ARL5C	chr17:37313146-37322414	PBS	TGFb	NOTEST	0	0	0	0	1	1	no
ARL6	ARL6	ARL6	chr3:97483364-97520086	PBS	TGFb	OK	2.4095	2.69917	0.163782	0.382971	0.49635	0.633234	no
ARL6IP1	ARL6IP1	ARL6IP1	chr16:18802990-18812857	PBS	TGFb	OK	98.6845	73.4257	-0.426538	-2.9394	5e-05	0.000263484	yes
ARL6IP4	ARL6IP4	ARL6IP4	chr12:123464606-123467460	PBS	TGFb	OK	72.0566	76.8905	0.0936757	0.60896	0.2899	0.43041	no
ARL6IP5	ARL6IP5	ARL6IP5	chr3:69134089-69155239	PBS	TGFb	OK	121.69	74.5353	-0.70722	-4.87868	5e-05	0.000263484	yes
ARL6IP6	ARL6IP6	ARL6IP6	chr2:153574406-153617767	PBS	TGFb	OK	7.49076	8.78523	0.229967	1.19347	0.0382	0.0876205	no
ARL8A	ARL8A	ARL8A	chr1:202102531-202113871	PBS	TGFb	OK	13.7518	18.1995	0.404279	2.21861	0.00015	0.00071729	yes
ARL8B	ARL8B	ARL8B	chr3:5163929-5222601	PBS	TGFb	OK	27.5176	29.8396	0.116871	0.767781	0.16885	0.286805	no
ARL9	ARL9	ARL9	chr4:57371374-57390058	PBS	TGFb	OK	0.764732	0.525492	-0.541284	-0.512426	0.3672	0.511403	no
ARMC1	ARMC1	ARMC1	chr8:66514690-66546452	PBS	TGFb	OK	19.0449	20.9629	0.138429	0.877014	0.1234	0.225118	no
ARMC10	ARMC10	ARMC10	chr7:102715327-102789569	PBS	TGFb	OK	11.9895	12.1257	0.0162859	0.0769629	0.8904	0.930153	no
ARMC12	ARMC12	ARMC12	chr6:35704808-35716690	PBS	TGFb	OK	1.23292	0.804527	-0.615864	-0.812208	0.13875	0.247186	no
ARMC2	ARMC2	ARMC2	chr6:109169618-109295675	PBS	TGFb	OK	0.914917	0.766747	-0.25489	-0.547904	0.3362	0.480084	no
ARMC2-AS1	ARMC2-AS1	ARMC2-AS1	chr6:109169618-109295675	PBS	TGFb	NOTEST	0	0	0	0	1	1	no
ARMC3	ARMC3	ARMC3	chr10:23216952-23327452	PBS	TGFb	NOTEST	0	0	0	0	1	1	no
ARMC4	ARMC4	ARMC4	chr10:28101092-28287984	PBS	TGFb	OK	1.59394	0.756008	-1.07612	-2.46641	0.00025	0.00114544	yes
ARMC5	ARMC5	ARMC5	chr16:31469593-31478488	PBS	TGFb	OK	2.77213	2.75485	-0.00901887	-0.0344099	0.9533	0.969743	no
ARMC6	ARMC6	ARMC6	chr19:19144386-19168987	PBS	TGFb	OK	13.086	14.7288	0.170614	0.974228	0.08785	0.171972	no
ARMC7	ARMC7	ARMC7	chr17:73106046-73127890	PBS	TGFb	OK	3.43001	2.65762	-0.368077	-0.679854	0.2257	0.35773	no
ARMC8	ARMC8	ARMC8	chr3:137906089-138048728	PBS	TGFb	OK	10.349	12.0925	0.224622	1.30346	0.0238	0.0595853	no
ARMC9	ARMC9	ARMC9	chr2:232063259-232240590	PBS	TGFb	OK	7.45597	14.2284	0.932309	4.54415	5e-05	0.000263484	yes
ARMCX1	ARMCX1	ARMCX1	chrX:100805513-100809675	PBS	TGFb	OK	23.1019	20.4242	-0.177738	-1.07957	0.059	0.125028	no
ARMCX2	ARMCX2	ARMCX2	chrX:100910267-100914876	PBS	TGFb	OK	46.8282	44.7557	-0.0653044	-0.438635	0.4436	0.584647	no
ARMCX3	ARMCX3	ARMCX3	chrX:100878119-100882831	PBS	TGFb	OK	37.5472	38.4932	0.0358996	0.242063	0.6674	0.771987	no
ARMCX4	ARMCX4	ARMCX4	chrX:100673250-100790975	PBS	TGFb	OK	6.06957	7.02973	0.211876	1.14638	0.0459	0.101846	no
ARMCX5	ARMCX5	ARMCX5	chrX:101854095-101972661	PBS	TGFb	OK	5.93213	6.38649	0.106473	0.362501	0.5259	0.659276	no
ARMCX5-GPRASP2	ARMCX5-GPRASP2,GPRASP2	ARMCX5-GPRASP2,GPRASP2	chrX:101854095-101972661	PBS	TGFb	OK	2.21829	0.787513	-1.49407	-1.41496	0.04595	0.101887	no
ARMCX6	ARMCX6	ARMCX6	chrX:100870107-100872991	PBS	TGFb	OK	10.6071	9.60736	-0.142819	-0.517572	0.36295	0.507125	no
ARMS2	ARMS2	ARMS2	chr10:124214178-124216868	PBS	TGFb	NOTEST	0	0	0	0	1	1	no
ARMT1	ARMT1	ARMT1	chr6:151773392-151791234	PBS	TGFb	OK	18.1126	20.4483	0.174989	1.07818	0.05925	0.125352	no
ARNT	ARNT	ARNT	chr1:150782180-150849244	PBS	TGFb	OK	14.0902	13.3705	-0.0756439	-0.484601	0.397	0.54215	no
ARNT2	ARNT2	ARNT2	chr15:80696691-80890277	PBS	TGFb	OK	1.32278	1.35674	0.0365719	0.132736	0.8215	0.882643	no
ARNTL	ARNTL	ARNTL	chr11:13299273-13408812	PBS	TGFb	OK	3.44825	6.1118	0.825733	3.43227	5e-05	0.000263484	yes
ARNTL2	ARNTL2	ARNTL2	chr12:27485786-27599567	PBS	TGFb	OK	11.8078	18.8407	0.674115	4.53958	5e-05	0.000263484	yes
ARNTL2-AS1	ARNTL2-AS1	ARNTL2-AS1	chr12:27485786-27599567	PBS	TGFb	NOTEST	0	0	0	0	1	1	no
ARPC1A	ARPC1A	ARPC1A	chr7:98923495-98963885	PBS	TGFb	OK	110.437	100.894	-0.130385	-0.892923	0.1178	0.216646	no
ARPC1B	ARPC1B	ARPC1B	chr7:98972297-99006305	PBS	TGFb	OK	161.414	167.49	0.0533079	0.285694	0.6169	0.732813	no
ARPC2	ARPC2	ARPC2	chr2:219081816-219119071	PBS	TGFb	OK	204.835	261.471	0.352187	2.47382	5e-05	0.000263484	yes
ARPC3	ARPC3	ARPC3	chr12:110872694-110888216	PBS	TGFb	OK	207.621	239.295	0.204837	1.41372	0.0126	0.0353402	yes
ARPC4	ARPC4	ARPC4	chr3:9821647-9878040	PBS	TGFb	OK	85.0077	95.9976	0.175404	0.888316	0.12395	0.22593	no
ARPC4-TTLL3	ARPC4-TTLL3	ARPC4-TTLL3	chr3:9821647-9878040	PBS	TGFb	OK	2.8254	2.36831	-0.254595	-0.345658	0.5482	0.67919	no
ARPC5	ARPC5	ARPC5	chr1:183595327-183605076	PBS	TGFb	OK	104.885	137.409	0.389668	2.71471	5e-05	0.000263484	yes
ARPC5L	ARPC5L	ARPC5L	chr9:127631483-127639696	PBS	TGFb	OK	39.1618	49.9587	0.351287	2.09185	0.0002	0.000934588	yes
ARPIN	ARPIN	ARPIN	chr15:90373830-90456222	PBS	TGFb	OK	6.36188	6.63374	0.0603705	0.240334	0.67815	0.779685	no
ARPP19	ARPP19	ARPP19	chr15:52839241-52861643	PBS	TGFb	OK	39.5226	45.9599	0.217699	1.52182	0.0077	0.0231718	yes
ARPP21	ARPP21	ARPP21	chr3:35680665-35835988	PBS	TGFb	NOTEST	0.0698258	0.0346685	-1.01013	0	1	1	no
ARR3	ARR3	ARR3	chrX:69488184-69501690	PBS	TGFb	NOTEST	0	0	0	0	1	1	no
ARRB1	ARRB1	ARRB1	chr11:74971165-75062875	PBS	TGFb	OK	3.31809	2.23727	-0.568613	-2.89062	5e-05	0.000263484	yes
ARRB2	ARRB2	ARRB2	chr17:4613788-4624795	PBS	TGFb	OK	7.27837	7.19829	-0.0159627	-0.0682729	0.90715	0.941459	no
ARRDC1	ARRDC1	ARRDC1	chr9:140500095-140513347	PBS	TGFb	OK	10.2878	10.9061	0.0841965	0.301491	0.596	0.717355	no
ARRDC1-AS1	ARRDC1-AS1	ARRDC1-AS1	chr9:140500095-140513347	PBS	TGFb	OK	11.821	12.4263	0.0720464	0.256334	0.65665	0.763599	no
ARRDC2	ARRDC2	ARRDC2	chr19:18111940-18124911	PBS	TGFb	OK	3.8237	3.55682	-0.104382	-0.381149	0.50335	0.639763	no
ARRDC3	ARRDC3	ARRDC3	chr5:90664540-90716532	PBS	TGFb	OK	15.0433	9.9215	-0.600487	-3.68998	5e-05	0.000263484	yes
ARRDC3-AS1	ARRDC3-AS1	ARRDC3-AS1	chr5:90664540-90716532	PBS	TGFb	NOTEST	0.18084	0.461947	1.35301	0	1	1	no
ARRDC4	ARRDC4	ARRDC4	chr15:98503932-98517068	PBS	TGFb	OK	29.2887	19.3886	-0.595132	-3.9467	5e-05	0.000263484	yes
ARRDC5	ARRDC5	ARRDC5	chr19:4890448-4902879	PBS	TGFb	NOTEST	0	0	0	0	1	1	no
ARSA	ARSA	ARSA	chr22:51061181-51066601	PBS	TGFb	OK	6.61695	5.6975	-0.215838	-1.17468	0.03905	0.089269	no
ARSB	ARSB	ARSB	chr5:78073036-78282357	PBS	TGFb	OK	7.01099	7.20207	0.0387937	0.211088	0.70765	0.802107	no
ARSD	ARSD	ARSD	chrX:2822010-2847416	PBS	TGFb	OK	5.62135	3.14993	-0.835595	-4.2772	5e-05	0.000263484	yes
ARSE	ARSE	ARSE	chrX:2852672-2886351	PBS	TGFb	OK	1.47245	0.747275	-0.97851	-1.76434	0.00345	0.0115952	yes
ARSF	ARSF	ARSF	chrX:2958274-3030770	PBS	TGFb	NOTEST	0	0	0	0	1	1	no
ARSG	ARSG	ARSG	chr17:66255322-66597095	PBS	TGFb	OK	2.83481	0.793382	-1.83717	-1.03251	0.31295	0.455341	no
ARSH	ARSH	ARSH	chrX:2924653-2951426	PBS	TGFb	NOTEST	0	0	0	0	1	1	no
ARSI	ARSI	ARSI	chr5:149675908-149682525	PBS	TGFb	OK	1.58469	1.26797	-0.321684	-0.81646	0.15705	0.271039	no
ARSJ	ARSJ	ARSJ	chr4:114821439-114900878	PBS	TGFb	OK	15.7256	14.1669	-0.150592	-0.97075	0.08985	0.175012	no
ARSK	ARSK	ARSK	chr5:94890824-94940806	PBS	TGFb	OK	6.9058	5.79723	-0.252443	-1.29158	0.02435	0.0608326	no
ART1	ART1	ART1	chr11:3666360-3685646	PBS	TGFb	NOTEST	0	0	0	0	1	1	no
ART3	ART3	ART3	chr4:76932332-77033955	PBS	TGFb	NOTEST	0.0242698	0	#NAME?	0	1	1	no
ART4	ART4	ART4	chr12:14982244-14996413	PBS	TGFb	NOTEST	0	0	0	0	1	1	no
ART5	ART5	ART5	chr11:3659735-3663546	PBS	TGFb	NOTEST	0.18397	0.184256	0.00223838	0	1	1	no
ARTN	ARTN	ARTN	chr1:44398991-44402912	PBS	TGFb	NOTEST	0.259492	0.162952	-0.671241	0	1	1	no
ARV1	ARV1	ARV1	chr1:231114822-231136479	PBS	TGFb	OK	9.98569	10.1349	0.0214044	0.0936947	0.8678	0.914532	no
ARVCF	ARVCF	ARVCF	chr22:19863040-20004309	PBS	TGFb	OK	1.20812	0.965985	-0.322695	-0.39238	0.49665	0.633491	no
ARX	ARX	ARX	chrX:25021812-25034065	PBS	TGFb	NOTEST	0	0	0	0	1	1	no
AS3MT	AS3MT	AS3MT	chr10:104613966-104661655	PBS	TGFb	OK	1.22376	1.4003	0.194417	0.26604	0.63365	0.746327	no
ASAH1	ASAH1	ASAH1	chr8:17913924-17955160	PBS	TGFb	OK	11.3496	10.1062	-0.167404	-0.912403	0.10875	0.203656	no
ASAH2	ASAH2	ASAH2	chr10:51946999-52008370	PBS	TGFb	NOTEST	0.0331289	0.0205865	-0.686393	0	1	1	no
ASAH2B	ASAH2B	ASAH2B	chr10:52499687-52514569	PBS	TGFb	NOTEST	0.26865	0.313349	0.222039	0	1	1	no
ASAP1	ASAP1	ASAP1	chr8:131064350-131455906	PBS	TGFb	OK	31.336	36.4097	0.216503	1.50099	0.0096	0.0279643	yes
ASAP1-IT1	ASAP1-IT1	ASAP1-IT1	chr8:131064350-131455906	PBS	TGFb	NOTEST	0	0.0185945	inf	0	1	1	no
ASAP1-IT2	ASAP1-IT2	ASAP1-IT2	chr8:131064350-131455906	PBS	TGFb	NOTEST	0.105873	0.138789	0.390561	0	1	1	no
ASAP2	ASAP2	ASAP2	chr2:9346893-9545812	PBS	TGFb	OK	15.2757	15.7529	0.0443781	0.292999	0.60885	0.726861	no
ASAP3	ASAP3	ASAP3	chr1:23755055-23810750	PBS	TGFb	OK	4.13843	2.26567	-0.869147	-3.61067	5e-05	0.000263484	yes
ASB1	ASB1	ASB1	chr2:239335625-239360891	PBS	TGFb	OK	14.2442	22.0105	0.627821	4.2331	5e-05	0.000263484	yes
ASB10	ASB10	ASB10	chr7:150872784-150884919	PBS	TGFb	NOTEST	0	0	0	0	1	1	no
ASB11	ASB11	ASB11	chrX:15299830-15333746	PBS	TGFb	NOTEST	0	0	0	0	1	1	no
ASB12	ASB12	ASB12	chrX:63444071-63450511	PBS	TGFb	NOTEST	0	0	0	0	1	1	no
ASB13	ASB13	ASB13	chr10:5680819-5708558	PBS	TGFb	OK	6.66949	6.0114	-0.149877	-0.710006	0.2159	0.346836	no
ASB14	ASB14	ASB14	chr3:57261764-57326710	PBS	TGFb	NOTEST	0.00931035	0	#NAME?	0	1	1	no
ASB15	ASB15	ASB15	chr7:123241920-123277934	PBS	TGFb	NOTEST	0	0	0	0	1	1	no
ASB16	ASB16	ASB16	chr17:42248073-42264085	PBS	TGFb	NOTEST	0.0403838	0	#NAME?	0	1	1	no
ASB16-AS1	ASB16-AS1	ASB16-AS1	chr17:42248073-42264085	PBS	TGFb	OK	4.28982	3.78006	-0.182511	-0.422507	0.45585	0.596168	no
ASB17	ASB17	ASB17	chr1:76384557-76398116	PBS	TGFb	NOTEST	0	0	0	0	1	1	no
ASB18	ASB18	ASB18	chr2:237103514-237172988	PBS	TGFb	NOTEST	0	0	0	0	1	1	no
ASB2	ASB2	ASB2	chr14:94400498-94443076	PBS	TGFb	NOTEST	0.0365283	0.00727956	-2.32709	0	1	1	no
ASB3	ASB3	ASB3	chr2:53897116-54087170	PBS	TGFb	OK	8.62052	9.23895	0.0999551	0.250697	0.6633	0.768495	no
ASB4	ASB4	ASB4	chr7:95115212-95169543	PBS	TGFb	NOTEST	0	0	0	0	1	1	no
ASB5	ASB5	ASB5	chr4:177134825-177190373	PBS	TGFb	NOTEST	0.139998	0.150568	0.105006	0	1	1	no
ASB6	ASB6	ASB6	chr9:132371162-132404448	PBS	TGFb	OK	9.24617	8.39384	-0.139526	-0.583753	0.31015	0.452184	no
ASB7	ASB7	ASB7	chr15:101142754-101191904	PBS	TGFb	OK	4.30712	4.68617	0.121685	0.582252	0.3029	0.444373	no
ASB8	ASB8	ASB8	chr12:48541571-48551377	PBS	TGFb	OK	9.73145	7.45141	-0.385142	-1.99034	0.00055	0.00232226	yes
ASB9	ASB9	ASB9	chrX:15262108-15288589	PBS	TGFb	NOTEST	0.249568	0.134147	-0.895614	0	1	1	no
ASB9P1	ASB9P1	ASB9P1	chr15:93338713-93340338	PBS	TGFb	NOTEST	0	0	0	0	1	1	no
ASCC1	ASCC1	ASCC1	chr10:73855789-73995618	PBS	TGFb	OK	8.66564	7.44008	-0.219987	-0.735297	0.20095	0.328457	no
ASCC2	ASCC2	ASCC2	chr22:30184596-30234293	PBS	TGFb	OK	23.5425	25.5824	0.11988	0.77613	0.1772	0.297816	no
ASCC3	ASCC3	ASCC3	chr6:100956070-101329248	PBS	TGFb	OK	23.2813	27.6674	0.249014	1.63987	0.00335	0.0113032	yes
ASCL1	ASCL1	ASCL1	chr12:103351451-103354294	PBS	TGFb	NOTEST	0.0296999	0.00871895	-1.76823	0	1	1	no
ASCL2	ASCL2	ASCL2	chr11:2289727-2292182	PBS	TGFb	NOTEST	0	0	0	0	1	1	no
ASCL3	ASCL3	ASCL3	chr11:8959118-8964580	PBS	TGFb	NOTEST	0	0	0	0	1	1	no
ASCL4	ASCL4	ASCL4	chr12:108168161-108170421	PBS	TGFb	NOTEST	0	0	0	0	1	1	no
ASCL5	ASCL5	ASCL5	chr1:201083080-201084500	PBS	TGFb	NOTEST	0	0	0	0	1	1	no
ASF1A	ASF1A	ASF1A	chr6:119134611-119256327	PBS	TGFb	OK	11.6714	14.0299	0.265529	1.3369	0.02105	0.053838	no
ASF1B	ASF1B	ASF1B	chr19:14230320-14247440	PBS	TGFb	OK	16.8336	20.1946	0.262626	1.48009	0.0118	0.0334083	yes
ASGR1	ASGR1	ASGR1	chr17:7076750-7082883	PBS	TGFb	OK	0.490816	0.606399	0.305085	0.35147	0.51725	0.652104	no
ASGR2	ASGR2	ASGR2	chr17:7004640-7018130	PBS	TGFb	NOTEST	0	0	0	0	1	1	no
ASH1L	ASH1L	ASH1L	chr1:155305051-155533735	PBS	TGFb	OK	13.2585	10.982	-0.271787	-1.84499	0.0011	0.00427553	yes
ASH1L-AS1	ASH1L-AS1	ASH1L-AS1	chr1:155305051-155533735	PBS	TGFb	OK	0.961914	0.595592	-0.691583	-0.413849	0.4777	0.616997	no
ASH2L	ASH2L	ASH2L	chr8:37963010-37997598	PBS	TGFb	OK	15.2854	14.746	-0.051824	-0.314598	0.57975	0.705698	no
ASIC1	ASIC1	ASIC1	chr12:50451419-50477405	PBS	TGFb	OK	2.45259	1.43081	-0.777475	-2.4758	5e-05	0.000263484	yes
ASIC2	ASIC2	ASIC2	chr17:31340105-32483825	PBS	TGFb	NOTEST	0.34284	0.0519447	-2.72249	0	1	1	no
ASIC3	ASIC3	ASIC3	chr7:150745378-150749843	PBS	TGFb	NOTEST	0.0680003	0.135157	0.991024	0	1	1	no
ASIC4	ASIC4	ASIC4	chr2:220378891-220403494	PBS	TGFb	NOTEST	0.0559164	0.0160067	-1.8046	0	1	1	no
ASIC5	ASIC5	ASIC5	chr4:156750880-156787425	PBS	TGFb	NOTEST	0	0	0	0	1	1	no
ASIP	ASIP	ASIP	chr20:32848170-32857148	PBS	TGFb	NOTEST	0	0	0	0	1	1	no
ASL	ASL	ASL	chr7:65540775-65558329	PBS	TGFb	OK	12.466	14.8144	0.249009	1.34621	0.0202	0.0520557	no
ASMT	ASMT	ASMT	chrY:1660485-1711974	PBS	TGFb	NOTEST	0.0422041	0.0746663	0.823074	0	1	1	no
ASMTL	ASMTL	ASMTL	chrY:1469423-1522655	PBS	TGFb	OK	32.4479	34.1084	0.0719999	0.456135	0.42625	0.568862	no
ASMTL-AS1	ASMTL-AS1	ASMTL-AS1	chrY:1469423-1522655	PBS	TGFb	OK	1.35406	1.00947	-0.423691	-0.41269	0.47965	0.618341	no
ASNA1	ASNA1	ASNA1	chr19:12848305-12859137	PBS	TGFb	OK	50.1873	48.1658	-0.0593122	-0.373958	0.51905	0.65348	no
ASNS	ASNS	ASNS	chr7:97481428-97501854	PBS	TGFb	OK	10.7129	53.7892	2.32796	13.2113	5e-05	0.000263484	yes
ASNSD1	ASNSD1	ASNSD1	chr2:190526124-190535557	PBS	TGFb	OK	19.7216	22.098	0.164137	1.01608	0.0762	0.153637	no
ASPA	ASPA	ASPA	chr17:3377403-3402700	PBS	TGFb	NOTEST	0.0619828	0	#NAME?	0	1	1	no
ASPDH	ASPDH	ASPDH	chr19:51014856-51017947	PBS	TGFb	NOTEST	0.0488452	0	#NAME?	0	1	1	no
ASPG	ASPG	ASPG	chr14:104552022-104579046	PBS	TGFb	NOTEST	0	0	0	0	1	1	no
ASPH	ASPH	ASPH	chr8:62200524-62627199	PBS	TGFb	OK	228.303	265.533	0.217939	1.52127	0.00765	0.0230267	yes
ASPHD1	ASPHD1	ASPHD1	chr16:29912146-29917377	PBS	TGFb	OK	8.17369	7.63766	-0.0978562	-0.389365	0.4959	0.632847	no
ASPHD2	ASPHD2	ASPHD2	chr22:26825279-26840978	PBS	TGFb	OK	0.586504	1.91277	1.70545	3.64227	5e-05	0.000263484	yes
ASPM	ASPM	ASPM	chr1:197053256-197115824	PBS	TGFb	OK	21.8901	21.5477	-0.0227423	-0.154006	0.7863	0.8595	no
ASPN	ASPN	ASPN	chr9:95059639-95432547	PBS	TGFb	NOTEST	0	0.0631712	inf	0	1	1	no
ASPRV1	ASPRV1	ASPRV1	chr2:70187223-70314147	PBS	TGFb	NOTEST	0.229549	0.126337	-0.86152	0	1	1	no
ASPSCR1	ASPSCR1	ASPSCR1	chr17:79935425-79975282	PBS	TGFb	OK	9.31146	10.9608	0.235278	1.14089	0.0459	0.101846	no
ASRGL1	ASRGL1	ASRGL1	chr11:62104773-62160887	PBS	TGFb	NOTEST	0.167806	0.288311	0.780832	0	1	1	no
ASS1	ASS1	ASS1	chr9:133320093-133376661	PBS	TGFb	OK	17.2991	8.08108	-1.09808	-5.41034	5e-05	0.000263484	yes
ASTE1	ASTE1	ASTE1	chr3:130569368-131100319	PBS	TGFb	OK	1.82668	2.29279	0.327879	0.390196	0.49395	0.631233	no
ASTL	ASTL	ASTL	chr2:96789588-96804175	PBS	TGFb	NOTEST	0.0175947	0.0166753	-0.0774284	0	1	1	no
ASTN1	ASTN1	ASTN1	chr1:176826440-177134040	PBS	TGFb	NOTEST	0.0866815	0.0090562	-3.25875	0	1	1	no
ASTN2	ASTN2	ASTN2	chr9:119187503-120177317	PBS	TGFb	OK	2.80642	2.19324	-0.355668	-0.677741	0.2309	0.363651	no
ASTN2-AS1	ASTN2-AS1	ASTN2-AS1	chr9:119187503-120177317	PBS	TGFb	NOTEST	0	0	0	0	1	1	no
ASUN	ASUN	ASUN	chr12:27058111-27091254	PBS	TGFb	OK	21.4481	21.3812	-0.00450538	-0.02872	0.9582	0.972812	no
ASXL1	ASXL1	ASXL1	chr20:30946146-31027122	PBS	TGFb	OK	18.2022	19.7929	0.120869	0.665076	0.24645	0.38181	no
ASXL2	ASXL2	ASXL2	chr2:25962252-26101312	PBS	TGFb	OK	10.6096	12.0294	0.181191	1.18693	0.0367	0.0848581	no
ASXL3	ASXL3	ASXL3	chr18:31158540-31327399	PBS	TGFb	NOTEST	0.208824	0.321193	0.621151	0	1	1	no
ASZ1	ASZ1	ASZ1	chr7:117003275-117067577	PBS	TGFb	NOTEST	0	0	0	0	1	1	no
ATAD1	ATAD1	ATAD1	chr10:89512874-89577917	PBS	TGFb	OK	14.9088	14.8389	-0.00678137	-0.0412189	0.9437	0.964535	no
ATAD2	ATAD2	ATAD2	chr8:124332090-124408705	PBS	TGFb	OK	14.2602	17.99	0.335203	2.21257	5e-05	0.000263484	yes
ATAD2B	ATAD2B	ATAD2B	chr2:23971533-24149984	PBS	TGFb	OK	1.97273	2.05474	0.0587578	0.280873	0.6227	0.737719	no
ATAD3A	ATAD3A	ATAD3A	chr1:1447522-1470067	PBS	TGFb	OK	18.0023	24.9243	0.469366	2.90946	5e-05	0.000263484	yes
ATAD3B	ATAD3B	ATAD3B	chr1:1407163-1431582	PBS	TGFb	OK	11.0611	13.9078	0.330403	1.84911	0.0013	0.00495012	yes
ATAD3C	ATAD3C	ATAD3C	chr1:1385068-1405538	PBS	TGFb	NOTEST	0.00900978	0	#NAME?	0	1	1	no
ATAD5	ATAD5	ATAD5	chr17:29158987-29222883	PBS	TGFb	OK	2.57897	3.54644	0.459579	2.35144	5e-05	0.000263484	yes
ATAT1	ATAT1	ATAT1	chr6_ssto_hap7:1926891-1946878	PBS	TGFb	OK	6.76598	6.71284	-0.011376	-0.0483351	0.93025	0.957837	no
ATCAY	ATCAY	ATCAY	chr19:3708334-3987432	PBS	TGFb	NOTEST	0.529326	0.0642189	-3.04309	0	1	1	no
ATE1	ATE1	ATE1	chr10:123499935-123711480	PBS	TGFb	OK	7.20652	7.47951	0.0536419	0.310295	0.59565	0.717134	no
ATE1-AS1	ATE1-AS1	ATE1-AS1	chr10:123499935-123711480	PBS	TGFb	OK	1.31857	0.802892	-0.715701	-0.555831	0.3469	0.490805	no
ATF1	ATF1	ATF1	chr12:51157788-51214943	PBS	TGFb	OK	7.6774	8.8013	0.197099	0.996459	0.08155	0.162321	no
ATF2	ATF2	ATF2	chr2:175936977-176032934	PBS	TGFb	OK	10.8603	12.6279	0.217562	1.2731	0.02825	0.0684829	no
ATF3	ATF3	ATF3	chr1:212738675-212794119	PBS	TGFb	OK	1.71791	3.39986	0.984819	2.50533	5e-05	0.000263484	yes
ATF4	ATF4	ATF4	chr22:39916563-39918691	PBS	TGFb	OK	116.364	228.357	0.97265	6.69334	5e-05	0.000263484	yes
ATF5	ATF5	ATF5	chr19:50392912-50437193	PBS	TGFb	OK	14.3321	11.4919	-0.318642	-1.02464	0.07815	0.15681	no
ATF6	ATF6	ATF6	chr1:161736033-161933860	PBS	TGFb	OK	8.75082	9.25099	0.08019	0.516898	0.3589	0.503099	no
ATF6B	ATF6B	ATF6B	chr6_mcf_hap5:3462872-3475845	PBS	TGFb	OK	31.8708	26.6505	-0.258074	-1.66799	0.00355	0.0118849	yes
ATF7	ATF7	ATF7	chr12:53901639-54020199	PBS	TGFb	OK	15.1002	14.6115	-0.0474647	-0.172786	0.75655	0.836681	no
ATF7IP	ATF7IP	ATF7IP	chr12:14518565-14655869	PBS	TGFb	OK	12.1306	10.4709	-0.212257	-1.36521	0.01805	0.0475589	yes
ATF7IP2	ATF7IP2	ATF7IP2	chr16:10479911-10577495	PBS	TGFb	NOTEST	0.306707	0.263387	-0.219677	0	1	1	no
ATG10	ATG10	ATG10	chr5:81267843-81551216	PBS	TGFb	OK	3.64487	3.95858	0.119119	0.424933	0.462	0.602199	no
ATG101	ATG101	ATG101	chr12:52463757-52471279	PBS	TGFb	OK	22.5626	39.0747	0.792304	4.65352	5e-05	0.000263484	yes
ATG12	ATG12	ATG12	chr5:115163893-115177548	PBS	TGFb	OK	19.0788	20.2499	0.0859459	0.565464	0.32155	0.464453	no
ATG13	ATG13	ATG13	chr11:46638825-46697568	PBS	TGFb	OK	9.53821	13.0854	0.456169	2.90318	5e-05	0.000263484	yes
ATG14	ATG14	ATG14	chr14:55833108-55878576	PBS	TGFb	OK	6.00828	5.24591	-0.19576	-1.07475	0.06305	0.13173	no
ATG16L1	ATG16L1	ATG16L1	chr2:234160216-234204320	PBS	TGFb	OK	8.57861	8.51403	-0.0109005	-0.0604617	0.91855	0.948816	no
ATG16L2	ATG16L2	ATG16L2	chr11:72525450-72540680	PBS	TGFb	OK	5.92137	4.70688	-0.331159	-1.31784	0.02145	0.0547094	no
ATG2A	ATG2A	ATG2A	chr11:64662003-64684722	PBS	TGFb	OK	4.74913	4.20706	-0.17485	-0.975815	0.08625	0.169456	no
ATG2B	ATG2B	ATG2B	chr14:96747594-96829678	PBS	TGFb	OK	5.28282	4.74733	-0.154191	-0.971982	0.08795	0.172063	no
ATG3	ATG3	ATG3	chr3:112251353-112280810	PBS	TGFb	OK	27.9946	29.4265	0.0719687	0.431629	0.45575	0.596168	no
ATG4A	ATG4A	ATG4A	chrX:107334898-107397901	PBS	TGFb	OK	4.95737	6.07024	0.292179	1.22802	0.0305	0.0728436	no
ATG4B	ATG4B	ATG4B	chr2:242577026-242613271	PBS	TGFb	OK	14.5389	14.7611	0.0218774	0.131322	0.81605	0.879789	no
ATG4C	ATG4C	ATG4C	chr1:63249776-63330941	PBS	TGFb	OK	5.65392	4.81379	-0.232079	-1.02017	0.0752	0.152143	no
ATG4D	ATG4D	ATG4D	chr19:10654569-10676702	PBS	TGFb	OK	5.4054	6.13396	0.182415	0.458847	0.4255	0.568272	no
ATG5	ATG5	ATG5	chr6:106632351-106773695	PBS	TGFb	OK	11.016	15.3928	0.482649	2.89533	5e-05	0.000263484	yes
ATG7	ATG7	ATG7	chr3:11314009-11762242	PBS	TGFb	OK	6.98831	6.47794	-0.109407	-0.467632	0.413	0.556875	no
ATG9A	ATG9A	ATG9A	chr2:220084101-220094410	PBS	TGFb	OK	23.4275	22.1163	-0.0830893	-0.546655	0.3415	0.485291	no
ATG9B	ATG9B	ATG9B	chr7:150688143-150721586	PBS	TGFb	NOTEST	0.157739	0.143818	-0.133302	0	1	1	no
ATHL1	ATHL1	ATHL1	chr11:289137-295688	PBS	TGFb	OK	8.63602	5.69784	-0.599952	-3.1278	5e-05	0.000263484	yes
ATIC	ATIC	ATIC	chr2:216176678-216214496	PBS	TGFb	OK	48.2723	57.7413	0.258407	1.72778	0.00295	0.0101174	yes
ATL1	ATL1	ATL1	chr14:50999799-51099784	PBS	TGFb	OK	0.888138	0.377271	-1.23518	-1.84607	0.00255	0.00894508	yes
ATL2	ATL2	ATL2	chr2:38521098-38604432	PBS	TGFb	OK	15.7132	16.888	0.104022	0.594065	0.3029	0.444373	no
ATL3	ATL3	ATL3	chr11:63391553-63439446	PBS	TGFb	OK	25.0649	20.3899	-0.29781	-2.04991	0.0006	0.00250391	yes
ATM	ATM	ATM	chr11:108093558-108239826	PBS	TGFb	OK	15.9326	14.6391	-0.122156	-0.845527	0.13965	0.248446	no
ATMIN	ATMIN	ATMIN	chr16:81069457-81080951	PBS	TGFb	OK	10.731	12.2701	0.193371	1.21174	0.03555	0.0825834	no
ATN1	ATN1	ATN1	chr12:7033625-7051484	PBS	TGFb	OK	60.2526	48.6427	-0.308798	-2.15379	0.0001	0.000495435	yes
ATOH1	ATOH1	ATOH1	chr4:94750077-94751142	PBS	TGFb	NOTEST	0	0	0	0	1	1	no
ATOH7	ATOH7	ATOH7	chr10:69990351-69991870	PBS	TGFb	NOTEST	0.0294108	0.0139343	-1.07771	0	1	1	no
ATOH8	ATOH8	ATOH8	chr2:85980908-86018506	PBS	TGFb	OK	2.89193	0.954657	-1.59898	-5.59263	5e-05	0.000263484	yes
ATOX1	ATOX1	ATOX1	chr5:151122382-151138210	PBS	TGFb	OK	103.395	99.9818	-0.0484342	-0.280792	0.6192	0.734929	no
ATP10A	ATP10A	ATP10A	chr15:25923859-26108349	PBS	TGFb	OK	0.146463	2.04301	3.80209	6.11157	5e-05	0.000263484	yes
ATP10B	ATP10B	ATP10B	chr5:159990126-160279219	PBS	TGFb	NOTEST	0	0	0	0	1	1	no
ATP10D	ATP10D	ATP10D	chr4:47487409-47595503	PBS	TGFb	OK	7.55561	9.19197	0.282826	1.77417	0.0018	0.00659728	yes
ATP11A	ATP11A	ATP11A	chr13:113344642-113541482	PBS	TGFb	OK	3.68757	3.65452	-0.0129897	-0.0745296	0.89755	0.93505	no
ATP11A-AS1	ATP11A-AS1	ATP11A-AS1	chr13:113344642-113541482	PBS	TGFb	NOTEST	0	0	0	0	1	1	no
ATP11AUN	ATP11AUN	ATP11AUN	chr13:113301357-113338811	PBS	TGFb	NOTEST	0	0	0	0	1	1	no
ATP11B	ATP11B	ATP11B	chr3:182511290-182639421	PBS	TGFb	OK	8.89971	10.1935	0.195823	1.26375	0.02815	0.0682918	no
ATP11C	ATP11C	ATP11C	chrX:138808504-138914447	PBS	TGFb	OK	10.4627	9.27214	-0.174284	-1.10593	0.0508	0.110758	no
ATP12A	ATP12A	ATP12A	chr13:25254548-25285923	PBS	TGFb	NOTEST	0	0	0	0	1	1	no
ATP13A1	ATP13A1	ATP13A1	chr19:19756009-19774503	PBS	TGFb	OK	10.9939	9.83932	-0.160073	-0.955276	0.09165	0.177901	no
ATP13A2	ATP13A2	ATP13A2	chr1:17312452-17338467	PBS	TGFb	OK	4.83304	9.41204	0.961576	5.16908	5e-05	0.000263484	yes
ATP13A3	ATP13A3	ATP13A3	chr3:194123402-194188968	PBS	TGFb	OK	24.7074	23.9706	-0.0436803	-0.300814	0.59345	0.715954	no
ATP13A4	ATP13A4	ATP13A4	chr3:193116755-193273373	PBS	TGFb	NOTEST	0.0173135	0.0191656	0.146621	0	1	1	no
ATP13A4-AS1	ATP13A4-AS1	ATP13A4-AS1	chr3:193116755-193273373	PBS	TGFb	NOTEST	0	0.0280769	inf	0	1	1	no
ATP13A5	ATP13A5	ATP13A5	chr3:192992830-193096514	PBS	TGFb	NOTEST	0	0	0	0	1	1	no
ATP13A5-AS1	ATP13A5-AS1	ATP13A5-AS1	chr3:192992830-193096514	PBS	TGFb	NOTEST	0	0	0	0	1	1	no
ATP1A1	ATP1A1	ATP1A1	chr1:116915794-116961244	PBS	TGFb	OK	124.735	102.712	-0.280258	-1.96833	0.00055	0.00232226	yes
ATP1A1-AS1	ATP1A1-AS1	ATP1A1-AS1	chr1:116915794-116961244	PBS	TGFb	OK	1.7395	0.939901	-0.888096	-0.357837	0.48475	0.62305	no
ATP1A2	ATP1A2	ATP1A2	chr1:160085519-160113374	PBS	TGFb	NOTEST	0.0178804	0	#NAME?	0	1	1	no
ATP1A3	ATP1A3	ATP1A3	chr19:42470733-42498428	PBS	TGFb	OK	0.913691	0.175008	-2.38428	-3.11915	5e-05	0.000263484	yes
ATP1A4	ATP1A4	ATP1A4	chr1:160121351-160156767	PBS	TGFb	NOTEST	0	0	0	0	1	1	no
ATP1B1	ATP1B1	ATP1B1	chr1:169075946-169429907	PBS	TGFb	OK	15.8528	20.7896	0.391123	1.31728	0.02645	0.0649978	no
ATP1B2	ATP1B2	ATP1B2	chr17:7549944-7561089	PBS	TGFb	NOTEST	0.043518	0.00780918	-2.47837	0	1	1	no
ATP1B3	ATP1B3	ATP1B3	chr3:141595469-141645382	PBS	TGFb	OK	72.167	82.4609	0.192371	1.30713	0.01975	0.0511717	no
ATP1B4	ATP1B4	ATP1B4	chrX:119495939-119517104	PBS	TGFb	NOTEST	0	0.00521149	inf	0	1	1	no
ATP2A1	ATP2A1	ATP2A1	chr16:28889808-28936532	PBS	TGFb	NOTEST	0.295351	0.326518	0.144731	0	1	1	no
ATP2A1-AS1	ATP2A1-AS1	ATP2A1-AS1	chr16:28889808-28936532	PBS	TGFb	OK	3.65559	3.29698	-0.148962	-0.157193	0.78645	0.859591	no
ATP2A2	ATP2A2	ATP2A2	chr12:110719031-110788897	PBS	TGFb	OK	52.3932	64.2985	0.295407	1.97248	0.00045	0.00194258	yes
ATP2A3	ATP2A3	ATP2A3	chr17:3827162-3867758	PBS	TGFb	OK	0.338994	2.04505	2.59281	5.20173	5e-05	0.000263484	yes
ATP2B1	ATP2B1	ATP2B1	chr12:89981825-90049844	PBS	TGFb	OK	12.7464	17.1245	0.42597	2.83848	5e-05	0.000263484	yes
ATP2B2	ATP2B2	ATP2B2	chr3:10365706-10547268	PBS	TGFb	NOTEST	0.0516096	0	#NAME?	0	1	1	no
ATP2B2-IT2	ATP2B2-IT2	ATP2B2-IT2	chr3:10667700-10668492	PBS	TGFb	NOTEST	0	0	0	0	1	1	no
ATP2B3	ATP2B3	ATP2B3	chrX:152801579-152848387	PBS	TGFb	NOTEST	0.0110025	0.0207642	0.916261	0	1	1	no
ATP2B4	ATP2B4	ATP2B4	chr1:203595914-203713209	PBS	TGFb	OK	64.3046	31.6543	-1.02252	-7.1539	5e-05	0.000263484	yes
ATP2C1	ATP2C1	ATP2C1	chr3:130569368-131100319	PBS	TGFb	OK	36.3106	32.531	-0.158575	-1.01796	0.07295	0.148545	no
ATP2C2	ATP2C2	ATP2C2	chr16:84402128-84497793	PBS	TGFb	NOTEST	0	0	0	0	1	1	no
ATP4A	ATP4A	ATP4A	chr19:36041094-36054560	PBS	TGFb	NOTEST	0	0.0111308	inf	0	1	1	no
ATP4B	ATP4B	ATP4B	chr13:114303121-114312513	PBS	TGFb	NOTEST	0	0	0	0	1	1	no
ATP5A1	ATP5A1	ATP5A1	chr18:43664109-43684199	PBS	TGFb	OK	276.704	271.213	-0.0289135	-0.204553	0.72045	0.811842	no
ATP5B	ATP5B	ATP5B	chr12:57031958-57039852	PBS	TGFb	OK	377.338	349.19	-0.111848	-0.791234	0.16535	0.282084	no
ATP5C1	ATP5C1	ATP5C1	chr10:7830092-7849762	PBS	TGFb	OK	112.446	118.382	0.0742161	0.498151	0.39115	0.536373	no
ATP5D	ATP5D	ATP5D	chr19:1241748-1244824	PBS	TGFb	OK	104.339	92.1991	-0.178458	-1.11198	0.05295	0.114576	no
ATP5E	ATP5E	ATP5E	chr20:57603732-57617901	PBS	TGFb	OK	336.478	396.301	0.236083	1.26588	0.0265	0.0650464	no
ATP5EP2	ATP5EP2	ATP5EP2	chr13:28519342-28519710	PBS	TGFb	NOTEST	0.0962719	0.480184	2.3184	0	1	1	no
ATP5F1	ATP5F1	ATP5F1	chr1:111982511-112004525	PBS	TGFb	OK	66.8844	65.0775	-0.0395104	-0.233367	0.6843	0.784104	no
ATP5G1	ATP5G1	ATP5G1	chr17:46970147-46973232	PBS	TGFb	OK	88.2062	86.141	-0.0341793	-0.202048	0.71865	0.810308	no
ATP5G2	ATP5G2	ATP5G2	chr12:54058943-54070512	PBS	TGFb	OK	222.952	183.411	-0.281649	-1.9258	0.0009	0.00359889	yes
ATP5G3	ATP5G3	ATP5G3	chr2:176040985-176046490	PBS	TGFb	OK	43.9366	44.2399	0.00992573	0.0669824	0.90795	0.941783	no
ATP5H	ATP5H	ATP5H	chr17:73028661-73061984	PBS	TGFb	OK	229.39	193.616	-0.244601	-1.43546	0.01335	0.0370496	yes
ATP5I	ATP5I	ATP5I	chr4:666224-668127	PBS	TGFb	OK	171.955	163.31	-0.0744168	-0.431321	0.4566	0.596907	no
ATP5J	ATP5J	ATP5J	chr21:27096790-27144771	PBS	TGFb	OK	85.4448	83.3286	-0.0361809	-0.170026	0.7653	0.843829	no
ATP5J2	ATP5J2	ATP5J2	chr7:99006600-99063824	PBS	TGFb	OK	260.666	240.347	-0.117083	-0.547836	0.33545	0.479172	no
ATP5J2-PTCD1	ATP5J2-PTCD1	ATP5J2-PTCD1	chr7:99006600-99063824	PBS	TGFb	NOTEST	0.000161185	0.107497	9.38135	0	1	1	no
ATP5L	ATP5L	ATP5L	chr11:118230295-118289530	PBS	TGFb	OK	72.1757	68.5696	-0.0739455	-0.33995	0.5603	0.689345	no
ATP5L2	ATP5L2	ATP5L2	chr22:43013845-43045405	PBS	TGFb	NOTEST	0.0875608	0.135422	0.629108	0	1	1	no
ATP5O	ATP5O	ATP5O	chr21:35275756-35288158	PBS	TGFb	OK	137.131	129.704	-0.0803327	-0.530167	0.3509	0.495017	no
ATP5S	ATP5S	ATP5S	chr14:50779046-50792946	PBS	TGFb	OK	3.18903	3.07637	-0.0518902	-0.143605	0.7997	0.869072	no
ATP5SL	ATP5SL	ATP5SL	chr19:41937222-41945843	PBS	TGFb	OK	29.4329	33.4723	0.185541	1.1421	0.04515	0.100423	no
ATP6AP1	ATP6AP1	ATP6AP1	chrX:153656977-153664863	PBS	TGFb	OK	41.9242	42.3072	0.0131206	0.0862591	0.8765	0.920771	no
ATP6AP1L	ATP6AP1L	ATP6AP1L	chr5:81575280-81614465	PBS	TGFb	OK	0.612196	0.280195	-1.12756	-1.42122	0.01685	0.0450123	yes
ATP6AP2	ATP6AP2	ATP6AP2	chrX:40440215-40465888	PBS	TGFb	OK	68.4627	63.8911	-0.0997025	-0.675436	0.23635	0.370473	no
ATP6V0A1	ATP6V0A1	ATP6V0A1	chr17:40610861-40674597	PBS	TGFb	OK	8.15665	6.94605	-0.231784	-1.31788	0.02345	0.0588345	no
ATP6V0A2	ATP6V0A2	ATP6V0A2	chr12:124196864-124246301	PBS	TGFb	OK	3.27313	5.82014	0.830384	4.58924	5e-05	0.000263484	yes
ATP6V0A4	ATP6V0A4	ATP6V0A4	chr7:138391038-138490769	PBS	TGFb	NOTEST	0.0359631	0	#NAME?	0	1	1	no
ATP6V0B	ATP6V0B	ATP6V0B	chr1:44440319-44443972	PBS	TGFb	OK	24.5592	34.4639	0.488825	2.77514	5e-05	0.000263484	yes
ATP6V0C	ATP6V0C	ATP6V0C	chr16:2563726-2570224	PBS	TGFb	OK	146.682	145.351	-0.0131445	-0.0901928	0.8762	0.92071	no
ATP6V0CP3	ATP6V0CP3	ATP6V0CP3	chr6:42695313-42695932	PBS	TGFb	NOTEST	0.0418731	0	#NAME?	0	1	1	no
ATP6V0D1	ATP6V0D1	ATP6V0D1	chr16:67471916-67515089	PBS	TGFb	OK	37.022	33.7913	-0.131731	-0.826742	0.14945	0.261275	no
ATP6V0D2	ATP6V0D2	ATP6V0D2	chr8:87111138-87166454	PBS	TGFb	NOTEST	0.212634	0.0875753	-1.27978	0	1	1	no
ATP6V0E1	ATP6V0E1	ATP6V0E1	chr5:172410762-172461900	PBS	TGFb	OK	66.3852	57.3627	-0.210749	-1.28798	0.0256	0.0633428	no
ATP6V0E2	ATP6V0E2	ATP6V0E2	chr7:149564782-149577801	PBS	TGFb	OK	4.92586	4.99315	0.0195749	0.0832412	0.88465	0.926319	no
ATP6V0E2-AS1	ATP6V0E2-AS1	ATP6V0E2-AS1	chr7:149564782-149577801	PBS	TGFb	NOTEST	0.38192	0.257175	-0.570524	0	1	1	no
ATP6V1A	ATP6V1A	ATP6V1A	chr3:113465865-113530905	PBS	TGFb	OK	21.113	23.7183	0.167869	1.12098	0.0468	0.103346	no
ATP6V1B1	ATP6V1B1	ATP6V1B1	chr2:71162997-71192561	PBS	TGFb	NOTEST	0.158318	0.111779	-0.502175	0	1	1	no
ATP6V1B1-AS1	ATP6V1B1-AS1	ATP6V1B1-AS1	chr2:71162997-71192561	PBS	TGFb	NOTEST	0.162615	0.197534	0.280642	0	1	1	no
ATP6V1B2	ATP6V1B2	ATP6V1B2	chr8:20054703-20079207	PBS	TGFb	OK	27.1906	24.3632	-0.158401	-1.03175	0.06935	0.142586	no
ATP6V1C1	ATP6V1C1	ATP6V1C1	chr8:104033247-104085285	PBS	TGFb	OK	9.54679	11.3565	0.250431	1.58821	0.00615	0.0190488	yes
ATP6V1C2	ATP6V1C2	ATP6V1C2	chr2:10861774-10978103	PBS	TGFb	NOTEST	0.0260351	0.0356865	0.454921	0	1	1	no
ATP6V1D	ATP6V1D	ATP6V1D	chr14:67804580-67826720	PBS	TGFb	OK	31.2187	35.58	0.188657	1.18912	0.03535	0.082252	no
ATP6V1E1	ATP6V1E1	ATP6V1E1	chr22:18074902-18111588	PBS	TGFb	OK	62.3683	65.2157	0.0644061	0.424865	0.4582	0.598454	no
ATP6V1E2	ATP6V1E2	ATP6V1E2	chr2:46738985-46747096	PBS	TGFb	OK	0.921349	0.752504	-0.292049	-0.465225	0.4189	0.562014	no
ATP6V1F	ATP6V1F	ATP6V1F	chr7:128502856-128505903	PBS	TGFb	OK	111.991	107.477	-0.0593558	-0.38019	0.5056	0.641549	no
ATP6V1G1	ATP6V1G1	ATP6V1G1	chr9:117349993-117361152	PBS	TGFb	OK	30.992	42.6581	0.460927	2.88405	5e-05	0.000263484	yes
ATP6V1G2	ATP6V1G2	ATP6V1G2	chr6_ssto_hap7:2827543-2845430	PBS	TGFb	OK	1.15677	0.468104	-1.3052	-0.564854	0.4273	0.56991	no
ATP6V1G2-DDX39B	ATP6V1G2-DDX39B	ATP6V1G2-DDX39B	chr6_ssto_hap7:2827543-2845430	PBS	TGFb	OK	1.88729	1.08356	-0.800539	-0.459018	0.42385	0.566596	no
ATP6V1G3	ATP6V1G3	ATP6V1G3	chr1:198492351-198510075	PBS	TGFb	NOTEST	0	0	0	0	1	1	no
ATP6V1H	ATP6V1H	ATP6V1H	chr8:54628102-54755871	PBS	TGFb	OK	12.9318	12.4897	-0.0501819	-0.2749	0.6298	0.743543	no
ATP7A	ATP7A	ATP7A	chrX:77166152-77305892	PBS	TGFb	OK	4.17724	3.53764	-0.239762	-1.38654	0.0154	0.0418398	yes
ATP7B	ATP7B	ATP7B	chr13:52506805-52585630	PBS	TGFb	OK	1.32279	1.85655	0.489042	1.90953	0.00115	0.00444314	yes
ATP8A1	ATP8A1	ATP8A1	chr4:42410391-42659122	PBS	TGFb	OK	5.24566	1.90757	-1.45939	-7.6398	5e-05	0.000263484	yes
ATP8A2	ATP8A2	ATP8A2	chr13:25946208-26595420	PBS	TGFb	OK	0.691331	0.876803	0.342876	0.820579	0.1531	0.265964	no
ATP8B1	ATP8B1	ATP8B1	chr18:55297533-55470327	PBS	TGFb	OK	2.26094	3.79255	0.746246	3.4952	5e-05	0.000263484	yes
ATP8B2	ATP8B2	ATP8B2	chr1:154298035-154323780	PBS	TGFb	OK	16.0639	23.6651	0.558935	3.25334	5e-05	0.000263484	yes
ATP8B3	ATP8B3	ATP8B3	chr19:1782073-1812275	PBS	TGFb	NOTEST	0.575429	0.349001	-0.721408	0	1	1	no
ATP8B4	ATP8B4	ATP8B4	chr15:50150434-50411419	PBS	TGFb	NOTEST	0.210021	0.0434876	-2.27186	0	1	1	no
ATP8B5P	ATP8B5P	ATP8B5P	chr9:35406751-35483026	PBS	TGFb	NOTEST	0	0.0252637	inf	0	1	1	no
ATP9A	ATP9A	ATP9A	chr20:50213313-50384950	PBS	TGFb	OK	4.76617	4.17142	-0.192293	-1.1172	0.05135	0.111712	no
ATP9B	ATP9B	ATP9B	chr18:76829274-77138282	PBS	TGFb	OK	2.87386	2.42993	-0.242074	-1.00269	0.0808	0.161201	no
ATPAF1	ATPAF1	ATPAF1	chr1:47100710-47134099	PBS	TGFb	OK	28.1536	21.4795	-0.390362	-2.33102	5e-05	0.000263484	yes
ATPAF2	ATPAF2	ATPAF2	chr17:17921333-17942480	PBS	TGFb	OK	9.21208	7.57008	-0.283219	-1.18311	0.04025	0.091494	no
ATPIF1	ATPIF1	ATPIF1	chr1:28562601-28564616	PBS	TGFb	OK	152.184	146.352	-0.0563779	-0.340145	0.5572	0.686979	no
ATR	ATR	ATR	chr3:142168076-142297668	PBS	TGFb	OK	5.80222	5.5731	-0.0581257	-0.357472	0.5296	0.662819	no
ATRAID	ATRAID	ATRAID	chr2:27422454-27440046	PBS	TGFb	OK	65.5661	51.2716	-0.354789	-1.81079	0.0017	0.00627887	yes
ATRIP	ATRIP	ATRIP	chr3:48488113-48509044	PBS	TGFb	OK	6.02924	5.53138	-0.124337	-0.447652	0.42385	0.566596	no
ATRN	ATRN	ATRN	chr20:3451664-3631769	PBS	TGFb	OK	23.2897	23.9927	0.0429043	0.266859	0.6474	0.757137	no
ATRNL1	ATRNL1	ATRNL1	chr10:116853123-117708509	PBS	TGFb	OK	0.677402	0.940032	0.472697	0.651492	0.2448	0.380074	no
ATRX	ATRX	ATRX	chrX:76760355-77041755	PBS	TGFb	OK	13.2986	12.0687	-0.140014	-0.953203	0.09525	0.183428	no
ATXN1	ATXN1	ATXN1	chr6:16299342-16761721	PBS	TGFb	OK	2.55628	2.99821	0.230055	1.2937	0.02305	0.0580226	no
ATXN10	ATXN10	ATXN10	chr22:46067677-46241187	PBS	TGFb	OK	38.2482	38.7573	0.0190789	0.129179	0.8194	0.881267	no
ATXN1L	ATXN1L	ATXN1L	chr16:71879893-71891236	PBS	TGFb	OK	6.13091	7.0765	0.206937	1.29119	0.02425	0.0606297	no
ATXN2	ATXN2	ATXN2	chr12:111890017-112037480	PBS	TGFb	OK	16.6585	17.1695	0.0435906	0.275883	0.62625	0.740312	no
ATXN2L	ATXN2L	ATXN2L	chr16:28834368-28848558	PBS	TGFb	OK	41.2289	48.0831	0.221873	1.52346	0.00795	0.0238076	yes
ATXN3	ATXN3	ATXN3	chr14:92524895-92572965	PBS	TGFb	OK	3.619	3.2244	-0.166561	-0.877661	0.1112	0.207312	no
ATXN3L	ATXN3L	ATXN3L	chrX:13328770-13338518	PBS	TGFb	NOTEST	0	0	0	0	1	1	no
ATXN7	ATXN7	ATXN7	chr3:63850232-63989136	PBS	TGFb	OK	6.02125	6.67717	0.149173	0.896479	0.11675	0.21539	no
ATXN7L1	ATXN7L1	ATXN7L1	chr7:105245220-105517031	PBS	TGFb	OK	3.1534	1.20528	-1.38754	-4.17383	5e-05	0.000263484	yes
ATXN7L2	ATXN7L2	ATXN7L2	chr1:110026560-110035420	PBS	TGFb	OK	2.6578	2.27233	-0.226061	-0.648364	0.262	0.398991	no
ATXN7L3	ATXN7L3	ATXN7L3	chr17:42269172-42275529	PBS	TGFb	OK	22.744	25.2853	0.152818	1.00424	0.084	0.16602	no
ATXN7L3B	ATXN7L3B	ATXN7L3B	chr12:74931550-74935232	PBS	TGFb	OK	33.987	33.172	-0.0350154	-0.236638	0.6817	0.782096	no
ATXN8OS	ATXN8OS	ATXN8OS	chr13:70274724-70713885	PBS	TGFb	NOTEST	0	0	0	0	1	1	no
AUH	AUH	AUH	chr9:93976096-94124251	PBS	TGFb	OK	5.86477	4.64081	-0.337698	-1.14213	0.04835	0.106332	no
AUNIP	AUNIP	AUNIP	chr1:26146396-26185949	PBS	TGFb	OK	1.99652	2.75751	0.465879	0.614152	0.30205	0.443579	no
AUP1	AUP1	AUP1	chr2:74753774-74784678	PBS	TGFb	OK	40.2886	45.198	0.165886	0.805071	0.16185	0.277396	no
AURKA	AURKA	AURKA	chr20:54944444-54967351	PBS	TGFb	OK	37.5241	38.1939	0.0255232	0.165483	0.77105	0.848654	no
AURKAIP1	AURKAIP1	AURKAIP1	chr1:1309109-1310818	PBS	TGFb	OK	101.867	109.743	0.107438	0.690897	0.2315	0.364374	no
AURKAPS1	AURKAPS1	AURKAPS1	chr1:220321609-220445843	PBS	TGFb	NOTEST	0.179015	0.245647	0.456504	0	1	1	no
AURKB	AURKB	AURKB	chr17:8108048-8113944	PBS	TGFb	OK	20.8894	33.5664	0.684242	3.82685	5e-05	0.000263484	yes
AURKC	AURKC	AURKC	chr19:57742376-57746916	PBS	TGFb	OK	0.862851	1.2119	0.490091	0.651698	0.24455	0.379869	no
AUTS2	AUTS2	AUTS2	chr7:69063904-70258054	PBS	TGFb	OK	3.50014	7.60103	1.11878	6.34677	5e-05	0.000263484	yes
AVEN	AVEN	AVEN	chr15:34158427-34357287	PBS	TGFb	OK	20.9904	29.0733	0.469966	2.72889	5e-05	0.000263484	yes
AVIL	AVIL	AVIL	chr12:58176527-58209852	PBS	TGFb	NOTEST	0.151428	0.153366	0.0183463	0	1	1	no
AVL9	AVL9	AVL9	chr7:32535037-32758780	PBS	TGFb	OK	11.9663	12.39	0.050198	0.330033	0.5574	0.687029	no
AVP	AVP	AVP	chr20:3063201-3065370	PBS	TGFb	NOTEST	0	0.0532123	inf	0	1	1	no
AVPI1	AVPI1	AVPI1	chr10:99437180-99447015	PBS	TGFb	OK	9.4632	5.70559	-0.729954	-2.66768	5e-05	0.000263484	yes
AVPR1A	AVPR1A	AVPR1A	chr12:63536538-63546590	PBS	TGFb	NOTEST	0.00724207	0	#NAME?	0	1	1	no
AVPR1B	AVPR1B	AVPR1B	chr1:206224282-206231482	PBS	TGFb	NOTEST	0	0	0	0	1	1	no
AVPR2	AVPR2	AVPR2	chrX:153167984-153172620	PBS	TGFb	NOTEST	0	0	0	0	1	1	no
AWAT1	AWAT1	AWAT1	chrX:69454504-69460511	PBS	TGFb	NOTEST	0	0	0	0	1	1	no
AWAT2	AWAT2	AWAT2	chrX:69260391-69269788	PBS	TGFb	NOTEST	0	0	0	0	1	1	no
AXDND1	AXDND1	AXDND1	chr1:179334854-179545087	PBS	TGFb	NOTEST	0.0231903	0	#NAME?	0	1	1	no
AXIN1	AXIN1	AXIN1	chr16:337439-402676	PBS	TGFb	OK	7.65169	8.89301	0.216893	1.21623	0.035	0.0815846	no
AXIN2	AXIN2	AXIN2	chr17:63524682-63557740	PBS	TGFb	NOTEST	0.497536	0.518885	0.0606143	0	1	1	no
AXL	AXL	AXL	chr19:41725103-41767672	PBS	TGFb	OK	73.4522	78.9037	0.103288	0.727592	0.2061	0.334757	no
AZGP1	AZGP1	AZGP1	chr7:99564349-99573735	PBS	TGFb	NOTEST	0.0151475	0	#NAME?	0	1	1	no
AZGP1P1	AZGP1P1	AZGP1P1	chr7:99578384-99581860	PBS	TGFb	NOTEST	0	0	0	0	1	1	no
AZI2	AZI2	AZI2	chr3:28363843-28390618	PBS	TGFb	OK	22.7243	23.9373	0.0750201	0.416245	0.46645	0.605921	no
AZIN1	AZIN1	AZIN1	chr8:103838529-103876428	PBS	TGFb	OK	47.3368	49.5618	0.0662687	0.456959	0.42475	0.567564	no
AZIN1-AS1	AZIN1-AS1	AZIN1-AS1	chr8:103876498-103990104	PBS	TGFb	OK	1.06199	0.967391	-0.134603	-0.15222	0.77995	0.855019	no
AZIN2	AZIN2	AZIN2	chr1:33546713-33586132	PBS	TGFb	OK	2.91589	2.65845	-0.133349	-0.358705	0.51995	0.654167	no
AZU1	AZU1	AZU1	chr19:827830-832017	PBS	TGFb	NOTEST	0.16669	0	#NAME?	0	1	1	no
B2M	B2M	B2M	chr15:45003684-45010357	PBS	TGFb	OK	542.009	430.637	-0.331845	-2.33586	5e-05	0.000263484	yes
B3GALNT1	B3GALNT1	B3GALNT1	chr3:160801670-160823160	PBS	TGFb	OK	4.18575	3.37419	-0.310944	-1.29045	0.02675	0.0655355	no
B3GALNT2	B3GALNT2	B3GALNT2	chr1:235530674-235667781	PBS	TGFb	OK	9.0113	10.992	0.286651	1.37181	0.0172	0.045758	yes
B3GALT1	B3GALT1	B3GALT1	chr2:168671283-168797654	PBS	TGFb	NOTEST	0.0758288	0.383249	2.33746	0	1	1	no
B3GALT2	B3GALT2	B3GALT2	chr1:193091087-193223942	PBS	TGFb	NOTEST	0.0157345	0.0115545	-0.445483	0	1	1	no
B3GALT4	B3GALT4	B3GALT4	chr6_qbl_hap6:4477155-4478841	PBS	TGFb	OK	3.8247	2.09733	-0.866794	-2.17775	0.0002	0.000934588	yes
B3GALT5	B3GALT5	B3GALT5	chr21:40984866-41034816	PBS	TGFb	NOTEST	0.0516093	0.017456	-1.56391	0	1	1	no
B3GALT5-AS1	B3GALT5-AS1	B3GALT5-AS1	chr21:40969074-40984749	PBS	TGFb	NOTEST	0.0281167	0	#NAME?	0	1	1	no
B3GALT6	B3GALT6	B3GALT6	chr1:1167628-1170420	PBS	TGFb	OK	13.7138	13.0664	-0.0697654	-0.409564	0.47195	0.611405	no
B3GAT1	B3GAT1	B3GAT1	chr11:134248397-134281812	PBS	TGFb	NOTEST	0.313847	0.0304116	-3.36736	0	1	1	no
B3GAT2	B3GAT2	B3GAT2	chr6:71377473-71666788	PBS	TGFb	NOTEST	0.00946074	0	#NAME?	0	1	1	no
B3GAT3	B3GAT3	B3GAT3	chr11:62382767-62389647	PBS	TGFb	OK	24.8523	23.2487	-0.0962336	-0.564523	0.32315	0.466139	no
B3GLCT	B3GLCT	B3GLCT	chr13:31774111-31906411	PBS	TGFb	OK	2.14012	3.00944	0.491802	1.93217	0.0011	0.00427553	yes
B3GNT2	B3GNT2	B3GNT2	chr2:62423261-62451866	PBS	TGFb	OK	2.23452	5.42216	1.2789	4.49955	5e-05	0.000263484	yes
B3GNT3	B3GNT3	B3GNT3	chr19:17905918-17924385	PBS	TGFb	NOTEST	0.0156074	0	#NAME?	0	1	1	no
B3GNT4	B3GNT4	B3GNT4	chr12:122688227-122692084	PBS	TGFb	NOTEST	0.158997	0.0887164	-0.841723	0	1	1	no
B3GNT5	B3GNT5	B3GNT5	chr3:182895791-183146057	PBS	TGFb	OK	31.266	27.582	-0.180869	-1.20856	0.032	0.0757398	no
B3GNT6	B3GNT6	B3GNT6	chr11:76745384-76753005	PBS	TGFb	NOTEST	0	0	0	0	1	1	no
B3GNT7	B3GNT7	B3GNT7	chr2:232260334-232265875	PBS	TGFb	NOTEST	0.0532401	0.0593938	0.157797	0	1	1	no
B3GNT8	B3GNT8	B3GNT8	chr19:41931263-41934635	PBS	TGFb	OK	0.855895	0.883987	0.046592	0.0736067	0.89645	0.934206	no
B3GNT9	B3GNT9	B3GNT9	chr16:67143914-67184902	PBS	TGFb	OK	20.012	17.2276	-0.216145	-1.16609	0.0387	0.0886729	no
B3GNTL1	B3GNTL1	B3GNTL1	chr17:80901666-81009686	PBS	TGFb	OK	4.28633	4.2068	-0.0270185	-0.0755337	0.89465	0.933158	no
B4GALNT1	B4GALNT1	B4GALNT1	chr12:58012187-58027022	PBS	TGFb	NOTEST	0.41825	0.284172	-0.557603	0	1	1	no
B4GALNT2	B4GALNT2	B4GALNT2	chr17:47209821-47247351	PBS	TGFb	OK	1.17488	0.745693	-0.655859	-1.03415	0.07085	0.145024	no
B4GALNT3	B4GALNT3	B4GALNT3	chr12:569542-671058	PBS	TGFb	NOTEST	0.0115671	0.00577097	-1.00315	0	1	1	no
B4GALNT4	B4GALNT4	B4GALNT4	chr11:369794-382117	PBS	TGFb	OK	5.88484	3.86072	-0.608134	-2.83766	5e-05	0.000263484	yes
B4GALT1	B4GALT1	B4GALT1	chr9:33110638-33179981	PBS	TGFb	OK	36.9452	48.2764	0.385931	2.64132	5e-05	0.000263484	yes
B4GALT1-AS1	B4GALT1-AS1	B4GALT1-AS1	chr9:33110638-33179981	PBS	TGFb	NOTEST	0.526161	0.575551	0.12944	0	1	1	no
B4GALT2	B4GALT2	B4GALT2	chr1:44444873-44456843	PBS	TGFb	OK	43.0697	58.07	0.43112	2.82942	5e-05	0.000263484	yes
B4GALT3	B4GALT3	B4GALT3	chr1:161141099-161147758	PBS	TGFb	OK	12.9666	16.1053	0.312729	1.79408	0.0015	0.00561403	yes
B4GALT4	B4GALT4	B4GALT4	chr3:118930588-119009513	PBS	TGFb	OK	11.3557	16.2884	0.520432	2.90373	5e-05	0.000263484	yes
B4GALT4-AS1	B4GALT4-AS1	B4GALT4-AS1	chr3:118930588-119009513	PBS	TGFb	NOTEST	0	0	0	0	1	1	no
B4GALT5	B4GALT5	B4GALT5	chr20:48249482-48330421	PBS	TGFb	OK	13.1835	13.2107	0.00297625	0.0189687	0.97315	0.981662	no
B4GALT6	B4GALT6	B4GALT6	chr18:29202208-29264686	PBS	TGFb	OK	1.55029	2.38006	0.618462	2.26081	0.0002	0.000934588	yes
B4GALT7	B4GALT7	B4GALT7	chr5:177027118-177037346	PBS	TGFb	OK	21.1688	22.764	0.104816	0.612633	0.28605	0.426089	no
B4GAT1	B4GAT1	B4GAT1	chr11:66112842-66115161	PBS	TGFb	OK	19.0804	15.5879	-0.291667	-1.68908	0.003	0.0102671	yes
B9D1	B9D1	B9D1	chr17:19240866-19290532	PBS	TGFb	OK	10.8645	7.45415	-0.543505	-0.778434	0.18325	0.305716	no
B9D2	B9D2	B9D2	chr19:41860321-41889987	PBS	TGFb	OK	3.79441	3.92058	0.0471904	0.102977	0.85745	0.907103	no
BAALC	BAALC	BAALC	chr8:104145190-104242533	PBS	TGFb	OK	3.94429	3.5832	-0.138518	-0.541864	0.3468	0.490771	no
BAALC-AS1	BAALC-AS1	BAALC-AS1	chr8:104145190-104242533	PBS	TGFb	NOTEST	0.473593	0.445098	-0.0895245	0	1	1	no
BAALC-AS2	BAALC-AS2	BAALC-AS2	chr8:104145190-104242533	PBS	TGFb	NOTEST	0	0.440886	inf	0	1	1	no
BAAT	BAAT	BAAT	chr9:104122698-104147287	PBS	TGFb	NOTEST	0.0300956	0.0133454	-1.1732	0	1	1	no
BABAM1	BABAM1	BABAM1	chr19:17378184-17390162	PBS	TGFb	OK	43.1618	45.5811	0.0786804	0.494922	0.3904	0.535515	no
BACE1	BACE1	BACE1	chr11:117103340-117186972	PBS	TGFb	OK	30.2488	22.6214	-0.419189	-2.6594	5e-05	0.000263484	yes
BACE1-AS	BACE1-AS	BACE1-AS	chr11:117103340-117186972	PBS	TGFb	OK	2.08325	2.12168	0.0263725	0.0149172	0.9775	0.984357	no
BACE2	BACE2	BACE2	chr21:42539727-42654461	PBS	TGFb	OK	2.36819	1.8845	-0.3296	-1.64754	0.00395	0.0130415	yes
BACH1	BACH1	BACH1	chr21:30671115-30734217	PBS	TGFb	OK	16.276	18.9754	0.221385	1.44965	0.01175	0.0333033	yes
BACH1-IT2	BACH1-IT2	BACH1-IT2	chr21:30744820-30746300	PBS	TGFb	NOTEST	0.0934655	0.159997	0.775539	0	1	1	no
BACH2	BACH2	BACH2	chr6:90636246-91006627	PBS	TGFb	NOTEST	0.361917	0.0988105	-1.87292	0	1	1	no
BAD	BAD	BAD	chr11:64037299-64056972	PBS	TGFb	OK	41.4833	41.0062	-0.0166872	-0.0860814	0.8783	0.921762	no
BAG1	BAG1	BAG1	chr9:33252469-33264759	PBS	TGFb	OK	4.86941	4.99143	0.035706	0.17786	0.7549	0.835429	no
BAG2	BAG2	BAG2	chr6:57037103-57050012	PBS	TGFb	OK	22.2531	23.087	0.0530767	0.322791	0.58	0.705698	no
BAG3	BAG3	BAG3	chr10:121410881-121437329	PBS	TGFb	OK	49.8376	49.5616	-0.00801254	-0.0541553	0.923	0.952042	no
BAG4	BAG4	BAG4	chr8:38020838-38070819	PBS	TGFb	OK	9.01226	8.63134	-0.0623047	-0.277634	0.63065	0.743879	no
BAG5	BAG5	BAG5	chr14:104022880-104029151	PBS	TGFb	OK	9.71585	12.4145	0.353611	2.20896	0.0001	0.000495435	yes
BAG6	BAG6	BAG6	chr6_ssto_hap7:2937601-2956785	PBS	TGFb	OK	56.7009	61.0414	0.106418	0.736878	0.19845	0.325153	no
BAGE	BAGE,BAGE5	BAGE,BAGE5	chr21:11020841-11098937	PBS	TGFb	NOTEST	0	0	0	0	1	1	no
BAGE2	BAGE2	BAGE2	chr21:11020841-11098937	PBS	TGFb	NOTEST	0	0	0	0	1	1	no
BAGE4	BAGE4	BAGE4	chr21:11020841-11098937	PBS	TGFb	NOTEST	0	0	0	0	1	1	no
BAGE5	BAGE5	BAGE5	chr21:11020841-11098937	PBS	TGFb	NOTEST	0	0	0	0	1	1	no
BAHCC1	BAHCC1	BAHCC1	chr17:79373520-79433358	PBS	TGFb	OK	3.64834	2.66616	-0.452476	-2.59531	5e-05	0.000263484	yes
BAHD1	BAHD1	BAHD1	chr15:40731919-40760441	PBS	TGFb	OK	7.8271	6.66948	-0.230904	-1.2502	0.03085	0.0735299	no
BAIAP2	BAIAP2	BAIAP2	chr17:79008946-79156964	PBS	TGFb	OK	9.63473	6.3166	-0.609095	-3.1688	5e-05	0.000263484	yes
BAIAP2-AS1	BAIAP2-AS1	BAIAP2-AS1	chr17:79002932-79008519	PBS	TGFb	OK	7.42422	4.33151	-0.77737	-4.15103	5e-05	0.000263484	yes
BAIAP2L1	BAIAP2L1	BAIAP2L1	chr7:97910978-98030427	PBS	TGFb	OK	3.2182	7.76177	1.27013	3.37869	5e-05	0.000263484	yes
BAIAP2L2	BAIAP2L2	BAIAP2L2	chr22:38480895-38506676	PBS	TGFb	NOTEST	0.228624	0.0644368	-1.82702	0	1	1	no
BAIAP3	BAIAP3	BAIAP3	chr16:1383605-1401873	PBS	TGFb	NOTEST	0.327237	0.285691	-0.19588	0	1	1	no
BAK1	BAK1	BAK1	chr6:33540322-33548070	PBS	TGFb	OK	7.02142	9.96006	0.504393	2.43169	5e-05	0.000263484	yes
BAMBI	BAMBI	BAMBI	chr10:28966423-28971868	PBS	TGFb	NOTEST	0.280879	0.434956	0.630919	0	1	1	no
BANCR	BANCR	BANCR	chr9:71911596-71921972	PBS	TGFb	NOTEST	0	0	0	0	1	1	no
BANF1	BANF1	BANF1	chr11:65764015-65771617	PBS	TGFb	OK	87.4544	94.1293	0.106113	0.630417	0.28	0.419351	no
BANF2	BANF2	BANF2	chr20:17674319-17716517	PBS	TGFb	NOTEST	0	0	0	0	1	1	no
BANK1	BANK1	BANK1	chr4:102711763-102995969	PBS	TGFb	NOTEST	0.106176	0.239628	1.17434	0	1	1	no
BANP	BANP	BANP	chr16:87985037-88110924	PBS	TGFb	OK	3.74826	3.3608	-0.157416	-0.537347	0.33725	0.481158	no
BAP1	BAP1	BAP1	chr3:52435019-52444121	PBS	TGFb	OK	19.3227	19.0296	-0.022048	-0.142421	0.802	0.870528	no
BARD1	BARD1	BARD1	chr2:215590369-215674435	PBS	TGFb	OK	3.45729	4.9285	0.511507	2.66683	5e-05	0.000263484	yes
BARHL1	BARHL1	BARHL1	chr9:135457992-135465640	PBS	TGFb	NOTEST	0	0	0	0	1	1	no
BARHL2	BARHL2	BARHL2	chr1:91177578-91182794	PBS	TGFb	NOTEST	0	0	0	0	1	1	no
BARX1	BARX1	BARX1	chr9:96713908-96717608	PBS	TGFb	OK	25.4025	30.8381	0.279746	1.65645	0.00405	0.0133036	yes
BARX2	BARX2	BARX2	chr11:129245880-129322174	PBS	TGFb	NOTEST	0	0	0	0	1	1	no
BASP1	BASP1	BASP1	chr5:17130136-17276954	PBS	TGFb	OK	122.623	161.024	0.393043	2.73571	5e-05	0.000263484	yes
BASP1P1	BASP1P1	BASP1P1	chr13:23471168-23472320	PBS	TGFb	NOTEST	0	0	0	0	1	1	no
BATF	BATF	BATF	chr14:75988783-76013334	PBS	TGFb	NOTEST	0.509419	0.0486188	-3.38927	0	1	1	no
BATF2	BATF2	BATF2	chr11:64755416-64764517	PBS	TGFb	NOTEST	0.160623	0.0310415	-2.37141	0	1	1	no
BATF3	BATF3	BATF3	chr1:212859758-212873327	PBS	TGFb	OK	7.31248	5.28651	-0.468047	-1.29165	0.0254	0.0629807	no
BAX	BAX	BAX	chr19:49458116-49465055	PBS	TGFb	OK	132.479	149.065	0.17018	1.13267	0.05035	0.109963	no
BAZ1A	BAZ1A	BAZ1A	chr14:35221936-35344853	PBS	TGFb	OK	11.7075	13.6867	0.225346	1.46821	0.01165	0.0330706	yes
BAZ1B	BAZ1B	BAZ1B	chr7:72854727-72936615	PBS	TGFb	OK	30.1657	32.4978	0.107433	0.741952	0.1904	0.314517	no
BAZ2A	BAZ2A	BAZ2A	chr12:56915608-57030163	PBS	TGFb	OK	17.5396	18.2743	0.0592045	0.334984	0.55805	0.687568	no
BAZ2B	BAZ2B	BAZ2B	chr2:160175489-160474553	PBS	TGFb	NOTEST	0.102665	0.148561	0.533114	0	1	1	no
BBC3	BBC3	BBC3	chr19:47724078-47736023	PBS	TGFb	OK	7.77045	8.9625	0.205903	0.878472	0.126	0.228821	no
BBIP1	BBIP1	BBIP1	chr10:112631552-112679124	PBS	TGFb	OK	10.0206	12.2272	0.287125	0.923832	0.1074	0.201742	no
BBOX1	BBOX1	BBOX1	chr11:27062508-27241660	PBS	TGFb	NOTEST	0	0	0	0	1	1	no
BBOX1-AS1	BBOX1-AS1	BBOX1-AS1	chr11:27062508-27241660	PBS	TGFb	NOTEST	0.045497	0.221294	2.28212	0	1	1	no
BBS1	BBS1	BBS1	chr11:66278118-66301084	PBS	TGFb	OK	6.09704	3.87357	-0.654444	-3.04327	5e-05	0.000263484	yes
BBS10	BBS10	BBS10	chr12:76738265-76742222	PBS	TGFb	OK	7.80171	6.35981	-0.294808	-1.58866	0.00545	0.0171982	yes
BBS12	BBS12	BBS12	chr4:123653856-123666098	PBS	TGFb	OK	2.98931	2.56818	-0.219068	-0.789917	0.1619	0.277445	no
BBS2	BBS2	BBS2	chr16:56518258-56554008	PBS	TGFb	OK	25.3877	24.4887	-0.0520129	-0.335035	0.55535	0.685607	no
BBS4	BBS4	BBS4	chr15:72978519-73030817	PBS	TGFb	OK	7.43106	6.60675	-0.169626	-0.812455	0.15565	0.269199	no
BBS5	BBS5	BBS5	chr2:170336005-170363165	PBS	TGFb	OK	4.55597	2.86614	-0.668649	-2.66789	5e-05	0.000263484	yes
BBS7	BBS7	BBS7	chr4:122745483-122791652	PBS	TGFb	OK	11.1537	10.5239	-0.0838439	-0.46588	0.4196	0.562486	no
BBS9	BBS9	BBS9	chr7:33169151-33645680	PBS	TGFb	OK	5.07514	4.49804	-0.174151	-0.871501	0.12795	0.231554	no
BBX	BBX	BBX	chr3:107241782-107530176	PBS	TGFb	OK	18.1949	17.4891	-0.0570845	-0.390161	0.49945	0.635995	no
BCAM	BCAM	BCAM	chr19:45312315-45324678	PBS	TGFb	OK	10.0574	2.76626	-1.86225	-7.32878	5e-05	0.000263484	yes
BCAN	BCAN	BCAN	chr1:156611739-156629324	PBS	TGFb	NOTEST	0.0251772	0	#NAME?	0	1	1	no
BCAP29	BCAP29	BCAP29	chr7:107220421-107263762	PBS	TGFb	OK	10.5286	14.217	0.43331	2.79478	5e-05	0.000263484	yes
BCAP31	BCAP31	BCAP31	chrX:152965946-152990201	PBS	TGFb	OK	66.8978	62.0527	-0.108464	-0.701922	0.21745	0.348633	no
BCAR1	BCAR1	BCAR1	chr16:75262927-75301951	PBS	TGFb	OK	30.092	35.1454	0.223953	1.49253	0.0096	0.0279643	yes
BCAR3	BCAR3	BCAR3	chr1:94027297-94312706	PBS	TGFb	OK	15.5941	18.9095	0.278117	1.74454	0.0026	0.00909085	yes
BCAR4	BCAR4	BCAR4	chr16:11913690-11922689	PBS	TGFb	NOTEST	0	0	0	0	1	1	no
BCAS1	BCAS1	BCAS1	chr20:52560078-52687304	PBS	TGFb	NOTEST	0.0221074	0	#NAME?	0	1	1	no
BCAS2	BCAS2	BCAS2	chr1:115110180-115124265	PBS	TGFb	OK	23.7042	29.2162	0.301627	1.71257	0.0033	0.0111724	yes
BCAS3	BCAS3	BCAS3	chr17:58755171-59470199	PBS	TGFb	OK	3.60583	2.9354	-0.296775	-1.21853	0.033	0.0777079	no
BCAS4	BCAS4	BCAS4	chr20:49411430-49493714	PBS	TGFb	OK	9.5912	16.8978	0.817052	3.60112	5e-05	0.000263484	yes
BCAT1	BCAT1	BCAT1	chr12:24962957-25102393	PBS	TGFb	OK	27.0486	54.8233	1.01923	7.1793	5e-05	0.000263484	yes
BCAT2	BCAT2	BCAT2	chr19:49298318-49314320	PBS	TGFb	OK	30.2168	25.859	-0.224684	-1.31566	0.0204	0.0524351	no
BCCIP	BCCIP	BCCIP	chr10:127512103-127569884	PBS	TGFb	OK	49.4918	51.3524	0.0532418	0.280475	0.6257	0.739729	no
BCDIN3D	BCDIN3D	BCDIN3D	chr12:50222325-50236912	PBS	TGFb	OK	1.58951	1.15767	-0.457353	-1.13083	0.0501	0.109565	no
BCDIN3D-AS1	BCDIN3D-AS1	BCDIN3D-AS1	chr12:50222325-50236912	PBS	TGFb	NOTEST	0.219631	0.146282	-0.586332	0	1	1	no
BCHE	BCHE	BCHE	chr3:165490691-165555253	PBS	TGFb	OK	0.674985	0.337384	-1.00046	-1.36619	0.01925	0.0501681	no
BCKDHA	BCKDHA	BCKDHA	chr19:41903693-41930910	PBS	TGFb	OK	27.4716	24.0494	-0.191937	-1.16603	0.0423	0.0952155	no
BCKDHB	BCKDHB	BCKDHB	chr6:80816343-81055987	PBS	TGFb	OK	8.04558	6.77237	-0.248535	-1.07288	0.06025	0.127134	no
BCKDK	BCKDK	BCKDK	chr16:31119614-31124112	PBS	TGFb	OK	35.8547	30.81	-0.218762	-1.40794	0.01525	0.0415021	yes
BCL10	BCL10	BCL10	chr1:85731459-85743771	PBS	TGFb	OK	12.5756	14.5662	0.211994	1.27027	0.0249	0.061955	no
BCL11A	BCL11A	BCL11A	chr2:60678301-60780633	PBS	TGFb	NOTEST	0.113873	0.339568	1.57628	0	1	1	no
BCL11B	BCL11B	BCL11B	chr14:99635624-99738050	PBS	TGFb	NOTEST	0.0870056	0.120277	0.467183	0	1	1	no
BCL2	BCL2	BCL2	chr18:60790578-60986613	PBS	TGFb	NOTEST	0.322815	0.271531	-0.249594	0	1	1	no
BCL2A1	BCL2A1	BCL2A1	chr15:80253231-80263643	PBS	TGFb	OK	2.41517	2.00646	-0.267475	-0.438996	0.43035	0.5725	no
BCL2L1	BCL2L1	BCL2L1	chr20:30252260-30311212	PBS	TGFb	OK	74.8073	71.2911	-0.0694579	-0.477459	0.4063	0.5506	no
BCL2L10	BCL2L10	BCL2L10	chr15:52401465-52404972	PBS	TGFb	NOTEST	0.542283	0.0975892	-2.47425	0	1	1	no
BCL2L11	BCL2L11	BCL2L11	chr2:111878490-111926022	PBS	TGFb	OK	0.668832	0.512078	-0.385281	-0.399799	0.3611	0.505196	no
BCL2L12	BCL2L12	BCL2L12	chr19:50162825-50177173	PBS	TGFb	OK	7.92246	9.35585	0.239921	0.734081	0.1852	0.308094	no
BCL2L13	BCL2L13	BCL2L13	chr22:18121349-18213621	PBS	TGFb	OK	15.1415	14.7026	-0.0424329	-0.276492	0.62645	0.74048	no
BCL2L14	BCL2L14	BCL2L14	chr12:12223877-12252627	PBS	TGFb	NOTEST	0	0	0	0	1	1	no
BCL2L15	BCL2L15	BCL2L15	chr1:114355233-114447746	PBS	TGFb	NOTEST	0.0353781	0.0453952	0.359682	0	1	1	no
BCL2L2	BCL2L2	BCL2L2	chr14:23775970-23795394	PBS	TGFb	OK	20.1136	22.443	0.158093	0.610707	0.2948	0.436105	no
BCL2L2-PABPN1	BCL2L2-PABPN1	BCL2L2-PABPN1	chr14:23775970-23795394	PBS	TGFb	OK	33.0648	35.0422	0.0837982	0.226074	0.6731	0.776159	no
BCL3	BCL3	BCL3	chr19:45251977-45263301	PBS	TGFb	OK	8.94042	6.85894	-0.382358	-1.68751	0.00385	0.0127635	yes
BCL6	BCL6	BCL6	chr3:187416046-187463513	PBS	TGFb	OK	12.3853	7.2729	-0.768029	-4.36866	5e-05	0.000263484	yes
BCL6B	BCL6B	BCL6B	chr17:6926368-6932961	PBS	TGFb	NOTEST	0.120992	0.196784	0.701702	0	1	1	no
BCL7A	BCL7A	BCL7A	chr12:122459791-122499950	PBS	TGFb	OK	3.14706	4.37471	0.475181	2.09045	5e-05	0.000263484	yes
BCL7B	BCL7B	BCL7B	chr7:72950682-72972065	PBS	TGFb	OK	18.1622	25.5031	0.489733	2.84873	5e-05	0.000263484	yes
BCL7C	BCL7C	BCL7C	chr16:30845361-30906539	PBS	TGFb	OK	40.0282	40.0319	0.000133671	0.000756337	0.9986	0.998677	no
BCL9	BCL9	BCL9	chr1:147013270-147098020	PBS	TGFb	OK	6.32277	5.24715	-0.269021	-1.57596	0.00555	0.0174456	yes
BCL9L	BCL9L	BCL9L	chr11:118754474-118781613	PBS	TGFb	OK	24.5753	22.5297	-0.12538	-0.864427	0.13365	0.239454	no
BCLAF1	BCLAF1	BCLAF1	chr6:136578000-136610989	PBS	TGFb	OK	33.8733	36.4185	0.104521	0.732199	0.20425	0.332589	no
BCO1	BCO1	BCO1	chr16:81272295-81324747	PBS	TGFb	NOTEST	0	0	0	0	1	1	no
BCO2	BCO2	BCO2	chr11:112046207-112089649	PBS	TGFb	NOTEST	0.158909	0.165329	0.0571408	0	1	1	no
BCOR	BCOR	BCOR	chrX:39910498-40036582	PBS	TGFb	OK	2.46183	5.70519	1.21255	6.23109	5e-05	0.000263484	yes
BCORL1	BCORL1	BCORL1	chrX:129139163-129192058	PBS	TGFb	OK	3.24613	2.69002	-0.271102	-1.41428	0.0133	0.0369903	yes
BCORP1	BCORP1	BCORP1	chrY:21617316-21665039	PBS	TGFb	NOTEST	0.0372787	0.0114606	-1.70167	0	1	1	no
BCR	BCR	BCR	chr22:23522551-23660224	PBS	TGFb	OK	6.8282	5.50971	-0.309529	-1.86896	0.00075	0.00306454	yes
BCRP2	BCRP2	BCRP2	chr22:21457304-21476575	PBS	TGFb	NOTEST	0	0	0	0	1	1	no
BCRP3	BCRP3	BCRP3	chr22:25028881-25055114	PBS	TGFb	NOTEST	0.175481	0.0610033	-1.52436	0	1	1	no
BCS1L	BCS1L	BCS1L	chr2:219524378-219528166	PBS	TGFb	OK	19.967	18.0825	-0.143025	-0.771899	0.17695	0.297551	no
BCYRN1	BCYRN1	BCYRN1	chrX:70430034-70948962	PBS	TGFb	NOTEST	0	0	0	0	1	1	no
BDH1	BDH1	BDH1	chr3:197236653-197300194	PBS	TGFb	OK	2.23015	1.66054	-0.42549	-1.30598	0.0222	0.0563109	no
BDH2	BDH2	BDH2	chr4:103998781-104021024	PBS	TGFb	OK	6.92925	6.1705	-0.167311	-0.828948	0.1447	0.25574	no
BDKRB1	BDKRB1	BDKRB1	chr14:96722546-96731100	PBS	TGFb	OK	7.87903	1.34776	-2.54745	-5.28781	5e-05	0.000263484	yes
BDKRB2	BDKRB2	BDKRB2	chr14:96671134-96710666	PBS	TGFb	OK	39.9189	2.52209	-3.98438	-19.2764	5e-05	0.000263484	yes
BDNF	BDNF	BDNF	chr11:27528398-27743605	PBS	TGFb	OK	5.42746	3.6477	-0.573289	-2.58408	5e-05	0.000263484	yes
BDNF-AS	BDNF-AS	BDNF-AS	chr11:27528398-27743605	PBS	TGFb	OK	1.73918	1.24439	-0.482966	-0.596152	0.27335	0.411778	no
BDP1	BDP1	BDP1	chr5:70751441-70863649	PBS	TGFb	OK	8.23594	8.45353	0.0376206	0.249464	0.66085	0.766757	no
BEAN1	BEAN1	BEAN1	chr16:66461199-66527432	PBS	TGFb	NOTEST	0.156558	0.198444	0.342033	0	1	1	no
BEAN1-AS1	BEAN1-AS1	BEAN1-AS1	chr16:66461199-66527432	PBS	TGFb	NOTEST	0	0	0	0	1	1	no
BECN1	BECN1	BECN1	chr17:40950853-40976310	PBS	TGFb	OK	26.911	25.8381	-0.0586909	-0.366736	0.511	0.646179	no
BECN2	BECN2	BECN2	chr1:242121068-242122364	PBS	TGFb	NOTEST	0	0	0	0	1	1	no
BEGAIN	BEGAIN	BEGAIN	chr14:101003483-101036131	PBS	TGFb	OK	1.00771	0.277283	-1.86165	-2.59502	0.00015	0.00071729	yes
BEND2	BEND2	BEND2	chrX:18181050-18239024	PBS	TGFb	NOTEST	0	0	0	0	1	1	no
BEND3	BEND3	BEND3	chr6:107386384-107435636	PBS	TGFb	OK	0.599776	1.23769	1.04515	2.9647	5e-05	0.000263484	yes
BEND3P3	BEND3P3	BEND3P3	chr10:81442730-81448650	PBS	TGFb	NOTEST	0.0102234	0.00656644	-0.638688	0	1	1	no
BEND4	BEND4	BEND4	chr4:42112869-42154895	PBS	TGFb	NOTEST	0.0193103	0.0021906	-3.13998	0	1	1	no
BEND5	BEND5	BEND5	chr1:48998526-50489626	PBS	TGFb	OK	0.902166	0.353208	-1.35287	-1.67641	0.00575	0.0179562	yes
BEND6	BEND6	BEND6	chr6:56819772-56892142	PBS	TGFb	OK	4.13613	4.68703	0.180392	0.741612	0.1925	0.317296	no
BEND7	BEND7	BEND7	chr10:13480483-13544976	PBS	TGFb	NOTEST	0.35599	0.477432	0.423459	0	1	1	no
BEST1	BEST1	BEST1	chr11:61717355-61735132	PBS	TGFb	OK	0.994435	0.560097	-0.8282	-0.202734	0.4647	0.604498	no
BEST2	BEST2	BEST2	chr19:12863406-12869271	PBS	TGFb	NOTEST	0	0	0	0	1	1	no
BEST3	BEST3	BEST3	chr12:70037287-70093196	PBS	TGFb	NOTEST	0	0.00695847	inf	0	1	1	no
BEST4	BEST4	BEST4	chr1:45249256-45253426	PBS	TGFb	NOTEST	0.151569	0.0477785	-1.66554	0	1	1	no
BET1	BET1	BET1	chr7:93620999-93633690	PBS	TGFb	OK	11.7073	12.8351	0.132692	0.780753	0.17125	0.289891	no
BET1L	BET1L	BET1L	chr11:202923-207422	PBS	TGFb	OK	35.5074	44.2278	0.316834	2.12495	0.00035	0.00154762	yes
BEX1	BEX1	BEX1	chrX:102317580-102319168	PBS	TGFb	OK	20.4199	12.9887	-0.65272	-2.66114	5e-05	0.000263484	yes
BEX2	BEX2	BEX2	chrX:102564273-102565974	PBS	TGFb	OK	1.22132	0.466855	-1.3874	-1.26638	0.01585	0.0428282	yes
BEX4	BEX4	BEX4	chrX:102470019-102472128	PBS	TGFb	OK	9.96212	14.2089	0.512269	2.25093	0.0001	0.000495435	yes
BEX5	BEX5	BEX5	chrX:101408678-101410986	PBS	TGFb	NOTEST	0	0	0	0	1	1	no
BFAR	BFAR	BFAR	chr16:14726667-14763093	PBS	TGFb	OK	24.4271	22.8452	-0.0965924	-0.624076	0.2711	0.409535	no
BFSP1	BFSP1	BFSP1	chr20:17474549-17549865	PBS	TGFb	OK	4.46503	2.64276	-0.756626	-2.35567	0.00015	0.00071729	yes
BFSP2	BFSP2	BFSP2	chr3:133118838-133194056	PBS	TGFb	NOTEST	0	0	0	0	1	1	no
BGLAP	BGLAP	BGLAP	chr1:156182778-156217908	PBS	TGFb	NOTEST	0.324188	0.381357	0.234312	0	1	1	no
BGLT3	BGLT3	BGLT3	chr11:5265783-5266776	PBS	TGFb	NOTEST	0	0	0	0	1	1	no
BGN	BGN	BGN	chrX:152713122-152775004	PBS	TGFb	OK	107.004	310.939	1.53896	10.5495	5e-05	0.000263484	yes
BHLHA15	BHLHA15	BHLHA15	chr7:97841565-97842271	PBS	TGFb	NOTEST	0.231825	0.224423	-0.0468152	0	1	1	no
BHLHA9	BHLHA9	BHLHA9	chr17:1173857-1174565	PBS	TGFb	NOTEST	0	0	0	0	1	1	no
BHLHB9	BHLHB9	BHLHB9	chrX:101975641-102007369	PBS	TGFb	OK	1.92765	1.45133	-0.409462	-1.27437	0.0228	0.0575615	no
BHLHE22	BHLHE22	BHLHE22	chr8:65492794-65496191	PBS	TGFb	NOTEST	0	0	0	0	1	1	no
BHLHE23	BHLHE23	BHLHE23	chr20:61637330-61638387	PBS	TGFb	NOTEST	0	0	0	0	1	1	no
BHLHE40	BHLHE40	BHLHE40	chr3:4938492-5026865	PBS	TGFb	OK	9.16727	58.2134	2.66679	16.1623	5e-05	0.000263484	yes
BHLHE40-AS1	BHLHE40-AS1	BHLHE40-AS1	chr3:4938492-5026865	PBS	TGFb	NOTEST	0.16192	0.258472	0.674729	0	1	1	no
BHLHE41	BHLHE41	BHLHE41	chr12:26272958-26278003	PBS	TGFb	OK	2.70181	2.87053	0.0873901	0.343007	0.54375	0.675101	no
BHMG1	BHMG1	BHMG1	chr19:46236508-46267797	PBS	TGFb	NOTEST	0	0	0	0	1	1	no
BHMT	BHMT	BHMT	chr5:78407603-78428113	PBS	TGFb	NOTEST	0.0390141	0.00865902	-2.17172	0	1	1	no
BHMT2	BHMT2	BHMT2	chr5:78365546-78385897	PBS	TGFb	OK	1.62221	1.55859	-0.0577164	-0.140196	0.80945	0.875763	no
BICC1	BICC1	BICC1	chr10:60272903-60591197	PBS	TGFb	OK	8.6573	17.7111	1.03266	6.59304	5e-05	0.000263484	yes
BICD1	BICD1	BICD1	chr12:32260184-32531141	PBS	TGFb	OK	6.33244	6.55125	0.0490078	0.252196	0.6558	0.763229	no
BICD2	BICD2	BICD2	chr9:95473644-95527083	PBS	TGFb	OK	22.0918	23.3546	0.0801969	0.532086	0.35395	0.498269	no
BID	BID	BID	chr22:18216905-18257431	PBS	TGFb	OK	23.7655	24.9856	0.0722277	0.445004	0.4376	0.578984	no
BIK	BIK	BIK	chr22:43506753-43525718	PBS	TGFb	NOTEST	0	0	0	0	1	1	no
BIN1	BIN1	BIN1	chr2:127805598-127864903	PBS	TGFb	OK	15.5911	28.5207	0.871293	5.22376	5e-05	0.000263484	yes
BIN2	BIN2	BIN2	chr12:51674821-51718464	PBS	TGFb	NOTEST	0.0239746	0	#NAME?	0	1	1	no
BIN3	BIN3	BIN3	chr8:22462144-22526661	PBS	TGFb	OK	11.9173	15.2583	0.356533	1.03055	0.0763	0.153767	no
BIN3-IT1	BIN3-IT1	BIN3-IT1	chr8:22462144-22526661	PBS	TGFb	NOTEST	0.322665	0.343122	0.0886873	0	1	1	no
BIRC2	BIRC2	BIRC2	chr11:102217912-102249401	PBS	TGFb	OK	30.3817	30.7061	0.0153216	0.102343	0.8562	0.906449	no
BIRC3	BIRC3	BIRC3	chr11:102188180-102210135	PBS	TGFb	NOTEST	0.446514	0.461814	0.0486068	0	1	1	no
BIRC5	BIRC5	BIRC5	chr17:76210276-76221716	PBS	TGFb	OK	44.3391	48.4662	0.128402	0.864591	0.129	0.233128	no
BIRC6	BIRC6	BIRC6	chr2:32582095-32843965	PBS	TGFb	OK	11.7917	11.8648	0.00891311	0.0614678	0.91665	0.947459	no
BIRC6-AS2	BIRC6-AS2	BIRC6-AS2	chr2:32582095-32843965	PBS	TGFb	NOTEST	0	0	0	0	1	1	no
BIRC7	BIRC7	BIRC7	chr20:61867234-61871859	PBS	TGFb	NOTEST	0.0164928	0	#NAME?	0	1	1	no
BIRC8	BIRC8	BIRC8	chr19:53792853-53794875	PBS	TGFb	NOTEST	0	0	0	0	1	1	no
BISPR	BISPR,MVB12A	BISPR,MVB12A	chr19:17516494-17536148	PBS	TGFb	NOTEST	0.0110453	0.0968973	3.13303	0	1	1	no
BIVM	BIVM	BIVM	chr13:103436630-103528351	PBS	TGFb	OK	17.4628	15.5478	-0.167572	-0.672211	0.2403	0.375026	no
BIVM-ERCC5	BIVM-ERCC5	BIVM-ERCC5	chr13:103436630-103528351	PBS	TGFb	OK	6.27506	4.39734	-0.512999	-0.537291	0.34115	0.485168	no
BLACAT1	BLACAT1	BLACAT1	chr1:205404013-205425214	PBS	TGFb	NOTEST	0.0285084	0.0319047	0.162385	0	1	1	no
BLACE	BLACE	BLACE	chr7:155149682-155160628	PBS	TGFb	NOTEST	0	0	0	0	1	1	no
BLCAP	BLCAP	BLCAP	chr20:36145818-36156333	PBS	TGFb	OK	27.6987	24.138	-0.198511	-1.15928	0.0413	0.0935187	no
BLID	BLID	BLID	chr11:121959810-122073770	PBS	TGFb	NOTEST	0.45143	0.543553	0.267918	0	1	1	no
BLK	BLK	BLK	chr8:11351520-11422108	PBS	TGFb	NOTEST	0.0640789	0.0614776	-0.0597873	0	1	1	no
BLM	BLM	BLM	chr15:91260557-91358692	PBS	TGFb	OK	3.58638	4.3309	0.272137	1.33209	0.02145	0.0547094	no
BLMH	BLMH	BLMH	chr17:28575212-28619184	PBS	TGFb	OK	17.1479	19.3082	0.171186	1.04195	0.06955	0.142906	no
BLNK	BLNK	BLNK	chr10:97951454-98031333	PBS	TGFb	NOTEST	0	0	0	0	1	1	no
BLOC1S1	BLOC1S1	BLOC1S1	chr12:56109817-56118526	PBS	TGFb	OK	76.0376	71.3001	-0.0928091	-0.490812	0.39155	0.536693	no
BLOC1S1-RDH5	BLOC1S1-RDH5	BLOC1S1-RDH5	chr12:56109817-56118526	PBS	TGFb	OK	1.13085	0.901128	-0.327609	-0.155815	0.7634	0.842381	no
BLOC1S2	BLOC1S2	BLOC1S2	chr10:102033034-102046469	PBS	TGFb	OK	14.3331	25.2957	0.819539	5.01649	5e-05	0.000263484	yes
BLOC1S3	BLOC1S3	BLOC1S3	chr19:45682002-45685058	PBS	TGFb	OK	4.52094	5.34732	0.242191	1.02593	0.07095	0.145113	no
BLOC1S4	BLOC1S4	BLOC1S4	chr4:6717841-6719387	PBS	TGFb	OK	9.64614	10.565	0.13127	0.592554	0.2999	0.441174	no
BLOC1S5	BLOC1S5	BLOC1S5	chr6:7727010-8102828	PBS	TGFb	OK	9.00136	6.12023	-0.556556	-0.675743	0.2335	0.366718	no
BLOC1S5-TXNDC5	BLOC1S5-TXNDC5	BLOC1S5-TXNDC5	chr6:7727010-8102828	PBS	TGFb	NOTEST	0.306555	0.000481591	-9.31412	0	1	1	no
BLOC1S6	BLOC1S6	BLOC1S6	chr15:45879416-45901909	PBS	TGFb	OK	21.7886	25.2225	0.211136	1.39758	0.0126	0.0353402	yes
BLVRA	BLVRA	BLVRA	chr7:43798271-43846941	PBS	TGFb	OK	28.128	20.0419	-0.488988	-2.571	5e-05	0.000263484	yes
BLVRB	BLVRB	BLVRB	chr19:40953690-40971725	PBS	TGFb	OK	28.8733	21.0922	-0.453026	-2.19088	0.0002	0.000934588	yes
BLZF1	BLZF1	BLZF1	chr1:169075946-169429907	PBS	TGFb	OK	10.4837	11.699	0.158241	0.470226	0.4158	0.559249	no
BMF	BMF	BMF	chr15:40380090-40401085	PBS	TGFb	OK	0.313861	1.43182	2.18966	4.25268	5e-05	0.000263484	yes
BMI1	BMI1	BMI1	chr10:22605311-22620414	PBS	TGFb	OK	9.12663	10.8466	0.249087	0.67579	0.22985	0.362484	no
BMP1	BMP1	BMP1	chr8:22022652-22069840	PBS	TGFb	OK	14.9509	18.5561	0.311663	1.90208	0.0006	0.00250391	yes
BMP10	BMP10	BMP10	chr2:69092612-69098649	PBS	TGFb	NOTEST	0	0	0	0	1	1	no
BMP15	BMP15	BMP15	chrX:50653734-50659641	PBS	TGFb	NOTEST	0	0	0	0	1	1	no
BMP2	BMP2	BMP2	chr20:6748744-6760910	PBS	TGFb	OK	2.89198	1.16127	-1.31636	-3.63331	5e-05	0.000263484	yes
BMP2K	BMP2K	BMP2K	chr4:79697531-79833341	PBS	TGFb	OK	10.0033	8.69136	-0.202828	-1.15921	0.04505	0.100218	no
BMP3	BMP3	BMP3	chr4:81952118-81978685	PBS	TGFb	NOTEST	0.0488793	0.0756367	0.629863	0	1	1	no
BMP4	BMP4	BMP4	chr14:54416454-54423554	PBS	TGFb	OK	0.591088	0.130508	-2.17923	-1.6943	0.0015	0.00561403	yes
BMP5	BMP5	BMP5	chr6:55620237-55740375	PBS	TGFb	NOTEST	0.533101	0.0308058	-4.11314	0	1	1	no
BMP6	BMP6	BMP6	chr6:7727010-8102828	PBS	TGFb	OK	1.2898	0.59284	-1.12144	-0.511047	0.48885	0.626512	no
BMP7	BMP7	BMP7	chr20:55743808-55841707	PBS	TGFb	NOTEST	0.147204	0.0228563	-2.68715	0	1	1	no
BMP7-AS1	BMP7-AS1	BMP7-AS1	chr20:55743808-55841707	PBS	TGFb	NOTEST	0	0	0	0	1	1	no
BMP8A	BMP8A	BMP8A	chr1:39957317-40025370	PBS	TGFb	NOTEST	0.0365508	0.0401996	0.137279	0	1	1	no
BMP8B	BMP8B	BMP8B	chr1:40204516-40254533	PBS	TGFb	NOTEST	0.0190832	0	#NAME?	0	1	1	no
BMPER	BMPER	BMPER	chr7:33944522-34195484	PBS	TGFb	NOTEST	0.0752944	0.0948327	0.332841	0	1	1	no
BMPR1A	BMPR1A	BMPR1A	chr10:88516395-88684945	PBS	TGFb	OK	6.26529	5.94049	-0.0767993	-0.399934	0.47925	0.618072	no
BMPR1B	BMPR1B	BMPR1B	chr4:95679127-96079601	PBS	TGFb	NOTEST	0.431997	0.504443	0.22367	0	1	1	no
BMPR1B-AS1	BMPR1B-AS1	BMPR1B-AS1	chr4:95664818-95678684	PBS	TGFb	NOTEST	0	0	0	0	1	1	no
BMPR2	BMPR2	BMPR2	chr2:203241049-203432474	PBS	TGFb	OK	12.892	24.4086	0.920911	6.37594	5e-05	0.000263484	yes
BMS1	BMS1	BMS1	chr10:43277953-43330385	PBS	TGFb	OK	9.36579	11.7915	0.332273	2.18556	0.00015	0.00071729	yes
BMS1P18	BMS1P18	BMS1P18	chr22:16150528-16193009	PBS	TGFb	NOTEST	0	0	0	0	1	1	no
BMS1P20	BMS1P20	BMS1P20	chr22:22652462-22677324	PBS	TGFb	OK	5.73667	6.09213	0.0867342	0.353633	0.52935	0.662635	no
BMS1P21	BMS1P21	BMS1P21	chr10:81664653-81691557	PBS	TGFb	NOTEST	0.109234	0	#NAME?	0	1	1	no
BMS1P4	BMS1P4	BMS1P4	chr10:75458908-75490272	PBS	TGFb	OK	1.91223	1.80752	-0.0812383	-0.184244	0.75285	0.833946	no
BMS1P5	BMS1P5	BMS1P5	chr10:48927373-48980339	PBS	TGFb	NOTEST	0.101501	0.0572989	-0.824908	0	1	1	no
BMS1P6	BMS1P6	BMS1P6	chr10:48185838-48203780	PBS	TGFb	NOTEST	0.00367235	0	#NAME?	0	1	1	no
BMX	BMX	BMX	chrX:15518899-15574652	PBS	TGFb	NOTEST	0	0	0	0	1	1	no
BNC1	BNC1	BNC1	chr15:83924654-83953468	PBS	TGFb	OK	6.15582	8.19548	0.412878	2.38416	5e-05	0.000263484	yes
BNC2	BNC2	BNC2	chr9:16409500-16870786	PBS	TGFb	OK	5.21933	4.28637	-0.284106	-1.8107	0.00165	0.00611518	yes
BNIP1	BNIP1	BNIP1	chr5:172571444-172591390	PBS	TGFb	OK	7.03314	9.65773	0.457516	1.69198	0.0033	0.0111724	yes
BNIP2	BNIP2	BNIP2	chr15:59955061-59981642	PBS	TGFb	OK	21.6498	25.2361	0.221135	1.3939	0.01575	0.0426204	yes
BNIP3	BNIP3	BNIP3	chr10:133781186-133795517	PBS	TGFb	OK	102.605	103.952	0.0188277	0.128926	0.81805	0.880348	no
BNIP3L	BNIP3L	BNIP3L	chr8:26240522-26270644	PBS	TGFb	OK	51.9889	56.8948	0.130092	0.897517	0.11685	0.215543	no
BNIPL	BNIPL	BNIPL	chr1:151009028-151020076	PBS	TGFb	NOTEST	0.250693	0.0660831	-1.92357	0	1	1	no
BOC	BOC	BOC	chr3:112930311-113160361	PBS	TGFb	OK	0.976203	1.7122	0.810597	1.20708	0.0401	0.0912333	no
BOD1	BOD1	BOD1	chr5:173034147-173043666	PBS	TGFb	OK	25.3963	34.0477	0.42294	2.64264	5e-05	0.000263484	yes
BOD1L1	BOD1L1	BOD1L1	chr4:13570365-13629328	PBS	TGFb	OK	12.0484	11.79	-0.0312812	-0.211969	0.7067	0.801522	no
BOD1L2	BOD1L2	BOD1L2	chr18:54814292-54817639	PBS	TGFb	NOTEST	0	0	0	0	1	1	no
BOK	BOK	BOK	chr2:242483800-242513553	PBS	TGFb	OK	5.03459	6.06561	0.26878	1.2028	0.0361	0.0836955	no
BOK-AS1	BOK-AS1	BOK-AS1	chr2:242483800-242513553	PBS	TGFb	NOTEST	0.0504758	0.129883	1.36355	0	1	1	no
BOLA1	BOLA1	BOLA1	chr1:149871154-149872348	PBS	TGFb	OK	11.9604	10.2224	-0.226529	-0.776077	0.18045	0.302216	no
BOLA2	BOLA2	BOLA2	chr16:29464913-29478899	PBS	TGFb	NOTEST	0	0	0	0	1	1	no
BOLA2B	BOLA2B	BOLA2B	chr16:30204255-30218248	PBS	TGFb	NOTEST	0.156189	0.323487	1.05042	0	1	1	no
BOLA3	BOLA3	BOLA3	chr2:74362527-74375039	PBS	TGFb	OK	66.5022	75.2807	0.178877	0.969301	0.09255	0.179324	no
BOLA3-AS1	BOLA3-AS1	BOLA3-AS1	chr2:74375107-74379516	PBS	TGFb	OK	2.86984	3.90567	0.444597	0.924788	0.10635	0.200148	no
BOLL	BOLL	BOLL	chr2:198591602-198651036	PBS	TGFb	NOTEST	0	0	0	0	1	1	no
BOP1	BOP1	BOP1	chr8:145486001-145515120	PBS	TGFb	OK	11.001	14.8576	0.433569	2.4399	0.0001	0.000495435	yes
BORA	BORA	BORA	chr13:73282494-73590591	PBS	TGFb	OK	5.48836	6.34644	0.209573	0.396895	0.4839	0.622205	no
BPESC1	BPESC1	BPESC1	chr3:138823026-138844005	PBS	TGFb	NOTEST	0	0	0	0	1	1	no
BPGM	BPGM	BPGM	chr7:134331530-134364567	PBS	TGFb	OK	12.2825	64.1608	2.38509	13.7466	5e-05	0.000263484	yes
BPHL	BPHL	BPHL	chr6:3118609-3153432	PBS	TGFb	OK	10.5255	8.01279	-0.393518	-1.84033	0.0017	0.00627887	yes
BPI	BPI	BPI	chr20:36932551-36965905	PBS	TGFb	NOTEST	0.108464	0.108048	-0.00555236	0	1	1	no
BPIFA1	BPIFA1	BPIFA1	chr20:31823801-31831115	PBS	TGFb	NOTEST	0	0	0	0	1	1	no
BPIFA2	BPIFA2	BPIFA2	chr20:31755959-31769223	PBS	TGFb	NOTEST	0	0	0	0	1	1	no
BPIFA3	BPIFA3	BPIFA3	chr20:31805115-31815612	PBS	TGFb	NOTEST	0	0	0	0	1	1	no
BPIFA4P	BPIFA4P	BPIFA4P	chr20:31781410-31798268	PBS	TGFb	NOTEST	0	0	0	0	1	1	no
BPIFB1	BPIFB1	BPIFB1	chr20:31870940-31897684	PBS	TGFb	NOTEST	0	0	0	0	1	1	no
BPIFB2	BPIFB2	BPIFB2	chr20:31595383-31611515	PBS	TGFb	NOTEST	0	0	0	0	1	1	no
BPIFB3	BPIFB3	BPIFB3	chr20:31643136-31661443	PBS	TGFb	NOTEST	0	0	0	0	1	1	no
BPIFB4	BPIFB4	BPIFB4	chr20:31669317-31699557	PBS	TGFb	NOTEST	0	0	0	0	1	1	no
BPIFB6	BPIFB6	BPIFB6	chr20:31619453-31631853	PBS	TGFb	NOTEST	0	0	0	0	1	1	no
BPIFC	BPIFC	BPIFC	chr22:32809833-32853373	PBS	TGFb	NOTEST	0	0	0	0	1	1	no
BPNT1	BPNT1	BPNT1	chr1:220046618-220321383	PBS	TGFb	OK	8.52207	8.89391	0.0616136	0.0844804	0.8842	0.926073	no
BPTF	BPTF	BPTF	chr17:65821779-65980494	PBS	TGFb	OK	12.2507	12.0176	-0.0277123	-0.187357	0.73505	0.821628	no
BPY2B	BPY2B	BPY2B	chrY:27177049-27198251	PBS	TGFb	NOTEST	0	0	0	0	1	1	no
BRAF	BRAF	BRAF	chr7:140433812-140624564	PBS	TGFb	OK	5.22314	4.82039	-0.115767	-0.522708	0.36745	0.511629	no
BRAP	BRAP	BRAP	chr12:112079949-112123800	PBS	TGFb	OK	6.62228	7.09168	0.0987982	0.546417	0.3394	0.483371	no
BRAT1	BRAT1	BRAT1	chr7:2577443-2595392	PBS	TGFb	OK	12.0552	11.0959	-0.119637	-0.693974	0.22885	0.361304	no
BRCA1	BRCA1	BRCA1	chr17:41196311-41277500	PBS	TGFb	OK	7.5705	7.6121	0.00790654	0.0468537	0.9377	0.961497	no
BRCA2	BRCA2	BRCA2	chr13:32889616-32973809	PBS	TGFb	OK	2.90068	3.33313	0.200487	1.17503	0.0414	0.0936631	no
BRCAT107	BRCAT107	BRCAT107	chr5:44495245-44510384	PBS	TGFb	NOTEST	0	0	0	0	1	1	no
BRCAT54	BRCAT54	BRCAT54	chr5:44744429-44808895	PBS	TGFb	NOTEST	0.150906	0.0762457	-0.984921	0	1	1	no
BRCC3	BRCC3	BRCC3	chrX:154299694-154351349	PBS	TGFb	OK	10.8701	9.31123	-0.223319	-1.24454	0.031	0.0738193	no
BRD1	BRD1	BRD1	chr22:50166925-50221196	PBS	TGFb	OK	9.73551	12.1192	0.31597	1.94901	0.00075	0.00306454	yes
BRD2	BRD2	BRD2	chr6_ssto_hap7:4367204-4430060	PBS	TGFb	OK	59.1312	62.4793	0.0794591	0.530523	0.35305	0.497327	no
BRD3	BRD3	BRD3	chr9:136890560-136933141	PBS	TGFb	OK	9.33691	9.98013	0.0961136	0.483101	0.40165	0.546478	no
BRD4	BRD4	BRD4	chr19:15348300-15391262	PBS	TGFb	OK	15.9405	19.9014	0.320169	2.11357	0.00025	0.00114544	yes
BRD7	BRD7	BRD7	chr16:50352928-50402845	PBS	TGFb	OK	18.0473	17.9986	-0.00390176	-0.0233106	0.9679	0.978889	no
BRD7P3	BRD7P3	BRD7P3	chr6:118781934-119031238	PBS	TGFb	NOTEST	0	0	0	0	1	1	no
BRD8	BRD8	BRD8	chr5:137475458-137514358	PBS	TGFb	OK	19.1942	16.8882	-0.184659	-1.15187	0.04385	0.0981231	no
BRD9	BRD9	BRD9	chr5:863849-892939	PBS	TGFb	OK	18.765	21.694	0.209255	1.29961	0.0246	0.0613267	no
BRDT	BRDT	BRDT	chr1:92414927-92479985	PBS	TGFb	NOTEST	0	0	0	0	1	1	no
BRDTP1	BRDTP1	BRDTP1	chrX:95592084-95592901	PBS	TGFb	NOTEST	0	0	0	0	1	1	no
BRE	BRE	BRE	chr2:28004230-28561767	PBS	TGFb	OK	14.6758	10.9932	-0.416822	-2.1216	0.0002	0.000934588	yes
BRE-AS1	BRE-AS1	BRE-AS1	chr2:28004230-28561767	PBS	TGFb	NOTEST	0.199344	0.0592721	-1.74984	0	1	1	no
BREA2	BREA2	BREA2	chr8:144779284-144780583	PBS	TGFb	NOTEST	0.0690685	0.199695	1.53169	0	1	1	no
BRF1	BRF1	BRF1	chr14:105675622-105864484	PBS	TGFb	OK	9.04319	8.07788	-0.162855	-0.481202	0.3954	0.541052	no
BRF2	BRF2	BRF2	chr8:37654400-37707431	PBS	TGFb	OK	6.74097	5.69344	-0.243657	-0.3636	0.5281	0.661392	no
BRI3	BRI3	BRI3	chr7:97910978-98030427	PBS	TGFb	OK	110.298	89.9679	-0.293922	-1.618	0.00585	0.0182377	yes
BRI3BP	BRI3BP	BRI3BP	chr12:125478193-125511969	PBS	TGFb	OK	2.45708	3.0161	0.295738	0.638419	0.26475	0.402532	no
BRICD5	BRICD5	BRICD5	chr16:2255177-2261069	PBS	TGFb	OK	0.977625	2.32843	1.25201	1.24211	0.03975	0.0906126	no
BRINP1	BRINP1	BRINP1	chr9:121928907-122131739	PBS	TGFb	NOTEST	0.0636669	0.0141472	-2.17002	0	1	1	no
BRINP2	BRINP2	BRINP2	chr1:177140523-177251558	PBS	TGFb	NOTEST	0.045962	0.0107878	-2.09105	0	1	1	no
BRINP3	BRINP3	BRINP3	chr1:190066796-190446759	PBS	TGFb	NOTEST	0.00733372	0	#NAME?	0	1	1	no
BRIP1	BRIP1	BRIP1	chr17:59756546-59940920	PBS	TGFb	OK	2.51102	3.38435	0.430604	2.29735	0.0001	0.000495435	yes
BRIX1	BRIX1	BRIX1	chr5:34915819-34925787	PBS	TGFb	OK	20.9206	27.1686	0.377012	2.07867	0.0003	0.00134916	yes
BRK1	BRK1	BRK1	chr3:10157332-10168874	PBS	TGFb	OK	133.538	128.25	-0.0582964	-0.396471	0.48775	0.625599	no
BRMS1	BRMS1	BRMS1	chr11:66104803-66112582	PBS	TGFb	OK	20.894	23.7631	0.185632	1.04152	0.07025	0.144115	no
BRMS1L	BRMS1L	BRMS1L	chr14:36295596-36341169	PBS	TGFb	OK	6.75298	5.99608	-0.171504	-0.804109	0.15785	0.272238	no
BROX	BROX	BROX	chr1:222885894-222908538	PBS	TGFb	OK	12.5859	13.2337	0.0724086	0.348366	0.53635	0.668864	no
BRPF1	BRPF1	BRPF1	chr3:9773433-9789699	PBS	TGFb	OK	5.53998	5.81229	0.0692258	0.37992	0.5127	0.648012	no
BRPF3	BRPF3	BRPF3	chr6:36164549-36200567	PBS	TGFb	OK	11.4559	11.7019	0.0306556	0.197956	0.72885	0.817456	no
BRS3	BRS3	BRS3	chrX:135570124-135574598	PBS	TGFb	NOTEST	0	0	0	0	1	1	no
BRSK1	BRSK1	BRSK1	chr19:55795533-55823903	PBS	TGFb	OK	5.54154	5.82916	0.0730016	0.351697	0.53785	0.670351	no
BRSK2	BRSK2	BRSK2	chr11:1411128-1483919	PBS	TGFb	NOTEST	0.0877109	0.0645147	-0.443128	0	1	1	no
BRWD1	BRWD1	BRWD1	chr21:40557403-40685712	PBS	TGFb	OK	12.4228	14.9296	0.265187	1.13963	0.0455	0.101062	no
BRWD1-AS1	BRWD1-AS1	BRWD1-AS1	chr21:40687632-40695144	PBS	TGFb	NOTEST	0.0376805	0.077688	1.04387	0	1	1	no
BRWD1-IT2	BRWD1-IT2	BRWD1-IT2	chr21:40685832-40686841	PBS	TGFb	NOTEST	0.287729	0.157806	-0.866554	0	1	1	no
BRWD3	BRWD3	BRWD3	chrX:79924986-80065233	PBS	TGFb	OK	3.38682	3.67035	0.115988	0.710057	0.213	0.342774	no
BSCL2	BSCL2	BSCL2	chr11:62457733-62494857	PBS	TGFb	OK	7.63717	5.08583	-0.586554	-0.646147	0.29865	0.439937	no
BSDC1	BSDC1	BSDC1	chr1:32830233-32860062	PBS	TGFb	OK	20.1675	20.9366	0.0539917	0.342896	0.5495	0.680474	no
BSG	BSG	BSG	chr19:571276-583493	PBS	TGFb	OK	257.113	228.581	-0.169693	-1.19375	0.03695	0.085375	no
BSN	BSN	BSN	chr3:49591921-49708982	PBS	TGFb	NOTEST	0.0968682	0.0297632	-1.7025	0	1	1	no
BSN-AS2	BSN-AS2	BSN-AS2	chr3:49586738-49591799	PBS	TGFb	NOTEST	0.0419042	0.0160375	-1.38564	0	1	1	no
BSND	BSND	BSND	chr1:55464616-55474465	PBS	TGFb	NOTEST	0	0	0	0	1	1	no
BSPH1	BSPH1	BSPH1	chr19:48471302-48495427	PBS	TGFb	NOTEST	0	0	0	0	1	1	no
BSPRY	BSPRY	BSPRY	chr9:116111811-116133513	PBS	TGFb	NOTEST	0	0	0	0	1	1	no
BST1	BST1	BST1	chr4:15704572-15733796	PBS	TGFb	OK	0.657581	0.531659	-0.306668	-0.370685	0.5183	0.652917	no
BST2	BST2	BST2	chr19:17513747-17516457	PBS	TGFb	NOTEST	0.231925	0.18174	-0.351788	0	1	1	no
BSX	BSX	BSX	chr11:122848356-122852379	PBS	TGFb	NOTEST	0	0	0	0	1	1	no
BTAF1	BTAF1	BTAF1	chr10:93683735-93790080	PBS	TGFb	OK	15.3879	15.7995	0.0380796	0.255728	0.64655	0.756475	no
BTBD1	BTBD1	BTBD1	chr15:83685180-83736167	PBS	TGFb	OK	51.987	53.5502	0.0427395	0.294386	0.60475	0.723504	no
BTBD10	BTBD10	BTBD10	chr11:13409542-13484844	PBS	TGFb	OK	16.201	18.7463	0.210531	1.26069	0.0294	0.0706475	no
BTBD11	BTBD11	BTBD11	chr12:107712196-108053419	PBS	TGFb	OK	2.48519	2.18078	-0.18851	-0.772303	0.17725	0.297861	no
BTBD16	BTBD16	BTBD16	chr10:124030820-124097676	PBS	TGFb	NOTEST	0.0118375	0	#NAME?	0	1	1	no
BTBD17	BTBD17	BTBD17	chr17:72352554-72357958	PBS	TGFb	NOTEST	0	0	0	0	1	1	no
BTBD18	BTBD18	BTBD18	chr11:57479994-57586652	PBS	TGFb	NOTEST	0	0	0	0	1	1	no
BTBD19	BTBD19	BTBD19	chr1:45274153-45279801	PBS	TGFb	OK	2.89426	8.00414	1.46755	4.42857	5e-05	0.000263484	yes
BTBD2	BTBD2	BTBD2	chr19:1985446-2015702	PBS	TGFb	OK	52.5821	49.323	-0.092309	-0.625762	0.2693	0.407627	no
BTBD3	BTBD3	BTBD3	chr20:11871370-11907243	PBS	TGFb	OK	9.66717	11.8541	0.294216	1.81451	0.0016	0.00595207	yes
BTBD6	BTBD6	BTBD6	chr14:105675622-105864484	PBS	TGFb	OK	26.4018	33.0112	0.322317	1.42997	0.0119	0.0336472	yes
BTBD7	BTBD7	BTBD7	chr14:93703895-93799438	PBS	TGFb	OK	10.9294	12.4213	0.184605	1.07139	0.05875	0.12458	no
BTBD8	BTBD8	BTBD8	chr1:92545861-92613401	PBS	TGFb	NOTEST	0.585631	0.411515	-0.509046	0	1	1	no
BTBD9	BTBD9	BTBD9	chr6:38136226-38607924	PBS	TGFb	OK	2.57567	2.33875	-0.139209	-0.725034	0.20775	0.336717	no
BTC	BTC	BTC	chr4:75671447-75719882	PBS	TGFb	NOTEST	0.366473	0.0513156	-2.83624	0	1	1	no
BTD	BTD	BTD	chr3:15602210-15687328	PBS	TGFb	OK	6.6173	5.8601	-0.175318	-0.506013	0.37605	0.520376	no
BTF3	BTF3	BTF3	chr5:72794249-72801448	PBS	TGFb	OK	349.683	362.19	0.0506969	0.353393	0.538	0.670408	no
BTF3L4	BTF3L4	BTF3L4	chr1:52521856-52556388	PBS	TGFb	OK	9.20651	10.7887	0.228795	1.38756	0.0151	0.041172	yes
BTF3P11	BTF3P11	BTF3P11	chr13:77502584-77503224	PBS	TGFb	NOTEST	0	0.0395782	inf	0	1	1	no
BTG1	BTG1	BTG1	chr12:92378751-92539673	PBS	TGFb	OK	45.5312	36.369	-0.324147	-2.23377	5e-05	0.000263484	yes
BTG2	BTG2	BTG2	chr1:203274663-203278729	PBS	TGFb	OK	10.5027	7.21116	-0.542461	-2.84549	5e-05	0.000263484	yes
BTG3	BTG3	BTG3	chr21:18965967-18985268	PBS	TGFb	OK	27.6169	41.6083	0.59132	3.60066	5e-05	0.000263484	yes
BTG4	BTG4	BTG4	chr11:111338255-111383079	PBS	TGFb	NOTEST	0.30118	0.0444464	-2.76049	0	1	1	no
BTK	BTK	BTK	chrX:100604434-100645784	PBS	TGFb	NOTEST	0.025075	0	#NAME?	0	1	1	no
BTLA	BTLA	BTLA	chr3:112182812-112218408	PBS	TGFb	NOTEST	0.00651333	0.00695219	0.0940722	0	1	1	no
BTN1A1	BTN1A1	BTN1A1	chr6:26501494-26510652	PBS	TGFb	NOTEST	0.00619673	0.00893401	0.5278	0	1	1	no
BTN2A1	BTN2A1	BTN2A1	chr6:26458131-26482737	PBS	TGFb	OK	11.8285	12.2388	0.0491897	0.278387	0.6239	0.738268	no
BTN2A2	BTN2A2	BTN2A2	chr6:26383323-26395100	PBS	TGFb	OK	3.53674	2.24541	-0.655441	-2.18067	0.0003	0.00134916	yes
BTN2A3P	BTN2A3P	BTN2A3P	chr6:26421618-26430816	PBS	TGFb	OK	2.37346	1.73645	-0.450852	-1.20236	0.0383	0.0878343	no
BTN3A1	BTN3A1	BTN3A1	chr6:26402464-26415444	PBS	TGFb	OK	5.61419	5.45305	-0.0420148	-0.209638	0.71725	0.809154	no
BTN3A2	BTN3A2	BTN3A2	chr6:26365386-26378548	PBS	TGFb	OK	8.84531	5.98739	-0.562985	-2.84841	5e-05	0.000263484	yes
BTN3A3	BTN3A3	BTN3A3	chr6:26440699-26453643	PBS	TGFb	OK	6.17323	3.68956	-0.742577	-3.11635	5e-05	0.000263484	yes
BTNL10	BTNL10	BTNL10	chr1:228698059-228699989	PBS	TGFb	NOTEST	0	0	0	0	1	1	no
BTNL2	BTNL2	BTNL2	chr6_ssto_hap7:3705728-3722355	PBS	TGFb	NOTEST	0	0	0	0	1	1	no
BTNL3	BTNL3	BTNL3	chr5:180415844-180433727	PBS	TGFb	NOTEST	0	0	0	0	1	1	no
BTNL8	BTNL8	BTNL8	chr5:180326076-180377906	PBS	TGFb	NOTEST	0	0	0	0	1	1	no
BTNL9	BTNL9	BTNL9	chr5:180467224-180488523	PBS	TGFb	NOTEST	0	0.00719351	inf	0	1	1	no
BTRC	BTRC	BTRC	chr10:103113789-103317078	PBS	TGFb	OK	8.00792	7.24714	-0.144015	-0.883451	0.12525	0.227844	no
BUB1	BUB1	BUB1	chr2:111395274-111435684	PBS	TGFb	OK	27.0827	29.2793	0.112508	0.749958	0.1904	0.314517	no
BUB1B	BUB1B	BUB1B	chr15:40453209-40569688	PBS	TGFb	OK	20.1703	23.5671	0.224542	1.46699	0.00965	0.0280783	yes
BUB3	BUB3	BUB3	chr10:124913759-124924886	PBS	TGFb	OK	81.4175	90.901	0.158956	1.03203	0.07185	0.146652	no
BUD13	BUD13	BUD13	chr11:116618885-116643714	PBS	TGFb	OK	8.28012	9.00464	0.121017	0.594155	0.3001	0.441418	no
BUD31	BUD31	BUD31	chr7:99006600-99063824	PBS	TGFb	OK	46.7717	57.0941	0.287704	0.995564	0.0865	0.169844	no
BVES	BVES	BVES	chr6:105544698-105585049	PBS	TGFb	OK	2.16552	3.87272	0.838632	3.88378	5e-05	0.000263484	yes
BVES-AS1	BVES-AS1	BVES-AS1	chr6:105585561-105627858	PBS	TGFb	NOTEST	0.124505	0.207438	0.736471	0	1	1	no
BYSL	BYSL	BYSL	chr6:41888964-41900784	PBS	TGFb	OK	12.2159	15.1668	0.312162	1.69721	0.0022	0.00786689	yes
BZRAP1	BZRAP1	BZRAP1	chr17:56378587-56494943	PBS	TGFb	NOTEST	0.339991	0.221923	-0.615436	0	1	1	no
BZRAP1-AS1	BZRAP1-AS1	BZRAP1-AS1	chr17:56378587-56494943	PBS	TGFb	NOTEST	0.170789	0.018544	-3.20319	0	1	1	no
BZW1	BZW1	BZW1	chr2:201560445-201688569	PBS	TGFb	OK	77.6235	81.6686	0.0732868	0.451676	0.4298	0.572122	no
BZW2	BZW2	BZW2	chr7:16685758-16746148	PBS	TGFb	OK	46.7	51.7433	0.147949	0.972406	0.09055	0.176163	no
C10orf10	C10orf10	C10orf10	chr10:45455218-45500777	PBS	TGFb	OK	3.89519	1.9823	-0.974516	-1.73078	0.0038	0.0126074	yes
C10orf105	C10orf105	C10orf105	chr10:73156690-73575704	PBS	TGFb	NOTEST	0	0	0	0	1	1	no
C10orf107	C10orf107	C10orf107	chr10:63422718-63526091	PBS	TGFb	OK	1.37002	0.475917	-1.52541	-1.84061	0.00425	0.0138689	yes
C10orf11	C10orf11	C10orf11	chr10:77191403-78317133	PBS	TGFb	OK	1.21623	0.542339	-1.16515	-1.13813	0.02345	0.0588345	no
C10orf111	C10orf111	C10orf111	chr10:15137383-15146256	PBS	TGFb	NOTEST	0.0731586	0	#NAME?	0	1	1	no
C10orf113	C10orf113	C10orf113	chr10:21068902-21463852	PBS	TGFb	NOTEST	0	0	0	0	1	1	no
C10orf12	C10orf12	C10orf12	chr10:98741040-98745585	PBS	TGFb	OK	1.96757	2.28409	0.215204	0.812181	0.15435	0.267559	no
C10orf120	C10orf120	C10orf120	chr10:124457224-124459338	PBS	TGFb	NOTEST	0	0	0	0	1	1	no
C10orf126	C10orf126	C10orf126	chr10:29135336-29170826	PBS	TGFb	NOTEST	0.00955022	0	#NAME?	0	1	1	no
C10orf128	C10orf128	C10orf128	chr10:50362768-50396445	PBS	TGFb	NOTEST	0	0	0	0	1	1	no
C10orf131	C10orf131	C10orf131	chr10:97471535-97849992	PBS	TGFb	NOTEST	0.114858	0	#NAME?	0	1	1	no
C10orf142	C10orf142	C10orf142	chr10:44788197-44790097	PBS	TGFb	NOTEST	0	0.0199484	inf	0	1	1	no
C10orf2	C10orf2	C10orf2	chr10:102747292-102754158	PBS	TGFb	OK	6.05894	6.31619	0.0599886	0.290664	0.61535	0.731915	no
C10orf25	C10orf25	C10orf25	chr10:45455218-45500777	PBS	TGFb	OK	0.826263	0.727348	-0.183955	-0.193695	0.7343	0.821144	no
C10orf32	C10orf32	C10orf32	chr10:104613966-104661655	PBS	TGFb	OK	5.94093	3.86841	-0.61895	-2.36103	0.0001	0.000495435	yes
C10orf32-ASMT	C10orf32-ASMT	C10orf32-ASMT	chr10:104613966-104661655	PBS	TGFb	OK	0.7808	0.266025	-1.55339	-0.71573	0.2451	0.380403	no
C10orf35	C10orf35	C10orf35	chr10:71390002-71393355	PBS	TGFb	NOTEST	0.15948	0.227287	0.511147	0	1	1	no
C10orf53	C10orf53	C10orf53	chr10:50887683-50916956	PBS	TGFb	NOTEST	0	0	0	0	1	1	no
C10orf54	C10orf54	C10orf54	chr10:73156690-73575704	PBS	TGFb	OK	1.19409	0.38568	-1.63044	-3.39413	5e-05	0.000263484	yes
C10orf55	C10orf55	C10orf55	chr10:75669726-75682535	PBS	TGFb	OK	1.00937	0.279149	-1.85435	-0.69394	0.26185	0.398921	no
C10orf62	C10orf62	C10orf62	chr10:99344101-99372555	PBS	TGFb	NOTEST	0	0	0	0	1	1	no
C10orf67	C10orf67	C10orf67	chr10:23605519-23633772	PBS	TGFb	NOTEST	0.168104	0.0848482	-0.986398	0	1	1	no
C10orf71	C10orf71	C10orf71	chr10:50507186-50535537	PBS	TGFb	NOTEST	0.00324908	0	#NAME?	0	1	1	no
C10orf71-AS1	C10orf71-AS1	C10orf71-AS1	chr10:50504327-50506938	PBS	TGFb	NOTEST	0	0	0	0	1	1	no
C10orf76	C10orf76	C10orf76	chr10:103605355-103815932	PBS	TGFb	OK	7.56728	6.01832	-0.330415	-1.82559	0.0014	0.00528571	yes
C10orf82	C10orf82	C10orf82	chr10:118423206-118429481	PBS	TGFb	NOTEST	0.335042	0	#NAME?	0	1	1	no
C10orf88	C10orf88	C10orf88	chr10:124690418-124713919	PBS	TGFb	OK	5.97119	7.76965	0.37983	1.93899	0.00075	0.00306454	yes
C10orf90	C10orf90	C10orf90	chr10:128113573-128210010	PBS	TGFb	NOTEST	0.416204	0.435898	0.0666994	0	1	1	no
C10orf91	C10orf91	C10orf91	chr10:134258713-134261825	PBS	TGFb	NOTEST	0	0	0	0	1	1	no
C10orf95	C10orf95	C10orf95	chr10:104209573-104216050	PBS	TGFb	NOTEST	0.0273058	0.0368581	0.432775	0	1	1	no
C10orf99	C10orf99	C10orf99	chr10:85933553-85945050	PBS	TGFb	NOTEST	0	0	0	0	1	1	no
C11orf1	C11orf1	C11orf1	chr11:111744779-111754797	PBS	TGFb	OK	5.13485	2.64646	-0.956256	-1.88672	0.00215	0.0077073	yes
C11orf16	C11orf16	C11orf16	chr11:8932700-8954553	PBS	TGFb	NOTEST	0	0	0	0	1	1	no
C11orf21	C11orf21	C11orf21	chr11:2317506-2323143	PBS	TGFb	NOTEST	0.00941041	0	#NAME?	0	1	1	no
C11orf24	C11orf24	C11orf24	chr11:68028802-68039469	PBS	TGFb	OK	34.1044	44.0492	0.36916	2.30028	0.0001	0.000495435	yes
C11orf30	C11orf30	C11orf30	chr11:76156068-76263943	PBS	TGFb	OK	4.46584	4.55782	0.0294129	0.167907	0.7714	0.848654	no
C11orf31	C11orf31	C11orf31	chr11:57479994-57586652	PBS	TGFb	OK	36.1015	39.648	0.135187	0.319524	0.57805	0.704681	no
C11orf39	C11orf39	C11orf39	chr11:131240370-132206716	PBS	TGFb	NOTEST	0	0	0	0	1	1	no
C11orf40	C11orf40	C11orf40	chr11:4592652-4599050	PBS	TGFb	NOTEST	0	0	0	0	1	1	no
C11orf42	C11orf42	C11orf42	chr11:6226797-6232365	PBS	TGFb	NOTEST	0	0	0	0	1	1	no
C11orf44	C11orf44	C11orf44	chr11:130542850-130587247	PBS	TGFb	NOTEST	0.0630316	0.0354672	-0.829591	0	1	1	no
C11orf45	C11orf45	C11orf45	chr11:128761312-128787951	PBS	TGFb	NOTEST	0.162067	0.140874	-0.202182	0	1	1	no
C11orf49	C11orf49	C11orf49	chr11:46958239-47198676	PBS	TGFb	OK	20.1313	19.8479	-0.0204568	-0.0782243	0.88955	0.92949	no
C11orf52	C11orf52	C11orf52	chr11:111779343-111797595	PBS	TGFb	NOTEST	0.249104	0.0401616	-2.63286	0	1	1	no
C11orf53	C11orf53	C11orf53	chr11:111126706-111157129	PBS	TGFb	NOTEST	0.0159768	0	#NAME?	0	1	1	no
C11orf54	C11orf54	C11orf54	chr11:93474759-93496268	PBS	TGFb	OK	5.53425	6.2029	0.164555	0.739203	0.1916	0.316135	no
C11orf57	C11orf57	C11orf57	chr11:111944967-111957522	PBS	TGFb	OK	9.55535	10.9974	0.202784	0.965066	0.09075	0.176499	no
C11orf58	C11orf58	C11orf58	chr11:16760147-16779901	PBS	TGFb	OK	31.4036	33.9631	0.113038	0.766302	0.1722	0.291079	no
C11orf63	C11orf63	C11orf63	chr11:122753235-122830430	PBS	TGFb	OK	0.605861	0.521804	-0.215479	-0.34792	0.54045	0.672682	no
C11orf65	C11orf65	C11orf65	chr11:108253726-108338258	PBS	TGFb	OK	0.589018	0.608837	0.0477438	0.0491757	0.9459	0.96579	no
C11orf68	C11orf68	C11orf68	chr11:65684282-65686531	PBS	TGFb	OK	82.6374	48.6159	-0.765366	-5.04213	5e-05	0.000263484	yes
C11orf70	C11orf70	C11orf70	chr11:101918168-101955291	PBS	TGFb	OK	5.23317	3.71783	-0.493225	-0.775522	0.18095	0.30274	no
C11orf71	C11orf71	C11orf71	chr11:114262169-114281332	PBS	TGFb	OK	2.80435	2.06304	-0.442896	-0.525789	0.30735	0.449116	no
C11orf72	C11orf72	C11orf72	chr11:67370350-67374177	PBS	TGFb	NOTEST	0	0	0	0	1	1	no
C11orf73	C11orf73	C11orf73	chr11:86013252-86056985	PBS	TGFb	OK	22.9676	23.7575	0.0487881	0.256729	0.65665	0.763599	no
C11orf74	C11orf74	C11orf74	chr11:36613492-36680841	PBS	TGFb	OK	11.2578	12.2969	0.127376	0.444775	0.4314	0.573424	no
C11orf80	C11orf80	C11orf80	chr11:66512206-66614003	PBS	TGFb	OK	2.15442	2.27754	0.0801756	0.190393	0.73795	0.823373	no
C11orf84	C11orf84	C11orf84	chr11:63580845-63595190	PBS	TGFb	OK	14.9076	21.3112	0.515561	2.98735	5e-05	0.000263484	yes
C11orf85	C11orf85	C11orf85	chr11:64705701-64739563	PBS	TGFb	NOTEST	0.09696	0.0401074	-1.27352	0	1	1	no
C11orf86	C11orf86	C11orf86	chr11:66742753-66744479	PBS	TGFb	NOTEST	0.0163378	0	#NAME?	0	1	1	no
C11orf87	C11orf87	C11orf87	chr11:109292845-109299893	PBS	TGFb	NOTEST	0.0344416	0.00415441	-3.05144	0	1	1	no
C11orf88	C11orf88	C11orf88	chr11:111385509-111407756	PBS	TGFb	NOTEST	0	0	0	0	1	1	no
C11orf91	C11orf91	C11orf91	chr11:33719653-33722286	PBS	TGFb	OK	2.53133	4.66019	0.880491	1.73062	0.00505	0.0160932	yes
C11orf94	C11orf94	C11orf94	chr11:45928085-45928833	PBS	TGFb	NOTEST	0	0	0	0	1	1	no
C11orf95	C11orf95	C11orf95	chr11:63527363-63536113	PBS	TGFb	OK	6.60821	5.01268	-0.398678	-2.28101	0.0001	0.000495435	yes
C11orf96	C11orf96	C11orf96	chr11:43964105-43965433	PBS	TGFb	OK	1.36356	0.16907	-3.01168	-2.61669	0.00305	0.0104216	yes
C11orf97	C11orf97	C11orf97	chr11:94245694-94265289	PBS	TGFb	NOTEST	0	0	0	0	1	1	no
C11orf98	C11orf98	C11orf98	chr11:62430288-62441162	PBS	TGFb	OK	83.8566	72.4583	-0.210773	-0.987275	0.08485	0.167342	no
C12orf10	C12orf10	C12orf10	chr12:53693469-53700965	PBS	TGFb	OK	25.36	29.3929	0.212912	1.19701	0.04	0.091086	no
C12orf29	C12orf29	C12orf29	chr12:88429267-88535993	PBS	TGFb	OK	10.6006	12.3384	0.219015	0.794309	0.1648	0.281332	no
C12orf4	C12orf4	C12orf4	chr12:4596895-4647674	PBS	TGFb	OK	6.07875	5.20493	-0.223898	-1.15816	0.04385	0.0981231	no
C12orf40	C12orf40	C12orf40	chr12:40019971-40115720	PBS	TGFb	NOTEST	0	0	0	0	1	1	no
C12orf42	C12orf42	C12orf42	chr12:103631368-103889788	PBS	TGFb	NOTEST	0	0	0	0	1	1	no
C12orf43	C12orf43	C12orf43	chr12:121416370-121454305	PBS	TGFb	OK	5.44185	6.30531	0.21247	0.953666	0.0943	0.181978	no
C12orf45	C12orf45	C12orf45	chr12:105380097-105388505	PBS	TGFb	OK	9.96849	12.1798	0.289047	0.793785	0.1727	0.291848	no
[truncated: 24,229 more rows]

## Sheet: PBS_vs_Cal27.gene_exp
test_id	gene_id	gene	locus	sample_1	sample_2	status	value_1	value_2	log2(fold_change)	test_stat	p_value	q_value	significant
A1BG	A1BG	A1BG	chr19:58858171-58874214	PBS	EVCTRL	OK	5.61096	5.72515	0.0290661	0.0933781	0.86935	0.964668	no
A1BG-AS1	A1BG-AS1	A1BG-AS1	chr19:58858171-58874214	PBS	EVCTRL	OK	4.48074	4.42638	-0.0176109	-0.0548548	0.9257	0.982785	no
A1CF	A1CF	A1CF	chr10:52559168-52645435	PBS	EVCTRL	NOTEST	0	0	0	0	1	1	no
A2M	A2M	A2M	chr12:9217772-9268558	PBS	EVCTRL	NOTEST	0.372119	0.381472	0.0358122	0	1	1	no
A2M-AS1	A2M-AS1	A2M-AS1	chr12:9217772-9268558	PBS	EVCTRL	NOTEST	0.116077	0.121287	0.0633408	0	1	1	no
A2ML1	A2ML1	A2ML1	chr12:8975149-9029381	PBS	EVCTRL	NOTEST	0	0	0	0	1	1	no
A2MP1	A2MP1	A2MP1	chr12:9381128-9386803	PBS	EVCTRL	NOTEST	0	0	0	0	1	1	no
A3GALT2	A3GALT2	A3GALT2	chr1:33772366-33786699	PBS	EVCTRL	NOTEST	0	0	0	0	1	1	no
A4GALT	A4GALT	A4GALT	chr22:43088126-43116876	PBS	EVCTRL	OK	3.858	3.18033	-0.278677	-0.883095	0.1263	0.396304	no
A4GNT	A4GNT	A4GNT	chr3:137842559-137851229	PBS	EVCTRL	NOTEST	0	0	0	0	1	1	no
AA06	AA06	AA06	chr17:31340105-32483825	PBS	EVCTRL	NOTEST	0	0	0	0	1	1	no
AAAS	AAAS	AAAS	chr12:53701239-53715412	PBS	EVCTRL	OK	25.8769	23.4989	-0.139073	-0.82692	0.14745	0.434769	no
AACS	AACS	AACS	chr12:125549924-125627871	PBS	EVCTRL	OK	11.5493	10.6763	-0.113398	-0.657511	0.2475	0.570618	no
AACSP1	AACSP1	AACSP1	chr5:178191863-178203277	PBS	EVCTRL	NOTEST	0	0	0	0	1	1	no
AADAC	AADAC	AADAC	chr3:151347319-151645963	PBS	EVCTRL	NOTEST	0.0912397	0.160571	0.815476	0	1	1	no
AADACL2	AADACL2	AADACL2	chr3:151347319-151645963	PBS	EVCTRL	NOTEST	0	0	0	0	1	1	no
AADACL2-AS1	AADACL2-AS1	AADACL2-AS1	chr3:151347319-151645963	PBS	EVCTRL	NOTEST	0	0	0	0	1	1	no
AADACL3	AADACL3	AADACL3	chr1:12776117-12788726	PBS	EVCTRL	NOTEST	0	0	0	0	1	1	no
AADACL4	AADACL4	AADACL4	chr1:12704565-12727097	PBS	EVCTRL	NOTEST	0	0	0	0	1	1	no
AADACP1	AADACP1	AADACP1	chr3:151347319-151645963	PBS	EVCTRL	NOTEST	0.0349193	0.249174	2.83506	0	1	1	no
AADAT	AADAT	AADAT	chr4:170981372-171011538	PBS	EVCTRL	OK	7.13158	6.767	-0.0757046	-0.345374	0.5425	0.819551	no
AAED1	AAED1	AAED1	chr9:99403532-99417599	PBS	EVCTRL	OK	6.59327	6.93652	0.0732185	0.241479	0.6742	0.892422	no
AAGAB	AAGAB	AAGAB	chr15:67493012-67819641	PBS	EVCTRL	OK	16.9421	16.3282	-0.053243	-0.30165	0.5918	0.845949	no
AAK1	AAK1	AAK1	chr2:69685126-69870977	PBS	EVCTRL	OK	5.61008	5.00145	-0.165675	-1.09933	0.0519	0.224132	no
AAMDC	AAMDC	AAMDC	chr11:77532207-77583398	PBS	EVCTRL	OK	22.9969	19.7383	-0.220444	-0.724812	0.2113	0.526705	no
AAMP	AAMP	AAMP	chr2:219128851-219134932	PBS	EVCTRL	OK	48.1273	47.5979	-0.0159566	-0.103115	0.85865	0.96104	no
AANAT	AANAT	AANAT	chr17:74449432-74466199	PBS	EVCTRL	NOTEST	0.020145	0.0235218	0.223577	0	1	1	no
AAR2	AAR2	AAR2	chr20:34824338-34844863	PBS	EVCTRL	OK	18.1042	17.9661	-0.0110431	-0.0662169	0.90925	0.978525	no
AARD	AARD	AARD	chr8:117950463-117956239	PBS	EVCTRL	NOTEST	0.174966	0.205106	0.229298	0	1	1	no
AARS	AARS	AARS	chr16:70286296-70323412	PBS	EVCTRL	OK	39.0023	32.263	-0.273678	-1.8171	0.00105	0.0107273	yes
AARS2	AARS2	AARS2	chr6:44266462-44281063	PBS	EVCTRL	OK	8.73784	7.43864	-0.232238	-1.36115	0.01885	0.108262	no
AARSD1	AARSD1	AARSD1	chr17:41102542-41132545	PBS	EVCTRL	OK	16.5461	16.4789	-0.00587385	-0.029632	0.9598	0.98914	no
AASDH	AASDH	AASDH	chr4:57204450-57253674	PBS	EVCTRL	OK	5.99995	6.48906	0.113059	0.566788	0.31645	0.640426	no
AASDHPPT	AASDHPPT	AASDHPPT	chr11:105921824-105969419	PBS	EVCTRL	OK	25.1561	25.2132	0.0032737	0.0200322	0.97365	0.993044	no
AASS	AASS	AASS	chr7:121713597-121784344	PBS	EVCTRL	OK	8.76631	7.74649	-0.178427	-1.08595	0.0572	0.240359	no
AATBC	AATBC	AATBC	chr21:45225638-45232448	PBS	EVCTRL	NOTEST	0	0	0	0	1	1	no
AATF	AATF	AATF	chr17:35306174-35414171	PBS	EVCTRL	OK	28.9812	29.4056	0.0209735	0.131205	0.8179	0.947266	no
AATK	AATK	AATK	chr17:79008946-79156964	PBS	EVCTRL	NOTEST	0.275779	0.141857	-0.959071	0	1	1	no
AATK-AS1	AATK-AS1	AATK-AS1	chr17:79008946-79156964	PBS	EVCTRL	NOTEST	0	0	0	0	1	1	no
ABALON	ABALON	ABALON	chr20:30252260-30311212	PBS	EVCTRL	NOTEST	0.119458	0.139317	0.221874	0	1	1	no
ABAT	ABAT	ABAT	chr16:8768443-8878432	PBS	EVCTRL	OK	1.14281	0.804985	-0.505557	-1.30252	0.02235	0.123011	no
ABCA1	ABCA1	ABCA1	chr9:107543283-107690527	PBS	EVCTRL	OK	5.80156	8.09534	0.480651	3.06752	5e-05	0.000730734	yes
ABCA10	ABCA10	ABCA10	chr17:67144147-67323323	PBS	EVCTRL	NOTEST	0.282029	0.331742	0.234216	0	1	1	no
ABCA11P	ABCA11P	ABCA11P	chr4:419223-492960	PBS	EVCTRL	OK	3.94961	3.53071	-0.161749	-0.373924	0.5189	0.805117	no
ABCA12	ABCA12	ABCA12	chr2:215674952-216003151	PBS	EVCTRL	NOTEST	0.0554758	0.0393858	-0.494184	0	1	1	no
ABCA13	ABCA13	ABCA13	chr7:48211056-48687091	PBS	EVCTRL	NOTEST	0.03324	0.0151416	-1.13441	0	1	1	no
ABCA17P	ABCA17P	ABCA17P	chr16:2390922-2476700	PBS	EVCTRL	NOTEST	0.00430411	0.0159942	1.89376	0	1	1	no
ABCA2	ABCA2	ABCA2	chr9:139901685-139931234	PBS	EVCTRL	OK	10.0719	10.5446	0.0661744	0.428936	0.45245	0.758084	no
ABCA3	ABCA3	ABCA3	chr16:2325878-2390747	PBS	EVCTRL	NOTEST	0.203886	0.0448654	-2.18409	0	1	1	no
ABCA4	ABCA4	ABCA4	chr1:94458393-94586705	PBS	EVCTRL	NOTEST	0.0215576	0.0422578	0.971019	0	1	1	no
ABCA5	ABCA5	ABCA5	chr17:67144147-67323323	PBS	EVCTRL	OK	1.03702	1.19303	0.202177	0.732934	0.20055	0.514155	no
ABCA6	ABCA6	ABCA6	chr17:67074846-67138015	PBS	EVCTRL	OK	2.03555	3.89679	0.936867	4.13548	5e-05	0.000730734	yes
ABCA7	ABCA7	ABCA7	chr19:1040101-1065570	PBS	EVCTRL	OK	0.718335	0.651818	-0.140186	-0.367285	0.52495	0.808876	no
ABCA8	ABCA8	ABCA8	chr17:66863427-66951533	PBS	EVCTRL	NOTEST	0.369847	0.503228	0.444282	0	1	1	no
ABCA9	ABCA9	ABCA9	chr17:66970772-67057136	PBS	EVCTRL	OK	0.423505	0.768638	0.859926	1.95015	0.00155	0.0149387	yes
ABCA9-AS1	ABCA9-AS1	ABCA9-AS1	chr17:66970772-67057136	PBS	EVCTRL	NOTEST	0	0.0674398	inf	0	1	1	no
ABCB1	ABCB1	ABCB1	chr7:87133178-87461613	PBS	EVCTRL	NOTEST	0.481765	0.0852399	-2.49873	0	1	1	no
ABCB10	ABCB10	ABCB10	chr1:229652328-229694442	PBS	EVCTRL	OK	6.54194	5.81044	-0.171072	-0.900357	0.11385	0.374405	no
ABCB11	ABCB11	ABCB11	chr2:169779448-169887833	PBS	EVCTRL	NOTEST	0	0	0	0	1	1	no
ABCB4	ABCB4	ABCB4	chr7:87031360-87105019	PBS	EVCTRL	NOTEST	0.170768	0.0641013	-1.41361	0	1	1	no
ABCB5	ABCB5	ABCB5	chr7:20655244-20796637	PBS	EVCTRL	NOTEST	0	0	0	0	1	1	no
ABCB6	ABCB6	ABCB6	chr2:220074487-220083712	PBS	EVCTRL	OK	6.44668	6.89115	0.0961874	0.481352	0.3958	0.709336	no
ABCB7	ABCB7	ABCB7	chrX:74273006-74376175	PBS	EVCTRL	OK	13.0099	12.7255	-0.0318883	-0.179498	0.7525	0.924594	no
ABCB8	ABCB8	ABCB8	chr7:150725508-150744869	PBS	EVCTRL	OK	4.61821	4.55663	-0.0193663	-0.0994494	0.8648	0.962841	no
ABCB9	ABCB9	ABCB9	chr12:123405497-123451056	PBS	EVCTRL	OK	4.15736	3.58543	-0.213523	-0.911425	0.1111	0.368453	no
ABCC1	ABCC1	ABCC1	chr16:16043433-16236930	PBS	EVCTRL	OK	23.3214	22.5028	-0.0515507	-0.347358	0.53815	0.817999	no
ABCC10	ABCC10	ABCC10	chr6:43395291-43424370	PBS	EVCTRL	OK	6.69989	6.14909	-0.123765	-0.694268	0.22745	0.547624	no
ABCC11	ABCC11	ABCC11	chr16:48200821-48269088	PBS	EVCTRL	NOTEST	0.0189904	0.00470319	-2.01356	0	1	1	no
ABCC12	ABCC12	ABCC12	chr16:48116883-48180681	PBS	EVCTRL	NOTEST	0.0253527	0	#NAME?	0	1	1	no
ABCC13	ABCC13	ABCC13	chr21:15646119-15673692	PBS	EVCTRL	NOTEST	0	0	0	0	1	1	no
ABCC2	ABCC2	ABCC2	chr10:101542354-101611949	PBS	EVCTRL	NOTEST	0.42369	0.272538	-0.63655	0	1	1	no
ABCC3	ABCC3	ABCC3	chr17:48712217-48769063	PBS	EVCTRL	OK	13.2507	22.8291	0.784808	4.75519	5e-05	0.000730734	yes
ABCC4	ABCC4	ABCC4	chr13:95672082-95953700	PBS	EVCTRL	OK	9.53591	12.0228	0.334335	2.06372	0.0006	0.00664987	yes
ABCC5	ABCC5	ABCC5	chr3:183637723-183735727	PBS	EVCTRL	OK	6.99744	6.11257	-0.195047	-0.839174	0.14125	0.422509	no
ABCC5-AS1	ABCC5-AS1	ABCC5-AS1	chr3:183637723-183735727	PBS	EVCTRL	NOTEST	0	0	0	0	1	1	no
ABCC6	ABCC6	ABCC6	chr16:16243421-16317328	PBS	EVCTRL	NOTEST	0.277752	0.343109	0.304869	0	1	1	no
ABCC6P1	ABCC6P1	ABCC6P1	chr16:18582569-18609607	PBS	EVCTRL	NOTEST	0.0387149	0.0547406	0.499724	0	1	1	no
ABCC6P2	ABCC6P2	ABCC6P2	chr16:14916288-14918559	PBS	EVCTRL	OK	1.07885	0.969234	-0.154573	-0.161634	0.77415	0.933171	no
ABCC8	ABCC8	ABCC8	chr11:17414431-17498392	PBS	EVCTRL	NOTEST	0.010918	0	#NAME?	0	1	1	no
ABCC9	ABCC9	ABCC9	chr12:21950323-22089628	PBS	EVCTRL	NOTEST	0.502218	0.589203	0.230451	0	1	1	no
ABCD1	ABCD1	ABCD1	chrX:152990322-153010216	PBS	EVCTRL	OK	5.92082	6.25716	0.0797107	0.412652	0.47155	0.771931	no
ABCD2	ABCD2	ABCD2	chr12:39945021-40013843	PBS	EVCTRL	NOTEST	0.0367946	0	#NAME?	0	1	1	no
ABCD3	ABCD3	ABCD3	chr1:94883932-94984219	PBS	EVCTRL	OK	17.0097	17.1167	0.00905125	0.0515166	0.9271	0.983079	no
ABCD4	ABCD4	ABCD4	chr14:74751979-74769767	PBS	EVCTRL	OK	4.28514	4.42823	0.0473878	0.204252	0.7229	0.911635	no
ABCE1	ABCE1	ABCE1	chr4:145915726-146050676	PBS	EVCTRL	OK	39.0144	40.3383	0.0481446	0.315356	0.58105	0.83874	no
ABCF1	ABCF1	ABCF1	chr6_ssto_hap7:1871447-1891586	PBS	EVCTRL	OK	25.7224	27.308	0.0863025	0.564086	0.32675	0.649982	no
ABCF2	ABCF2	ABCF2	chr7:150904922-150924460	PBS	EVCTRL	OK	29.1801	32.3273	0.14777	0.890652	0.1229	0.390176	no
ABCF3	ABCF3	ABCF3	chr3:183903862-183911795	PBS	EVCTRL	OK	17.6201	19.0933	0.115845	0.698423	0.21735	0.535672	no
ABCG1	ABCG1	ABCG1	chr21:43619798-43717354	PBS	EVCTRL	NOTEST	0.398498	0.341663	-0.222001	0	1	1	no
ABCG2	ABCG2	ABCG2	chr4:89011415-89152474	PBS	EVCTRL	NOTEST	0.496066	0.330065	-0.587784	0	1	1	no
ABCG4	ABCG4	ABCG4	chr11:119019749-119033374	PBS	EVCTRL	NOTEST	0.0826587	0.0925777	0.163498	0	1	1	no
ABCG5	ABCG5	ABCG5	chr2:44039610-44065958	PBS	EVCTRL	NOTEST	0	0	0	0	1	1	no
ABCG8	ABCG8	ABCG8	chr2:44066102-44105605	PBS	EVCTRL	NOTEST	0	0	0	0	1	1	no
ABHD1	ABHD1	ABHD1	chr2:27346656-27357542	PBS	EVCTRL	NOTEST	0	0.0187027	inf	0	1	1	no
ABHD10	ABHD10	ABHD10	chr3:111697722-111712215	PBS	EVCTRL	OK	19.299	18.4352	-0.0660655	-0.405033	0.48375	0.78181	no
ABHD11	ABHD11	ABHD11	chr7:73150424-73153197	PBS	EVCTRL	OK	6.2424	5.72815	-0.124032	-0.420252	0.45865	0.762001	no
ABHD11-AS1	ABHD11-AS1	ABHD11-AS1	chr7:73149398-73150330	PBS	EVCTRL	NOTEST	0.395581	0.135042	-1.55057	0	1	1	no
ABHD12	ABHD12	ABHD12	chr20:25228705-25371618	PBS	EVCTRL	OK	27.8131	27.8532	0.00207452	0.00476572	0.99265	0.998284	no
ABHD12B	ABHD12B	ABHD12B	chr14:51338877-51371688	PBS	EVCTRL	NOTEST	0	0	0	0	1	1	no
ABHD13	ABHD13	ABHD13	chr13:108870762-108886603	PBS	EVCTRL	OK	3.86614	4.04593	0.0655782	0.334922	0.55975	0.828545	no
ABHD14A	ABHD14A	ABHD14A	chr3:52009041-52023218	PBS	EVCTRL	OK	8.10885	9.69155	0.25723	0.713583	0.20905	0.523215	no
ABHD14A-ACY1	ABHD14A-ACY1	ABHD14A-ACY1	chr3:52009041-52023218	PBS	EVCTRL	NOTEST	0.273824	0.481725	0.814963	0	1	1	no
ABHD14B	ABHD14B	ABHD14B	chr3:52002525-52008646	PBS	EVCTRL	OK	26.4865	30.3257	0.195282	1.21651	0.0363	0.173697	no
ABHD15	ABHD15	ABHD15	chr17:27887688-27894042	PBS	EVCTRL	OK	3.18311	2.61705	-0.282493	-1.05226	0.06595	0.264742	no
ABHD16A	ABHD16A	ABHD16A	chr6_ssto_hap7:2985531-3001955	PBS	EVCTRL	OK	7.04225	8.04002	0.191163	0.851487	0.13275	0.407739	no
ABHD16B	ABHD16B	ABHD16B	chr20:62492565-62494341	PBS	EVCTRL	NOTEST	0.0343256	0.0525407	0.614149	0	1	1	no
ABHD17A	ABHD17A	ABHD17A	chr19:1876974-1885518	PBS	EVCTRL	OK	29.2082	26.7272	-0.128065	-0.75892	0.18435	0.491823	no
ABHD17B	ABHD17B	ABHD17B	chr9:74477367-74526148	PBS	EVCTRL	OK	5.39002	5.3086	-0.0219592	-0.0934203	0.87055	0.964758	no
ABHD17C	ABHD17C	ABHD17C	chr15:80987651-81047962	PBS	EVCTRL	OK	5.96125	15.8147	1.40758	6.93179	5e-05	0.000730734	yes
ABHD2	ABHD2	ABHD2	chr15:89631380-89745591	PBS	EVCTRL	OK	20.5797	21.843	0.0859497	0.586042	0.30785	0.631319	no
ABHD3	ABHD3	ABHD3	chr18:19230857-19284766	PBS	EVCTRL	OK	2.85827	3.23665	0.17936	0.499596	0.3753	0.693645	no
ABHD4	ABHD4	ABHD4	chr14:23067146-23081265	PBS	EVCTRL	OK	14.0767	13.9209	-0.0160635	-0.0919948	0.8733	0.965655	no
ABHD5	ABHD5	ABHD5	chr3:43732374-43764217	PBS	EVCTRL	OK	7.99775	9.90096	0.307975	1.86711	0.001	0.0102651	yes
ABHD6	ABHD6	ABHD6	chr3:58223258-58280461	PBS	EVCTRL	OK	2.43381	2.36608	-0.0407173	-0.11501	0.8441	0.956129	no
ABHD8	ABHD8	ABHD8	chr19:17402939-17414282	PBS	EVCTRL	OK	6.08628	4.7989	-0.342859	-1.35212	0.0181	0.104933	no
ABI1	ABI1	ABI1	chr10:26986594-27150016	PBS	EVCTRL	OK	16.9272	16.1539	-0.0674625	-0.400073	0.48505	0.782542	no
ABI2	ABI2	ABI2	chr2:204192961-204296896	PBS	EVCTRL	OK	18.725	18.191	-0.041737	-0.275562	0.62995	0.86891	no
ABI3	ABI3	ABI3	chr17:47283595-47300587	PBS	EVCTRL	NOTEST	0.275272	0.409233	0.572066	0	1	1	no
ABI3BP	ABI3BP	ABI3BP	chr3:100468178-100712334	PBS	EVCTRL	OK	2.36156	1.64122	-0.524977	-1.86224	0.0018	0.0170433	yes
ABL1	ABL1	ABL1	chr9:133589267-133763062	PBS	EVCTRL	OK	42.7241	52.1332	0.28715	1.97207	0.00035	0.00417226	yes
ABL2	ABL2	ABL2	chr1:179068461-179198819	PBS	EVCTRL	OK	9.2564	8.22217	-0.170932	-0.997675	0.0806	0.301906	no
ABLIM1	ABLIM1	ABLIM1	chr10:116190868-116444414	PBS	EVCTRL	OK	0.675402	0.352599	-0.937717	-2.0758	0.001	0.0102651	yes
ABLIM2	ABLIM2	ABLIM2	chr4:7967036-8160559	PBS	EVCTRL	NOTEST	0.0161085	0.0455534	1.49974	0	1	1	no
ABLIM3	ABLIM3	ABLIM3	chr5:148521045-148640001	PBS	EVCTRL	OK	68.6144	69.1921	0.0120968	0.0831801	0.88825	0.970651	no
ABO	ABO	ABO	chr9:136130562-136150630	PBS	EVCTRL	NOTEST	0	0	0	0	1	1	no
ABR	ABR	ABR	chr17:906757-1090616	PBS	EVCTRL	OK	28.7022	28.6062	-0.004832	-0.0322825	0.9559	0.988137	no
ABRA	ABRA	ABRA	chr8:107771710-107782472	PBS	EVCTRL	NOTEST	0	0	0	0	1	1	no
ABRACL	ABRACL	ABRACL	chr6:139349818-139364439	PBS	EVCTRL	OK	22.8522	22.5556	-0.0188473	-0.0876497	0.87855	0.967325	no
ABT1	ABT1	ABT1	chr6:26597170-26600277	PBS	EVCTRL	OK	8.89404	9.47844	0.0918102	0.460876	0.42345	0.734268	no
ABTB1	ABTB1	ABTB1	chr3:127391780-127399769	PBS	EVCTRL	OK	4.82489	4.98453	0.0469612	0.172759	0.7607	0.928373	no
ABTB2	ABTB2	ABTB2	chr11:34172533-34379555	PBS	EVCTRL	OK	1.68904	2.14329	0.343623	1.26716	0.0301	0.151779	no
ACAA1	ACAA1	ACAA1	chr3:38080695-38178733	PBS	EVCTRL	OK	14.5185	15.1942	0.0656334	0.349975	0.54105	0.818699	no
ACAA2	ACAA2	ACAA2	chr18:47309873-47340251	PBS	EVCTRL	OK	18.085	18.8782	0.0619254	0.353572	0.5393	0.818602	no
ACACA	ACACA	ACACA	chr17:35441926-35766902	PBS	EVCTRL	OK	20.8442	17.9531	-0.215414	-1.45762	0.00985	0.0665274	no
ACACB	ACACB	ACACB	chr12:109577201-109706030	PBS	EVCTRL	NOTEST	0.518735	0.531843	0.0360032	0	1	1	no
ACAD10	ACAD10	ACAD10	chr12:112123856-112194911	PBS	EVCTRL	OK	8.47654	8.31729	-0.0273613	-0.15623	0.78595	0.937429	no
ACAD11	ACAD11	ACAD11	chr3:132276981-132593050	PBS	EVCTRL	OK	7.55683	8.84219	0.226624	0.640673	0.26665	0.591874	no
ACAD8	ACAD8	ACAD8	chr11:134123433-134135746	PBS	EVCTRL	OK	8.9426	9.75395	0.125292	0.627145	0.27385	0.597499	no
ACAD9	ACAD9	ACAD9	chr3:128598332-128631957	PBS	EVCTRL	OK	17.1184	15.4576	-0.147228	-0.871054	0.13145	0.405286	no
ACADL	ACADL	ACADL	chr2:211052715-211090215	PBS	EVCTRL	NOTEST	0.016864	0	#NAME?	0	1	1	no
ACADM	ACADM	ACADM	chr1:76190031-76229363	PBS	EVCTRL	OK	13.9803	13.7351	-0.0255288	-0.143084	0.80185	0.942938	no
ACADS	ACADS	ACADS	chr12:121163540-121177811	PBS	EVCTRL	OK	4.58483	4.50323	-0.0259079	-0.0910773	0.8711	0.965011	no
ACADSB	ACADSB	ACADSB	chr10:124768428-124817806	PBS	EVCTRL	OK	5.57768	4.58141	-0.283872	-1.5863	0.00585	0.0441962	yes
ACADVL	ACADVL	ACADVL	chr17:7093209-7128586	PBS	EVCTRL	OK	73.406	83.9365	0.1934	1.14379	0.04575	0.204893	no
ACAN	ACAN	ACAN	chr15:89346673-89418585	PBS	EVCTRL	NOTEST	0.00674175	0	#NAME?	0	1	1	no
ACAP1	ACAP1	ACAP1	chr17:7239847-7254793	PBS	EVCTRL	NOTEST	0.155229	0.228238	0.556139	0	1	1	no
ACAP2	ACAP2	ACAP2	chr3:194995464-195163817	PBS	EVCTRL	OK	18.1854	20.7704	0.19175	1.28746	0.02265	0.124081	no
ACAP3	ACAP3	ACAP3	chr1:1227763-1243269	PBS	EVCTRL	OK	12.0535	10.2878	-0.228509	-1.35573	0.0168	0.0995835	no
ACAT1	ACAT1	ACAT1	chr11:107992257-108018891	PBS	EVCTRL	OK	30.2496	28.9176	-0.0649671	-0.406623	0.47475	0.77423	no
ACAT2	ACAT2	ACAT2	chr6:160181290-160210735	PBS	EVCTRL	OK	55.6988	54.0189	-0.0441826	-0.143608	0.805	0.942938	no
ACBD3	ACBD3	ACBD3	chr1:226332379-226374423	PBS	EVCTRL	OK	34.0898	34.6334	0.022824	0.151916	0.79145	0.939748	no
ACBD4	ACBD4	ACBD4	chr17:43209966-43221543	PBS	EVCTRL	OK	3.33385	2.71327	-0.297156	-0.831542	0.14485	0.429749	no
ACBD5	ACBD5	ACBD5	chr10:27484142-27531068	PBS	EVCTRL	OK	10.5185	10.7897	0.0367331	0.216471	0.70865	0.906748	no
ACBD6	ACBD6	ACBD6	chr1:180257351-180472022	PBS	EVCTRL	OK	41.3786	43.0695	0.0577804	0.363886	0.52435	0.808529	no
ACBD7	ACBD7	ACBD7	chr10:15117473-15130775	PBS	EVCTRL	OK	1.77268	1.49605	-0.244775	-0.68195	0.23765	0.558765	no
ACCS	ACCS	ACCS	chr11:44087728-44105569	PBS	EVCTRL	OK	0.912147	0.94922	0.0574754	0.098498	0.8552	0.959004	no
ACCSL	ACCSL	ACCSL	chr11:44069530-44081527	PBS	EVCTRL	NOTEST	0	0	0	0	1	1	no
ACD	ACD	ACD	chr16:67679029-67694718	PBS	EVCTRL	OK	6.58666	6.80294	0.0466114	0.194799	0.7351	0.917917	no
ACE	ACE	ACE	chr17:61554421-61575741	PBS	EVCTRL	OK	2.15159	1.28867	-0.739522	-2.47786	0.0002	0.00254606	yes
ACE2	ACE2	ACE2	chrX:15579155-15620192	PBS	EVCTRL	NOTEST	0.023735	0.0364467	0.618773	0	1	1	no
ACER1	ACER1	ACER1	chr19:6306509-6333640	PBS	EVCTRL	NOTEST	0.0375823	0	#NAME?	0	1	1	no
ACER2	ACER2	ACER2	chr9:19408924-19452500	PBS	EVCTRL	OK	0.840641	0.774731	-0.117794	-0.217125	0.6997	0.90325	no
ACER3	ACER3	ACER3	chr11:76571916-76737841	PBS	EVCTRL	OK	3.84856	4.27255	0.150781	0.844548	0.1401	0.420723	no
ACHE	ACHE	ACHE	chr7:100487614-100493754	PBS	EVCTRL	NOTEST	0.380971	0.109423	-1.79976	0	1	1	no
ACIN1	ACIN1	ACIN1	chr14:23527773-23569665	PBS	EVCTRL	OK	67.5258	63.9947	-0.0774844	-0.433671	0.4438	0.751717	no
ACKR1	ACKR1	ACKR1	chr1:159173802-159176290	PBS	EVCTRL	NOTEST	0.037603	0.0111178	-1.75798	0	1	1	no
ACKR2	ACKR2	ACKR2	chr3:42850963-42908775	PBS	EVCTRL	NOTEST	0.291858	0.198872	-0.553426	0	1	1	no
ACKR3	ACKR3	ACKR3	chr2:237478379-237490994	PBS	EVCTRL	NOTEST	0.158004	0.38741	1.2939	0	1	1	no
ACKR4	ACKR4	ACKR4	chr3:132276981-132593050	PBS	EVCTRL	NOTEST	0.133424	0.352529	1.40173	0	1	1	no
ACLY	ACLY	ACLY	chr17:40023169-40075275	PBS	EVCTRL	OK	119.376	122.848	0.0413706	0.287887	0.6195	0.863241	no
ACMSD	ACMSD	ACMSD	chr2:135596185-135676176	PBS	EVCTRL	NOTEST	0	0	0	0	1	1	no
ACO1	ACO1	ACO1	chr9:32384600-32450832	PBS	EVCTRL	OK	35.3113	61.1299	0.791746	5.38511	5e-05	0.000730734	yes
ACO2	ACO2	ACO2	chr22:41865128-41940610	PBS	EVCTRL	OK	42.5684	43.7127	0.0382685	0.216625	0.70665	0.906072	no
ACOT1	ACOT1	ACOT1	chr14:73945188-74025651	PBS	EVCTRL	OK	1.85712	3.05973	0.720339	1.319	0.0241	0.129933	no
ACOT11	ACOT11	ACOT11	chr1:55013806-55100417	PBS	EVCTRL	OK	0.857239	0.671348	-0.352638	-0.646447	0.26045	0.58433	no
ACOT12	ACOT12	ACOT12	chr5:80243511-81047072	PBS	EVCTRL	NOTEST	0.267344	0.427695	0.677887	0	1	1	no
ACOT13	ACOT13	ACOT13	chr6:24667262-24719403	PBS	EVCTRL	OK	7.75482	9.5014	0.293047	0.890734	0.12305	0.390176	no
ACOT2	ACOT2	ACOT2	chr14:74034323-74042362	PBS	EVCTRL	OK	8.49	9.18177	0.113008	0.510827	0.3673	0.686797	no
ACOT4	ACOT4	ACOT4	chr14:74058409-74062470	PBS	EVCTRL	NOTEST	0.183751	0.151148	-0.281789	0	1	1	no
ACOT6	ACOT6	ACOT6	chr14:74083547-74086592	PBS	EVCTRL	NOTEST	0	0	0	0	1	1	no
ACOT7	ACOT7	ACOT7	chr1:6324331-6453826	PBS	EVCTRL	OK	43.9613	39.4476	-0.156297	-0.97027	0.09095	0.324689	no
ACOT8	ACOT8	ACOT8	chr20:44462469-44486048	PBS	EVCTRL	OK	10.808	11.0387	0.0304619	0.0906279	0.8736	0.96574	no
ACOT9	ACOT9	ACOT9	chrX:23721776-23761407	PBS	EVCTRL	OK	26.9771	26.5317	-0.0240179	-0.143877	0.8038	0.942938	no
ACOX1	ACOX1	ACOX1	chr17:73937588-74002080	PBS	EVCTRL	OK	9.07124	7.62898	-0.24981	-1.42303	0.01305	0.0830653	no
ACOX2	ACOX2	ACOX2	chr3:58490862-58522929	PBS	EVCTRL	OK	1.35605	1.21937	-0.153272	-0.316242	0.57495	0.836175	no
ACOX3	ACOX3	ACOX3	chr4:8368008-8442452	PBS	EVCTRL	OK	6.55185	6.31863	-0.0522905	-0.253669	0.6607	0.884694	no
ACOXL	ACOXL	ACOXL	chr2:111490149-111875799	PBS	EVCTRL	NOTEST	0	0.0108367	inf	0	1	1	no
ACP1	ACP1	ACP1	chr2:264868-278282	PBS	EVCTRL	OK	53.5987	54.9875	0.0369055	0.231096	0.6785	0.894564	no
ACP2	ACP2	ACP2	chr11:47260852-47290584	PBS	EVCTRL	OK	8.86964	8.99382	0.0200578	0.0856835	0.87785	0.967048	no
ACP5	ACP5	ACP5	chr19:11685474-11689801	PBS	EVCTRL	NOTEST	0.170094	0.240118	0.497409	0	1	1	no
ACP6	ACP6	ACP6	chr1:147119167-147142634	PBS	EVCTRL	OK	5.82834	5.22584	-0.157422	-0.58298	0.30705	0.630586	no
ACPP	ACPP	ACPP	chr3:132036210-132087146	PBS	EVCTRL	OK	1.97927	1.85755	-0.0915673	-0.217345	0.70735	0.906251	no
ACPT	ACPT	ACPT	chr19:51293671-51298481	PBS	EVCTRL	NOTEST	0	0	0	0	1	1	no
ACR	ACR	ACR	chr22:51176651-51183727	PBS	EVCTRL	NOTEST	0.0143863	0.0503947	1.80858	0	1	1	no
ACRBP	ACRBP	ACRBP	chr12:6747241-6756580	PBS	EVCTRL	NOTEST	0.196472	0.086752	-1.17935	0	1	1	no
ACRC	ACRC	ACRC	chrX:70430034-70948962	PBS	EVCTRL	OK	0.405439	0.773371	0.931675	0.304868	0.6971	0.902094	no
ACRV1	ACRV1	ACRV1	chr11:125495030-125550793	PBS	EVCTRL	NOTEST	0.0257377	0	#NAME?	0	1	1	no
ACSBG1	ACSBG1	ACSBG1	chr15:78463186-78527049	PBS	EVCTRL	NOTEST	0	0.0158021	inf	0	1	1	no
ACSBG2	ACSBG2	ACSBG2	chr19:6135643-6193114	PBS	EVCTRL	NOTEST	0	0	0	0	1	1	no
ACSF2	ACSF2	ACSF2	chr17:48503518-48552206	PBS	EVCTRL	OK	5.39561	5.039	-0.0986492	-0.370368	0.5087	0.798002	no
ACSF3	ACSF3	ACSF3	chr16:89160216-89222254	PBS	EVCTRL	OK	6.49321	5.93691	-0.129218	-0.672284	0.2373	0.558348	no
ACSL1	ACSL1	ACSL1	chr4:185676748-185747268	PBS	EVCTRL	OK	12.1113	13.6995	0.177766	1.08581	0.0586	0.244337	no
ACSL3	ACSL3	ACSL3	chr2:223725731-223808119	PBS	EVCTRL	OK	45.9446	49.5288	0.108372	0.741227	0.19595	0.506821	no
ACSL4	ACSL4	ACSL4	chrX:108884563-108976621	PBS	EVCTRL	OK	35.7243	57.6293	0.689897	4.71726	5e-05	0.000730734	yes
ACSL5	ACSL5	ACSL5	chr10:114133915-114188138	PBS	EVCTRL	NOTEST	0.15751	0.181045	0.200904	0	1	1	no
ACSL6	ACSL6	ACSL6	chr5:131285666-131347761	PBS	EVCTRL	NOTEST	0.0146559	0	#NAME?	0	1	1	no
ACSM1	ACSM1	ACSM1	chr16:20634558-20702578	PBS	EVCTRL	NOTEST	0	0.0126907	inf	0	1	1	no
ACSM2A	ACSM2A	ACSM2A	chr16:20462782-20498991	PBS	EVCTRL	NOTEST	0	0	0	0	1	1	no
ACSM2B	ACSM2B	ACSM2B	chr16:20548082-20587695	PBS	EVCTRL	NOTEST	0	0	0	0	1	1	no
ACSM3	ACSM3	ACSM3	chr16:20775311-20860990	PBS	EVCTRL	OK	1.1494	1.03484	-0.151471	-0.203597	0.72975	0.914858	no
ACSM4	ACSM4	ACSM4	chr12:7456927-7480969	PBS	EVCTRL	NOTEST	0	0	0	0	1	1	no
ACSM5	ACSM5	ACSM5	chr16:20420855-20452281	PBS	EVCTRL	NOTEST	0	0	0	0	1	1	no
ACSM6	ACSM6	ACSM6	chr10:96953956-96988686	PBS	EVCTRL	NOTEST	0	0	0	0	1	1	no
ACSS1	ACSS1	ACSS1	chr20:24986865-25038818	PBS	EVCTRL	OK	2.43372	2.16689	-0.167539	-0.584699	0.3034	0.627567	no
ACSS2	ACSS2	ACSS2	chr20:33462765-33515769	PBS	EVCTRL	OK	26.5176	23.3969	-0.180634	-1.15473	0.044	0.199473	no
ACSS3	ACSS3	ACSS3	chr12:81471808-81649582	PBS	EVCTRL	OK	4.70139	4.58582	-0.0359049	-0.158279	0.7816	0.935519	no
ACTA1	ACTA1	ACTA1	chr1:229566992-229569843	PBS	EVCTRL	NOTEST	0.160511	0.223893	0.480141	0	1	1	no
ACTA2	ACTA2	ACTA2	chr10:90692440-90775542	PBS	EVCTRL	OK	42.9103	38.4661	-0.157734	-0.813054	0.1585	0.45385	no
ACTA2-AS1	ACTA2-AS1	ACTA2-AS1	chr10:90692440-90775542	PBS	EVCTRL	NOTEST	0	0.0559707	inf	0	1	1	no
ACTB	ACTB	ACTB	chr7:5566778-5570232	PBS	EVCTRL	OK	2336.65	2031.88	-0.201626	-1.39016	0.01665	0.0990575	no
ACTBL2	ACTBL2	ACTBL2	chr5:56775842-56778636	PBS	EVCTRL	NOTEST	0.0797542	0.18208	1.19094	0	1	1	no
ACTC1	ACTC1	ACTC1	chr15:35047284-35105124	PBS	EVCTRL	OK	0.75002	0.587341	-0.35273	-0.670899	0.24365	0.564964	no
ACTG1	ACTG1	ACTG1	chr17:79476996-79479892	PBS	EVCTRL	OK	1826.19	1648.53	-0.147657	-1.02168	0.0767	0.292378	no
ACTG1P17	ACTG1P17	ACTG1P17	chr15:83394649-83408532	PBS	EVCTRL	NOTEST	0.100069	0.0979355	-0.0310962	0	1	1	no
ACTG1P20	ACTG1P20	ACTG1P20	chr1:27648635-27662891	PBS	EVCTRL	OK	1.02531	0.860519	-0.252784	-0.367723	0.52175	0.806097	no
ACTG1P4	ACTG1P4	ACTG1P4	chr1:104068577-104122156	PBS	EVCTRL	NOTEST	0.218634	0.173463	-0.33389	0	1	1	no
ACTG2	ACTG2	ACTG2	chr2:74120092-74146780	PBS	EVCTRL	OK	10.3601	5.40506	-0.938657	-3.31079	5e-05	0.000730734	yes
ACTL10	ACTL10	ACTL10	chr20:32244892-32262264	PBS	EVCTRL	OK	0.786368	0.814513	0.0507323	0.0692052	0.90215	0.975646	no
ACTL6A	ACTL6A	ACTL6A	chr3:179280667-179306193	PBS	EVCTRL	OK	27.115	25.0617	-0.113608	-0.688335	0.23015	0.550946	no
ACTL6B	ACTL6B	ACTL6B	chr7:100240725-100254084	PBS	EVCTRL	NOTEST	0.101506	0	#NAME?	0	1	1	no
ACTL7A	ACTL7A	ACTL7A	chr9:111624507-111626035	PBS	EVCTRL	NOTEST	0	0	0	0	1	1	no
ACTL7B	ACTL7B	ACTL7B	chr9:111616868-111618275	PBS	EVCTRL	NOTEST	0	0	0	0	1	1	no
ACTL8	ACTL8	ACTL8	chr1:18081807-18153558	PBS	EVCTRL	NOTEST	0.042822	0.0141157	-1.60105	0	1	1	no
ACTL9	ACTL9	ACTL9	chr19:8807746-8809180	PBS	EVCTRL	NOTEST	0	0	0	0	1	1	no
ACTN1	ACTN1	ACTN1	chr14:69340839-69446083	PBS	EVCTRL	OK	147.264	144.953	-0.0228178	-0.159645	0.78015	0.934894	no
ACTN1-AS1	ACTN1-AS1	ACTN1-AS1	chr14:69446398-69454180	PBS	EVCTRL	NOTEST	0.0472462	0	#NAME?	0	1	1	no
ACTN2	ACTN2	ACTN2	chr1:236849753-236927927	PBS	EVCTRL	NOTEST	0.0585148	0.0279242	-1.06728	0	1	1	no
ACTN3	ACTN3	ACTN3	chr11:66313865-66330800	PBS	EVCTRL	NOTEST	0.282343	0.282338	-2.50642e-05	0	1	1	no
ACTN4	ACTN4	ACTN4	chr19:39138266-39235114	PBS	EVCTRL	OK	200.464	176.853	-0.180787	-1.26201	0.0268	0.139996	no
ACTR10	ACTR10	ACTR10	chr14:58666832-58702353	PBS	EVCTRL	OK	21.1383	19.5649	-0.111597	-0.676699	0.23715	0.558096	no
ACTR1A	ACTR1A	ACTR1A	chr10:104238985-104262512	PBS	EVCTRL	OK	64.9179	55.5481	-0.224878	-1.52181	0.00785	0.0555426	no
ACTR1B	ACTR1B	ACTR1B	chr2:98272401-98280561	PBS	EVCTRL	OK	33.5805	31.4695	-0.09367	-0.59648	0.29285	0.616521	no
ACTR2	ACTR2	ACTR2	chr2:65454828-65498390	PBS	EVCTRL	OK	150.278	138.639	-0.116304	-0.811529	0.1529	0.444506	no
ACTR3	ACTR3	ACTR3	chr2:114588759-114719129	PBS	EVCTRL	OK	43.5049	41.267	-0.0761887	-0.522597	0.358	0.678041	no
ACTR3B	ACTR3B	ACTR3B	chr7:152456833-152552464	PBS	EVCTRL	OK	3.61068	3.91651	0.117298	0.394006	0.49285	0.787367	no
ACTR3BP2	ACTR3BP2	ACTR3BP2	chr2:92129158-92130496	PBS	EVCTRL	NOTEST	0	0	0	0	1	1	no
ACTR3BP5	ACTR3BP5	ACTR3BP5	chr10:38989726-38991371	PBS	EVCTRL	NOTEST	0	0	0	0	1	1	no
ACTR3C	ACTR3C	ACTR3C	chr7:149944300-150035245	PBS	EVCTRL	NOTEST	0.039118	0.116128	1.56982	0	1	1	no
ACTR5	ACTR5	ACTR5	chr20:37377096-37401089	PBS	EVCTRL	OK	2.90873	2.74469	-0.0837435	-0.262539	0.64995	0.87922	no
ACTR6	ACTR6	ACTR6	chr12:100593864-100618202	PBS	EVCTRL	OK	12.0573	12.7721	0.0830838	0.420382	0.4678	0.768906	no
ACTR8	ACTR8	ACTR8	chr3:53901093-53916229	PBS	EVCTRL	OK	9.95134	10.4427	0.0695316	0.403894	0.4802	0.778683	no
ACTRT1	ACTRT1	ACTRT1	chrX:127184940-127186382	PBS	EVCTRL	NOTEST	0	0	0	0	1	1	no
ACTRT2	ACTRT2	ACTRT2	chr1:2938045-2939467	PBS	EVCTRL	NOTEST	0	0	0	0	1	1	no
ACTRT3	ACTRT3	ACTRT3	chr3:169484710-169487683	PBS	EVCTRL	OK	2.66161	2.75222	0.0482951	0.131275	0.81645	0.947144	no
ACVR1	ACVR1	ACVR1	chr2:158592957-158732374	PBS	EVCTRL	OK	13.5753	12.8977	-0.0738707	-0.430742	0.4518	0.757726	no
ACVR1B	ACVR1B	ACVR1B	chr12:52345450-52390863	PBS	EVCTRL	OK	6.86113	7.34238	0.0978014	0.553071	0.3398	0.663392	no
ACVR1C	ACVR1C	ACVR1C	chr2:158383278-158485399	PBS	EVCTRL	NOTEST	0.121234	0.0915788	-0.404707	0	1	1	no
ACVR2A	ACVR2A	ACVR2A	chr2:148602085-149271044	PBS	EVCTRL	OK	2.88368	3.56928	0.307725	0.912328	0.11155	0.369094	no
ACVR2B	ACVR2B	ACVR2B	chr3:38492517-38534633	PBS	EVCTRL	OK	1.23281	1.34784	0.128698	0.580233	0.3131	0.637036	no
ACVR2B-AS1	ACVR2B-AS1	ACVR2B-AS1	chr3:38492517-38534633	PBS	EVCTRL	NOTEST	0.177252	0.351432	0.987446	0	1	1	no
ACVRL1	ACVRL1	ACVRL1	chr12:52301201-52317145	PBS	EVCTRL	OK	5.80134	7.73175	0.414408	2.28278	0.0003	0.00363996	yes
ACY1	ACY1	ACY1	chr3:52009041-52023218	PBS	EVCTRL	OK	12.9214	15.597	0.271509	1.17228	0.0386	0.181612	no
ACY3	ACY3	ACY3	chr11:67410025-67418130	PBS	EVCTRL	NOTEST	0	0	0	0	1	1	no
ACYP1	ACYP1	ACYP1	chr14:75519927-75536186	PBS	EVCTRL	OK	21.9551	21.6905	-0.017493	-0.0674511	0.90495	0.977177	no
ACYP2	ACYP2	ACYP2	chr2:54342409-54532435	PBS	EVCTRL	OK	3.00085	4.33679	0.531254	1.25961	0.02845	0.145732	no
ADA	ADA	ADA	chr20:43248162-43280376	PBS	EVCTRL	OK	6.91921	6.32763	-0.128943	-0.477788	0.3978	0.711737	no
ADAD1	ADAD1	ADAD1	chr4:123300120-123350947	PBS	EVCTRL	NOTEST	0	0	0	0	1	1	no
ADAD2	ADAD2	ADAD2	chr16:84224722-84230772	PBS	EVCTRL	NOTEST	0	0	0	0	1	1	no
ADAL	ADAL	ADAL	chr15:43619973-43646753	PBS	EVCTRL	OK	1.84705	2.20893	0.258122	0.617716	0.2856	0.609776	no
ADAM10	ADAM10	ADAM10	chr15:58887402-59042177	PBS	EVCTRL	OK	39.5322	40.9659	0.0513948	0.350552	0.53655	0.81692	no
ADAM11	ADAM11	ADAM11	chr17:42836567-42859214	PBS	EVCTRL	NOTEST	0.177278	0.137538	-0.366183	0	1	1	no
ADAM12	ADAM12	ADAM12	chr10:127700953-128077127	PBS	EVCTRL	OK	7.49253	12.6646	0.757276	4.41883	5e-05	0.000730734	yes
ADAM15	ADAM15	ADAM15	chr1:155006281-155042029	PBS	EVCTRL	OK	33.2616	33.357	0.00413252	0.0261276	0.96375	0.99024	no
ADAM17	ADAM17	ADAM17	chr2:9629410-9695917	PBS	EVCTRL	OK	8.24626	9.17407	0.153822	0.861832	0.13445	0.410911	no
ADAM18	ADAM18	ADAM18	chr8:39442086-39587583	PBS	EVCTRL	NOTEST	0	0	0	0	1	1	no
ADAM19	ADAM19	ADAM19	chr5:156904311-157002831	PBS	EVCTRL	OK	6.93169	5.41809	-0.355422	-2.09751	0.00015	0.00196565	yes
ADAM1A	ADAM1A	ADAM1A	chr12:112336866-112339706	PBS	EVCTRL	OK	1.7542	1.63839	-0.0985403	-0.258074	0.65775	0.883788	no
ADAM2	ADAM2	ADAM2	chr8:39601254-39695808	PBS	EVCTRL	NOTEST	0	0	0	0	1	1	no
ADAM20	ADAM20	ADAM20	chr14:70989077-71001732	PBS	EVCTRL	NOTEST	0.0439021	0.0260042	-0.755545	0	1	1	no
ADAM20P1	ADAM20P1	ADAM20P1	chr14:70935595-70950473	PBS	EVCTRL	NOTEST	0.0564157	0.032036	-0.816401	0	1	1	no
ADAM21	ADAM21	ADAM21	chr14:70918873-70926622	PBS	EVCTRL	NOTEST	0.180756	0.191875	0.0861253	0	1	1	no
ADAM21P1	ADAM21P1	ADAM21P1	chr14:70712469-70714518	PBS	EVCTRL	NOTEST	0.0104081	0.0435005	2.06333	0	1	1	no
ADAM22	ADAM22	ADAM22	chr7:87563565-87832204	PBS	EVCTRL	NOTEST	0.545965	0.168759	-1.69384	0	1	1	no
ADAM23	ADAM23	ADAM23	chr2:207308367-207485854	PBS	EVCTRL	OK	2.94386	2.70553	-0.121799	-0.588185	0.30495	0.628361	no
ADAM28	ADAM28	ADAM28	chr8:24151552-24406131	PBS	EVCTRL	OK	0.365404	0.671207	0.877266	1.20672	0.0343	0.166655	no
ADAM29	ADAM29	ADAM29	chr4:175839508-175899331	PBS	EVCTRL	NOTEST	0	0	0	0	1	1	no
ADAM30	ADAM30	ADAM30	chr1:120436155-120439147	PBS	EVCTRL	NOTEST	0	0	0	0	1	1	no
ADAM32	ADAM32	ADAM32	chr8:38965049-39142436	PBS	EVCTRL	NOTEST	0.30006	0.354934	0.242299	0	1	1	no
ADAM33	ADAM33	ADAM33	chr20:3648619-3662778	PBS	EVCTRL	OK	19.909	14.2122	-0.486284	-3.01303	5e-05	0.000730734	yes
ADAM3A	ADAM3A	ADAM3A	chr8:39308563-39380508	PBS	EVCTRL	NOTEST	0	0	0	0	1	1	no
ADAM5	ADAM5	ADAM5	chr8:39172181-39260375	PBS	EVCTRL	NOTEST	0.0127364	0	#NAME?	0	1	1	no
ADAM6	ADAM6	ADAM6	chr14:106435817-106438358	PBS	EVCTRL	NOTEST	0	0	0	0	1	1	no
ADAM7	ADAM7	ADAM7	chr8:24151552-24406131	PBS	EVCTRL	NOTEST	0	0	0	0	1	1	no
ADAM8	ADAM8	ADAM8	chr10:135075919-135090407	PBS	EVCTRL	OK	3.0587	2.88821	-0.0827418	-0.31039	0.58665	0.842757	no
ADAM9	ADAM9	ADAM9	chr8:38854504-38962779	PBS	EVCTRL	OK	130.513	119.657	-0.125287	-0.875048	0.1269	0.397511	no
ADAMDEC1	ADAMDEC1	ADAMDEC1	chr8:24151552-24406131	PBS	EVCTRL	NOTEST	0	0	0	0	1	1	no
ADAMTS1	ADAMTS1	ADAMTS1	chr21:28208605-28217728	PBS	EVCTRL	OK	22.2993	23.4144	0.0703976	0.464452	0.41055	0.723529	no
ADAMTS10	ADAMTS10	ADAMTS10	chr19:8645123-8675620	PBS	EVCTRL	OK	0.681893	0.62415	-0.127653	-0.246308	0.6649	0.887677	no
ADAMTS12	ADAMTS12	ADAMTS12	chr5:33527286-33892124	PBS	EVCTRL	OK	8.40898	11.465	0.447237	2.71715	5e-05	0.000730734	yes
ADAMTS13	ADAMTS13	ADAMTS13	chr9:136228324-136324525	PBS	EVCTRL	OK	1.31769	1.16502	-0.17766	-0.121471	0.8466	0.956718	no
ADAMTS14	ADAMTS14	ADAMTS14	chr10:72432558-72522195	PBS	EVCTRL	OK	0.699778	0.214026	-1.70911	-2.92345	0.00015	0.00196565	yes
ADAMTS15	ADAMTS15	ADAMTS15	chr11:130318868-130346539	PBS	EVCTRL	OK	4.54574	2.84077	-0.678232	-3.39409	5e-05	0.000730734	yes
ADAMTS16	ADAMTS16	ADAMTS16	chr5:5140442-5320412	PBS	EVCTRL	NOTEST	0	0	0	0	1	1	no
ADAMTS17	ADAMTS17	ADAMTS17	chr15:100511642-100882183	PBS	EVCTRL	NOTEST	0.00970884	0.0149445	0.622243	0	1	1	no
ADAMTS18	ADAMTS18	ADAMTS18	chr16:77316024-77469011	PBS	EVCTRL	OK	0.34299	1.40918	2.03862	4.5645	5e-05	0.000730734	yes
ADAMTS19	ADAMTS19	ADAMTS19	chr5:128795251-129074376	PBS	EVCTRL	NOTEST	0.229191	0.0815347	-1.49107	0	1	1	no
ADAMTS19-AS1	ADAMTS19-AS1	ADAMTS19-AS1	chr5:128795251-129074376	PBS	EVCTRL	NOTEST	0.0279589	0	#NAME?	0	1	1	no
ADAMTS2	ADAMTS2	ADAMTS2	chr5:178537851-178772431	PBS	EVCTRL	OK	23.3067	22.6799	-0.0393302	-0.222209	0.6929	0.901595	no
ADAMTS20	ADAMTS20	ADAMTS20	chr12:43748011-43945724	PBS	EVCTRL	NOTEST	0.00973769	0.0304111	1.64294	0	1	1	no
ADAMTS3	ADAMTS3	ADAMTS3	chr4:73146685-73434516	PBS	EVCTRL	OK	1.28666	1.60702	0.32075	1.12527	0.05145	0.222858	no
ADAMTS4	ADAMTS4	ADAMTS4	chr1:161159537-161168845	PBS	EVCTRL	OK	2.28485	2.93808	0.362774	1.45546	0.01175	0.0764459	no
ADAMTS5	ADAMTS5	ADAMTS5	chr21:28290230-28339439	PBS	EVCTRL	OK	0.892877	4.02695	2.17315	9.41123	5e-05	0.000730734	yes
ADAMTS6	ADAMTS6	ADAMTS6	chr5:64444562-64777704	PBS	EVCTRL	OK	2.61898	3.74987	0.517838	2.69214	0.0001	0.00136291	yes
ADAMTS7	ADAMTS7	ADAMTS7	chr15:79051544-79103773	PBS	EVCTRL	OK	1.54938	1.39851	-0.147794	-0.509606	0.36915	0.688278	no
ADAMTS7P1	ADAMTS7P1	ADAMTS7P1	chr15:82632349-83195272	PBS	EVCTRL	NOTEST	0	0	0	0	1	1	no
ADAMTS8	ADAMTS8	ADAMTS8	chr11:130274817-130298539	PBS	EVCTRL	NOTEST	0.0115116	0.00683589	-0.751884	0	1	1	no
ADAMTS9	ADAMTS9	ADAMTS9	chr3:64501330-64997143	PBS	EVCTRL	OK	1.28588	1.14912	-0.162229	-0.538025	0.36075	0.68106	no
ADAMTS9-AS1	ADAMTS9-AS1	ADAMTS9-AS1	chr3:64501330-64997143	PBS	EVCTRL	NOTEST	0	0	0	0	1	1	no
ADAMTS9-AS2	ADAMTS9-AS2	ADAMTS9-AS2	chr3:64501330-64997143	PBS	EVCTRL	NOTEST	0.18367	0.364406	0.988429	0	1	1	no
ADAMTSL1	ADAMTSL1	ADAMTSL1	chr9:18474078-18910947	PBS	EVCTRL	OK	21.2428	12.8661	-0.723394	-3.43473	5e-05	0.000730734	yes
ADAMTSL2	ADAMTSL2	ADAMTSL2	chr9:136397285-136440641	PBS	EVCTRL	NOTEST	0.0291765	0.0258213	-0.176249	0	1	1	no
ADAMTSL3	ADAMTSL3	ADAMTSL3	chr15:84322837-84708593	PBS	EVCTRL	NOTEST	0.00516628	0	#NAME?	0	1	1	no
ADAMTSL4	ADAMTSL4	ADAMTSL4	chr1:150521844-150552214	PBS	EVCTRL	OK	35.6026	37.5549	0.0770173	0.19282	0.74035	0.920483	no
ADAMTSL4-AS1	ADAMTSL4-AS1	ADAMTSL4-AS1	chr1:150521844-150552214	PBS	EVCTRL	NOTEST	0.103312	0.0980105	-0.0760022	0	1	1	no
ADAMTSL5	ADAMTSL5	ADAMTSL5	chr19:1505016-1513188	PBS	EVCTRL	OK	1.29942	1.32809	0.0314917	0.0730184	0.89955	0.974952	no
ADAP1	ADAP1	ADAP1	chr7:937536-995043	PBS	EVCTRL	NOTEST	0.234722	0.417886	0.832156	0	1	1	no
ADAP2	ADAP2	ADAP2	chr17:29248753-29286211	PBS	EVCTRL	NOTEST	0.462163	0.285666	-0.694073	0	1	1	no
ADAR	ADAR	ADAR	chr1:154554533-154600456	PBS	EVCTRL	OK	54.5042	51.5589	-0.0801475	-0.552161	0.3286	0.651855	no
ADARB1	ADARB1	ADARB1	chr21:46494492-46646478	PBS	EVCTRL	OK	7.63249	16.282	1.09305	6.22313	5e-05	0.000730734	yes
ADARB2	ADARB2	ADARB2	chr10:1223252-1779670	PBS	EVCTRL	NOTEST	0.00209552	0	#NAME?	0	1	1	no
ADARB2-AS1	ADARB2-AS1	ADARB2-AS1	chr10:1223252-1779670	PBS	EVCTRL	NOTEST	0	0	0	0	1	1	no
ADAT1	ADAT1	ADAT1	chr16:75632246-75657221	PBS	EVCTRL	OK	8.18726	8.11484	-0.0128185	-0.0711339	0.89875	0.974952	no
ADAT2	ADAT2	ADAT2	chr6:143743968-143771841	PBS	EVCTRL	OK	2.91389	3.19206	0.13154	0.66796	0.2404	0.561657	no
ADAT3	ADAT3	ADAT3	chr19:1905370-1926012	PBS	EVCTRL	OK	1.89831	2.07128	0.125805	0.161766	0.7767	0.934149	no
ADCK1	ADCK1	ADCK1	chr14:78266425-78400297	PBS	EVCTRL	OK	1.55001	1.45569	-0.0905712	-0.192138	0.73575	0.918285	no
ADCK2	ADCK2	ADCK2	chr7:140372952-140394908	PBS	EVCTRL	OK	4.65459	3.309	-0.492261	-1.76537	0.0028	0.0244367	yes
ADCK3	ADCK3	ADCK3	chr1:227127937-227175246	PBS	EVCTRL	OK	4.86924	5.46106	0.165484	0.74766	0.19125	0.500836	no
ADCK4	ADCK4	ADCK4	chr19:41197433-41222790	PBS	EVCTRL	OK	6.80275	6.67348	-0.0276774	-0.122778	0.83065	0.952648	no
ADCK5	ADCK5	ADCK5	chr8:145597703-145634733	PBS	EVCTRL	OK	2.69184	2.1492	-0.324795	-0.428726	0.453	0.758249	no
ADCY1	ADCY1	ADCY1	chr7:45613738-45762714	PBS	EVCTRL	NOTEST	0.252971	0.128716	-0.974785	0	1	1	no
ADCY10	ADCY10	ADCY10	chr1:167778624-167883464	PBS	EVCTRL	NOTEST	0.0112675	0.0282724	1.32724	0	1	1	no
ADCY10P1	ADCY10P1	ADCY10P1	chr6:41040706-41108573	PBS	EVCTRL	OK	1.35481	1.52409	0.169848	0.279216	0.6279	0.86747	no
ADCY2	ADCY2	ADCY2	chr5:7396342-7830194	PBS	EVCTRL	NOTEST	0.0119113	0.00320067	-1.89588	0	1	1	no
ADCY3	ADCY3	ADCY3	chr2:25013135-25142055	PBS	EVCTRL	OK	9.41217	9.17141	-0.0373838	-0.150179	0.7931	0.940203	no
ADCY4	ADCY4	ADCY4	chr14:24787554-24804277	PBS	EVCTRL	OK	0.610209	1.45966	1.25825	2.70746	5e-05	0.000730734	yes
ADCY5	ADCY5	ADCY5	chr3:123001142-123167392	PBS	EVCTRL	NOTEST	0.0963209	0.0460028	-1.06613	0	1	1	no
ADCY6	ADCY6	ADCY6	chr12:49159973-49182879	PBS	EVCTRL	OK	16.15	16.7361	0.0514334	0.334977	0.5601	0.828545	no
ADCY7	ADCY7	ADCY7	chr16:50300450-50352045	PBS	EVCTRL	OK	14.8192	12.7597	-0.215873	-1.39324	0.0148	0.0909374	no
ADCY8	ADCY8	ADCY8	chr8:131792546-132052835	PBS	EVCTRL	NOTEST	0.0436172	0.0102735	-2.08597	0	1	1	no
ADCY9	ADCY9	ADCY9	chr16:4012649-4166186	PBS	EVCTRL	OK	5.01656	4.25574	-0.237288	-1.374	0.01745	0.102358	no
ADCYAP1	ADCYAP1	ADCYAP1	chr18:904943-912173	PBS	EVCTRL	NOTEST	0	0	0	0	1	1	no
ADCYAP1R1	ADCYAP1R1	ADCYAP1R1	chr7:31092075-31151093	PBS	EVCTRL	NOTEST	0.0427206	0.0270253	-0.660619	0	1	1	no
ADD1	ADD1	ADD1	chr4:2845583-2931802	PBS	EVCTRL	OK	72.4926	58.4922	-0.30959	-2.11815	0.00035	0.00417226	yes
ADD2	ADD2	ADD2	chr2:70889215-70995375	PBS	EVCTRL	NOTEST	0.147894	0.111837	-0.40317	0	1	1	no
ADD3	ADD3	ADD3	chr10:111705316-111895323	PBS	EVCTRL	OK	36.9516	41.2686	0.159408	1.06967	0.0639	0.259369	no
ADD3-AS1	ADD3-AS1	ADD3-AS1	chr10:111705316-111895323	PBS	EVCTRL	NOTEST	0.485067	0.34249	-0.50212	0	1	1	no
ADGB	ADGB	ADGB	chr6:146920135-147136597	PBS	EVCTRL	NOTEST	0	0	0	0	1	1	no
ADGRA1	ADGRA1	ADGRA1	chr10:134901507-134945179	PBS	EVCTRL	NOTEST	0.0117437	0	#NAME?	0	1	1	no
ADGRA1-AS1	ADGRA1-AS1	ADGRA1-AS1	chr10:134898752-134900201	PBS	EVCTRL	NOTEST	0	0	0	0	1	1	no
ADGRA2	ADGRA2	ADGRA2	chr8:37654400-37707431	PBS	EVCTRL	OK	40.3878	34.0372	-0.246806	-1.64342	0.0042	0.0340155	yes
ADGRA3	ADGRA3	ADGRA3	chr4:22388996-22517677	PBS	EVCTRL	OK	13.4519	16.7787	0.318822	2.02284	0.0003	0.00363996	yes
ADGRB1	ADGRB1	ADGRB1	chr8:143545376-143626368	PBS	EVCTRL	NOTEST	0.360325	0.128309	-1.48968	0	1	1	no
ADGRB2	ADGRB2	ADGRB2	chr1:32192705-32229664	PBS	EVCTRL	OK	4.92299	4.9685	0.0132752	0.0716133	0.90345	0.976291	no
ADGRB3	ADGRB3	ADGRB3	chr6:69345631-70099403	PBS	EVCTRL	NOTEST	0.575527	0.507803	-0.180617	0	1	1	no
ADGRD1	ADGRD1	ADGRD1	chr12:131438451-131626008	PBS	EVCTRL	NOTEST	0.110587	0.159556	0.528873	0	1	1	no
ADGRE1	ADGRE1	ADGRE1	chr19:6887559-6940464	PBS	EVCTRL	NOTEST	0	0	0	0	1	1	no
ADGRE2	ADGRE2	ADGRE2	chr19:14800851-14889353	PBS	EVCTRL	OK	1.06822	1.769	0.72772	1.94002	0.0024	0.0214672	yes
ADGRE3	ADGRE3	ADGRE3	chr19:14729928-14785730	PBS	EVCTRL	NOTEST	0	0	0	0	1	1	no
ADGRE4P	ADGRE4P	ADGRE4P	chr19:6952510-6990857	PBS	EVCTRL	NOTEST	0	0	0	0	1	1	no
ADGRE5	ADGRE5	ADGRE5	chr19:14491955-14519537	PBS	EVCTRL	OK	16.2511	18.0958	0.155115	0.959383	0.09555	0.335099	no
ADGRF1	ADGRF1	ADGRF1	chr6:46965439-47010099	PBS	EVCTRL	NOTEST	0.0139193	0.00831953	-0.742515	0	1	1	no
ADGRF2	ADGRF2	ADGRF2	chr6:47624325-47665533	PBS	EVCTRL	NOTEST	0	0.00412235	inf	0	1	1	no
ADGRF3	ADGRF3	ADGRF3	chr2:26531040-26618759	PBS	EVCTRL	NOTEST	0.0869796	0.0740111	-0.232935	0	1	1	no
ADGRF4	ADGRF4	ADGRF4	chr6:47666288-47689757	PBS	EVCTRL	NOTEST	0.0377168	0.091821	1.28362	0	1	1	no
ADGRF5	ADGRF5	ADGRF5	chr6:46820241-46922675	PBS	EVCTRL	NOTEST	0	0	0	0	1	1	no
ADGRG1	ADGRG1	ADGRG1	chr16:57653604-57698951	PBS	EVCTRL	OK	3.54181	6.15962	0.798354	3.7629	5e-05	0.000730734	yes
ADGRG2	ADGRG2	ADGRG2	chrX:19007424-19140755	PBS	EVCTRL	NOTEST	0.0933394	0.175836	0.913675	0	1	1	no
ADGRG3	ADGRG3	ADGRG3	chr16:57702156-57723290	PBS	EVCTRL	NOTEST	0	0	0	0	1	1	no
ADGRG4	ADGRG4	ADGRG4	chrX:135383121-135499047	PBS	EVCTRL	NOTEST	0.00601779	0.00244674	-1.29837	0	1	1	no
ADGRG5	ADGRG5	ADGRG5	chr16:57576332-57611100	PBS	EVCTRL	NOTEST	0.0237474	0.0119247	-0.993815	0	1	1	no
ADGRG6	ADGRG6	ADGRG6	chr6:142623055-142767403	PBS	EVCTRL	NOTEST	0.149373	0.0959361	-0.638775	0	1	1	no
ADGRG7	ADGRG7	ADGRG7	chr3:100328432-100414325	PBS	EVCTRL	NOTEST	0	0	0	0	1	1	no
ADGRL1	ADGRL1	ADGRL1	chr19:14247963-14316997	PBS	EVCTRL	OK	1.19655	1.32134	0.143113	0.494881	0.38925	0.704627	no
ADGRL2	ADGRL2	ADGRL2	chr1:82165454-82458422	PBS	EVCTRL	OK	16.4353	21.4785	0.386089	2.55854	5e-05	0.000730734	yes
ADGRL3	ADGRL3	ADGRL3	chr4:62362838-63027483	PBS	EVCTRL	OK	0.193135	0.781711	2.01702	3.55454	5e-05	0.000730734	yes
ADGRL3-AS1	ADGRL3-AS1	ADGRL3-AS1	chr4:62362838-63027483	PBS	EVCTRL	NOTEST	0	0	0	0	1	1	no
ADGRL4	ADGRL4	ADGRL4	chr1:79355448-79472495	PBS	EVCTRL	OK	5.33114	5.11244	-0.0604325	-0.297268	0.6073	0.855529	no
ADGRV1	ADGRV1	ADGRV1	chr5:89854616-90460033	PBS	EVCTRL	NOTEST	0.0300814	0.00567989	-2.40494	0	1	1	no
ADH1A	ADH1A	ADH1A	chr4:100010007-100222513	PBS	EVCTRL	NOTEST	0	0	0	0	1	1	no
ADH1B	ADH1B	ADH1B	chr4:100227543-100242599	PBS	EVCTRL	NOTEST	0.355757	0.280019	-0.345365	0	1	1	no
ADH1C	ADH1C	ADH1C	chr4:100257648-100274202	PBS	EVCTRL	NOTEST	0	0.0556316	inf	0	1	1	no
ADH4	ADH4	ADH4	chr4:100010007-100222513	PBS	EVCTRL	NOTEST	0	0	0	0	1	1	no
ADH5	ADH5	ADH5	chr4:99992129-100009939	PBS	EVCTRL	OK	61.1972	66.856	0.127592	0.862846	0.12825	0.399574	no
ADH6	ADH6	ADH6	chr4:100010007-100222513	PBS	EVCTRL	NOTEST	0	0	0	0	1	1	no
ADH7	ADH7	ADH7	chr4:100333417-100356667	PBS	EVCTRL	NOTEST	0	0	0	0	1	1	no
ADHFE1	ADHFE1	ADHFE1	chr8:67344717-67381044	PBS	EVCTRL	OK	0.957221	2.17174	1.18193	2.27128	0.0005	0.00569278	yes
ADI1	ADI1	ADI1	chr2:3501689-3523350	PBS	EVCTRL	OK	61.071	62.4077	0.0312388	0.200417	0.72255	0.911635	no
ADIG	ADIG	ADIG	chr20:37209837-37217106	PBS	EVCTRL	NOTEST	0	0	0	0	1	1	no
ADIPOQ	ADIPOQ	ADIPOQ	chr3:186560462-186576252	PBS	EVCTRL	NOTEST	0	0	0	0	1	1	no
ADIPOQ-AS1	ADIPOQ-AS1	ADIPOQ-AS1	chr3:186560462-186576252	PBS	EVCTRL	NOTEST	0	0	0	0	1	1	no
ADIPOR1	ADIPOR1	ADIPOR1	chr1:202909952-202927700	PBS	EVCTRL	OK	52.2751	59.8853	0.196077	1.28774	0.02485	0.132486	no
ADIPOR2	ADIPOR2	ADIPOR2	chr12:1800246-1897845	PBS	EVCTRL	OK	32.1017	33.4614	0.0598493	0.399881	0.48515	0.782605	no
ADIRF	ADIRF	ADIRF	chr10:88728187-88769960	PBS	EVCTRL	OK	70.215	56.6195	-0.310479	-1.70845	0.0037	0.0306375	yes
ADK	ADK	ADK	chr10:75910942-76469061	PBS	EVCTRL	OK	43.8261	39.174	-0.161892	-1.04072	0.07185	0.280758	no
ADM	ADM	ADM	chr11:10326526-10328949	PBS	EVCTRL	OK	48.4126	62.869	0.376967	2.42918	5e-05	0.000730734	yes
ADM2	ADM2	ADM2	chr22:50919984-50924866	PBS	EVCTRL	NOTEST	0.244389	0.287625	0.235012	0	1	1	no
ADM5	ADM5	ADM5	chr19:50191941-50194247	PBS	EVCTRL	NOTEST	0.191195	0.165889	-0.204824	0	1	1	no
ADNP	ADNP	ADNP	chr20:49505454-49575060	PBS	EVCTRL	OK	25.4248	25.0125	-0.0235878	-0.145237	0.7978	0.942092	no
ADNP-AS1	ADNP-AS1	ADNP-AS1	chr20:49505454-49575060	PBS	EVCTRL	OK	0.854093	1.30418	0.610681	0.27987	0.7321	0.916028	no
ADNP2	ADNP2	ADNP2	chr18:77866914-77898228	PBS	EVCTRL	OK	8.15675	8.4308	0.047674	0.286127	0.61765	0.86243	no
ADO	ADO	ADO	chr10:64564515-64568239	PBS	EVCTRL	OK	10.3153	10.7787	0.0634016	0.372228	0.52105	0.806097	no
ADORA1	ADORA1	ADORA1	chr1:203096835-203136533	PBS	EVCTRL	NOTEST	0.146325	0.0654741	-1.16018	0	1	1	no
ADORA2A	ADORA2A	ADORA2A	chr22:24666784-24890783	PBS	EVCTRL	OK	0.994655	2.33479	1.23103	1.05671	0.0792	0.298216	no
ADORA2A-AS1	ADORA2A-AS1	ADORA2A-AS1	chr22:24666784-24890783	PBS	EVCTRL	NOTEST	0.00720816	0.0367449	2.34984	0	1	1	no
ADORA2B	ADORA2B	ADORA2B	chr17:15848230-15879210	PBS	EVCTRL	OK	7.44867	6.8265	-0.125838	-0.536132	0.34965	0.671466	no
ADORA3	ADORA3	ADORA3	chr1:112025969-112106625	PBS	EVCTRL	NOTEST	0	0.015097	inf	0	1	1	no
ADPGK	ADPGK	ADPGK	chr15:73043707-73090540	PBS	EVCTRL	OK	22.3576	27.2167	0.28373	1.76039	0.00275	0.0240816	yes
ADPGK-AS1	ADPGK-AS1	ADPGK-AS1	chr15:73043707-73090540	PBS	EVCTRL	NOTEST	0.00675256	0.0079815	0.241227	0	1	1	no
ADPRH	ADPRH	ADPRH	chr3:119298279-119308792	PBS	EVCTRL	OK	0.665003	0.676752	0.0252663	0.0477723	0.9321	0.983927	no
ADPRHL1	ADPRHL1	ADPRHL1	chr13:114076254-114107839	PBS	EVCTRL	OK	1.00295	1.18315	0.238392	0.424535	0.45525	0.759376	no
ADPRHL2	ADPRHL2	ADPRHL2	chr1:36554452-36559533	PBS	EVCTRL	OK	14.2863	11.4196	-0.323113	-1.62348	0.00525	0.0406608	yes
ADPRM	ADPRM	ADPRM	chr17:10600926-10614875	PBS	EVCTRL	OK	4.56555	3.82546	-0.255157	-0.739716	0.2018	0.515623	no
ADRA1A	ADRA1A	ADRA1A	chr8:26605666-26722922	PBS	EVCTRL	NOTEST	0.00916597	0.00955919	0.0606008	0	1	1	no
ADRA1B	ADRA1B	ADRA1B	chr5:159343739-159400017	PBS	EVCTRL	NOTEST	0.277477	0.189081	-0.553361	0	1	1	no
ADRA1D	ADRA1D	ADRA1D	chr20:4201277-4229659	PBS	EVCTRL	OK	1.02475	0.308687	-1.73105	-2.51114	0.0005	0.00569278	yes
ADRA2A	ADRA2A	ADRA2A	chr10:112836789-112840662	PBS	EVCTRL	NOTEST	0.00557465	0.0164877	1.56444	0	1	1	no
ADRA2B	ADRA2B	ADRA2B	chr2:96778622-96781984	PBS	EVCTRL	NOTEST	0.00646458	0.0191267	1.56496	0	1	1	no
ADRA2C	ADRA2C	ADRA2C	chr4:3768295-3770253	PBS	EVCTRL	NOTEST	0.163471	0.112467	-0.539526	0	1	1	no
ADRB1	ADRB1	ADRB1	chr10:115803805-115806667	PBS	EVCTRL	NOTEST	0.340044	0.306239	-0.151063	0	1	1	no
ADRB2	ADRB2	ADRB2	chr5:148206155-148208197	PBS	EVCTRL	OK	3.15519	2.93572	-0.104014	-0.302884	0.6007	0.852288	no
ADRB3	ADRB3	ADRB3	chr8:37820513-37824184	PBS	EVCTRL	NOTEST	0	0	0	0	1	1	no
ADRBK1	ADRBK1	ADRBK1	chr11:67033904-67054029	PBS	EVCTRL	OK	16.659	20.0459	0.267009	1.67706	0.00435	0.0349459	yes
ADRBK2	ADRBK2	ADRBK2	chr22:25960860-26125258	PBS	EVCTRL	OK	0.784527	0.576454	-0.444618	-1.32215	0.02395	0.129286	no
ADRM1	ADRM1	ADRM1	chr20:60877951-60883918	PBS	EVCTRL	OK	42.7408	39.9882	-0.0960426	-0.594499	0.298	0.621566	no
ADSL	ADSL	ADSL	chr22:40742503-40762575	PBS	EVCTRL	OK	33.8894	34.2194	0.0139805	0.0850666	0.8813	0.968457	no
ADSS	ADSS	ADSS	chr1:244571793-244615436	PBS	EVCTRL	OK	33.1047	39.3557	0.249539	1.63544	0.00375	0.0309525	yes
ADSSL1	ADSSL1	ADSSL1	chr14:105190533-105213647	PBS	EVCTRL	OK	3.22531	5.84807	0.858522	2.70798	5e-05	0.000730734	yes
ADTRP	ADTRP	ADTRP	chr6:11713887-11779280	PBS	EVCTRL	NOTEST	0.15604	0.09772	-0.675188	0	1	1	no
AEBP1	AEBP1	AEBP1	chr7:44143959-44154164	PBS	EVCTRL	OK	94.5061	87.5107	-0.110947	-0.769412	0.1731	0.475749	no
AEBP2	AEBP2	AEBP2	chr12:19592607-19675173	PBS	EVCTRL	OK	6.83544	7.30573	0.0959949	0.562519	0.33015	0.653026	no
AEN	AEN	AEN	chr15:89164526-89175512	PBS	EVCTRL	OK	21.0129	16.8623	-0.317473	-1.97478	0.0006	0.00664987	yes
AES	AES	AES	chr19:3052907-3062964	PBS	EVCTRL	OK	146.737	141.515	-0.0522777	-0.357451	0.5331	0.814159	no
AFAP1	AFAP1	AFAP1	chr4:7755816-7942023	PBS	EVCTRL	OK	12.8955	10.717	-0.266965	-1.73476	0.00205	0.0189121	yes
AFAP1-AS1	AFAP1-AS1	AFAP1-AS1	chr4:7755816-7942023	PBS	EVCTRL	NOTEST	0.00311971	0.00665461	1.09294	0	1	1	no
AFAP1L1	AFAP1L1	AFAP1L1	chr5:148651400-148721367	PBS	EVCTRL	OK	3.96952	4.29148	0.112512	0.538391	0.34645	0.668504	no
AFAP1L2	AFAP1L2	AFAP1L2	chr10:116054582-116164537	PBS	EVCTRL	NOTEST	0.00540209	0	#NAME?	0	1	1	no
AFF1	AFF1	AFF1	chr4:87856153-88062206	PBS	EVCTRL	OK	8.45802	7.74677	-0.126725	-0.818234	0.15575	0.449057	no
AFF2	AFF2	AFF2	chrX:147582138-148082193	PBS	EVCTRL	NOTEST	0.110645	0.136843	0.306574	0	1	1	no
AFF3	AFF3	AFF3	chr2:100163715-100759037	PBS	EVCTRL	OK	2.12081	1.27083	-0.738845	-3.17479	5e-05	0.000730734	yes
AFF4	AFF4	AFF4	chr5:132211070-132299354	PBS	EVCTRL	OK	29.293	30.0159	0.035171	0.24248	0.671	0.890947	no
AFG3L1P	AFG3L1P	AFG3L1P	chr16:90036182-90067195	PBS	EVCTRL	OK	3.31819	3.05422	-0.119595	-0.336364	0.55445	0.82538	no
AFG3L2	AFG3L2	AFG3L2	chr18:12307667-12377275	PBS	EVCTRL	OK	24.1831	23.9254	-0.015461	-0.0509685	0.9288	0.983079	no
AFM	AFM	AFM	chr4:74347461-74369718	PBS	EVCTRL	NOTEST	0	0	0	0	1	1	no
AFMID	AFMID	AFMID	chr17:76183397-76203782	PBS	EVCTRL	OK	13.6743	15.4885	0.179733	0.829309	0.14425	0.429002	no
AFP	AFP	AFP	chr4:74301935-74321502	PBS	EVCTRL	NOTEST	0.118323	0.0891671	-0.408144	0	1	1	no
AFTPH	AFTPH	AFTPH	chr2:64751438-64820138	PBS	EVCTRL	OK	5.38063	5.03672	-0.0952914	-0.487145	0.3943	0.708415	no
AGA	AGA	AGA	chr4:178351928-178363657	PBS	EVCTRL	OK	4.62087	4.34618	-0.0884175	-0.319823	0.5749	0.836175	no
AGAP1	AGAP1	AGAP1	chr2:236402732-237040444	PBS	EVCTRL	OK	5.37657	7.01823	0.384421	2.33956	5e-05	0.000730734	yes
AGAP1-IT1	AGAP1-IT1	AGAP1-IT1	chr2:236402732-237040444	PBS	EVCTRL	NOTEST	0.266777	0.307374	0.20436	0	1	1	no
AGAP11	AGAP11	AGAP11	chr10:88728187-88769960	PBS	EVCTRL	OK	1.3518	0.707075	-0.934947	-1.3083	0.0319	0.158022	no
AGAP2	AGAP2	AGAP2	chr12:58118075-58135944	PBS	EVCTRL	NOTEST	0.165017	0.042147	-1.96911	0	1	1	no
AGAP2-AS1	AGAP2-AS1	AGAP2-AS1	chr12:58118075-58135944	PBS	EVCTRL	OK	10.8532	12.3	0.180544	0.776608	0.1733	0.475995	no
AGAP3	AGAP3	AGAP3	chr7:150782917-150841523	PBS	EVCTRL	OK	18.1951	18.9624	0.0595946	0.351453	0.5364	0.816788	no
AGAP4	AGAP4	AGAP4	chr10:46321039-46349325	PBS	EVCTRL	NOTEST	0.405864	0.385997	-0.0724049	0	1	1	no
AGAP5	AGAP5	AGAP5	chr10:75434032-75457554	PBS	EVCTRL	OK	1.01025	1.11547	0.142947	0.277346	0.6245	0.865245	no
AGAP6	AGAP6	AGAP6	chr10:51748077-51770259	PBS	EVCTRL	OK	2.37495	2.19101	-0.116305	-0.34728	0.54985	0.823788	no
AGAP7P	AGAP7P	AGAP7P	chr10:51371378-51734610	PBS	EVCTRL	NOTEST	0.0430926	0.0714035	0.728555	0	1	1	no
AGAP9	AGAP9	AGAP9	chr10:48215723-48237508	PBS	EVCTRL	NOTEST	0	0	0	0	1	1	no
AGBL1	AGBL1	AGBL1	chr15:86685241-87572283	PBS	EVCTRL	NOTEST	0	0	0	0	1	1	no
AGBL1-AS1	AGBL1-AS1	AGBL1-AS1	chr15:86685241-87572283	PBS	EVCTRL	NOTEST	0	0	0	0	1	1	no
AGBL2	AGBL2	AGBL2	chr11:47681142-47736928	PBS	EVCTRL	NOTEST	0.158937	0.117668	-0.43374	0	1	1	no
AGBL3	AGBL3	AGBL3	chr7:134671258-134855578	PBS	EVCTRL	NOTEST	0.123953	0.0837443	-0.565729	0	1	1	no
AGBL4	AGBL4	AGBL4	chr1:48998526-50489626	PBS	EVCTRL	NOTEST	0	0	0	0	1	1	no
AGBL4-IT1	AGBL4-IT1	AGBL4-IT1	chr1:48998526-50489626	PBS	EVCTRL	NOTEST	0	0	0	0	1	1	no
AGBL5	AGBL5	AGBL5	chr2:27274490-27294567	PBS	EVCTRL	OK	14.2242	16.1106	0.179657	0.490489	0.38975	0.705137	no
AGBL5-AS1	AGBL5-AS1	AGBL5-AS1	chr2:27272550-27273132	PBS	EVCTRL	NOTEST	0	0	0	0	1	1	no
AGER	AGER	AGER	chr6_ssto_hap7:3496472-3499827	PBS	EVCTRL	OK	3.28535	2.80061	-0.230306	-0.573058	0.2891	0.612596	no
AGFG1	AGFG1	AGFG1	chr2:228336847-228425938	PBS	EVCTRL	OK	12.0719	13.8376	0.196932	1.3119	0.02215	0.122431	no
AGFG2	AGFG2	AGFG2	chr7:100136833-100165843	PBS	EVCTRL	OK	2.84008	2.17866	-0.382486	-1.58066	0.0071	0.0516197	no
AGGF1	AGGF1	AGGF1	chr5:76326209-76361058	PBS	EVCTRL	OK	9.37119	9.2303	-0.0218552	-0.129918	0.8183	0.947305	no
AGK	AGK	AGK	chr7:141251077-141354209	PBS	EVCTRL	OK	15.0689	14.7755	-0.028365	-0.168995	0.76775	0.931575	no
AGL	AGL	AGL	chr1:100315639-100389579	PBS	EVCTRL	OK	3.31861	3.10821	-0.0944941	-0.499213	0.37985	0.697159	no
AGMAT	AGMAT	AGMAT	chr1:15853307-15911605	PBS	EVCTRL	OK	2.91952	3.12225	0.0968525	0.240547	0.6725	0.891698	no
AGMO	AGMO	AGMO	chr7:15239942-15601640	PBS	EVCTRL	NOTEST	0	0.047309	inf	0	1	1	no
AGO1	AGO1	AGO1	chr1:36348809-36389899	PBS	EVCTRL	OK	7.14286	6.70706	-0.0908198	-0.55766	0.3301	0.653026	no
AGO2	AGO2	AGO2	chr8:141541263-141645646	PBS	EVCTRL	OK	9.21714	8.50593	-0.115852	-0.650548	0.2585	0.582503	no
AGO3	AGO3	AGO3	chr1:36396682-36522063	PBS	EVCTRL	OK	3.22813	3.41048	0.0792765	0.329096	0.5624	0.829333	no
AGO4	AGO4	AGO4	chr1:36273827-36323490	PBS	EVCTRL	OK	3.0512	2.78527	-0.131559	-0.669144	0.23695	0.557829	no
AGPAT1	AGPAT1	AGPAT1	chr6_ssto_hap7:3468303-3493616	PBS	EVCTRL	OK	63.2231	72.7257	0.202012	1.26071	0.0256	0.135258	no
AGPAT2	AGPAT2	AGPAT2	chr9:139567594-139581911	PBS	EVCTRL	OK	17.5422	18.6405	0.0876136	0.472155	0.4174	0.730128	no
AGPAT3	AGPAT3	AGPAT3	chr21:45285115-45407475	PBS	EVCTRL	OK	20.7141	20.1256	-0.0415842	-0.277245	0.6339	0.87083	no
AGPAT4	AGPAT4	AGPAT4	chr6:161551056-161695107	PBS	EVCTRL	OK	5.30234	6.68046	0.333318	1.96541	0.00065	0.00711261	yes
AGPAT4-IT1	AGPAT4-IT1	AGPAT4-IT1	chr6:161551056-161695107	PBS	EVCTRL	OK	1.90181	2.2034	0.212353	0.325417	0.56585	0.831912	no
AGPAT5	AGPAT5	AGPAT5	chr8:6565877-6619021	PBS	EVCTRL	OK	11.4559	11.3736	-0.0103928	-0.0654115	0.91095	0.979295	no
AGPAT6	AGPAT6	AGPAT6	chr8:41386724-41482520	PBS	EVCTRL	OK	19.3049	19.2222	-0.00619959	-0.0372216	0.9505	0.987339	no
AGPAT9	AGPAT9	AGPAT9	chr4:84457066-84527027	PBS	EVCTRL	OK	11.2948	9.44168	-0.258546	-1.41222	0.0153	0.0932125	no
AGPS	AGPS	AGPS	chr2:178257470-178408564	PBS	EVCTRL	OK	9.88451	9.95447	0.0101757	0.0653758	0.90325	0.976156	no
AGR2	AGR2	AGR2	chr7:16832263-16844738	PBS	EVCTRL	NOTEST	0.024009	0	#NAME?	0	1	1	no
AGR3	AGR3	AGR3	chr7:16899029-16921613	PBS	EVCTRL	NOTEST	0	0	0	0	1	1	no
AGRN	AGRN	AGRN	chr1:955502-991499	PBS	EVCTRL	OK	14.398	17.1281	0.250502	1.66459	0.0035	0.0292814	yes
AGRP	AGRP	AGRP	chr16:67516473-67517716	PBS	EVCTRL	NOTEST	0	0	0	0	1	1	no
AGT	AGT	AGT	chr1:230838271-230850336	PBS	EVCTRL	NOTEST	0.143006	0.0843341	-0.761888	0	1	1	no
AGTPBP1	AGTPBP1	AGTPBP1	chr9:88161453-88356944	PBS	EVCTRL	OK	3.00343	2.44175	-0.298695	-1.22826	0.0328	0.161122	no
AGTR1	AGTR1	AGTR1	chr3:148415657-148460790	PBS	EVCTRL	OK	0.411978	1.08858	1.4018	2.03459	0.0005	0.00569278	yes
AGTR2	AGTR2	AGTR2	chrX:115301957-115306225	PBS	EVCTRL	NOTEST	0.0218968	0	#NAME?	0	1	1	no
AGTRAP	AGTRAP	AGTRAP	chr1:11796141-11810828	PBS	EVCTRL	OK	19.1578	30.5005	0.670904	3.55011	5e-05	0.000730734	yes
AGXT	AGXT	AGXT	chr2:241808161-241818536	PBS	EVCTRL	NOTEST	0	0	0	0	1	1	no
AGXT2	AGXT2	AGXT2	chr5:34998205-35048240	PBS	EVCTRL	NOTEST	0	0	0	0	1	1	no
AHCTF1	AHCTF1	AHCTF1	chr1:247002401-247094726	PBS	EVCTRL	OK	8.91852	10.7193	0.265334	1.71994	0.00185	0.0174148	yes
AHCTF1P1	AHCTF1P1	AHCTF1P1	chr2:162355577-162364413	PBS	EVCTRL	NOTEST	0.160698	0.162076	0.0123192	0	1	1	no
AHCY	AHCY	AHCY	chr20:32868070-32899608	PBS	EVCTRL	OK	74.4333	75.7446	0.0251942	0.170189	0.76815	0.931575	no
AHCYL1	AHCYL1	AHCYL1	chr1:110527386-110566364	PBS	EVCTRL	OK	52.0869	56.4968	0.117249	0.798762	0.16325	0.461626	no
AHCYL2	AHCYL2	AHCYL2	chr7:128864854-129070052	PBS	EVCTRL	OK	2.63874	2.7478	0.0584271	0.256801	0.6459	0.877068	no
AHDC1	AHDC1	AHDC1	chr1:27860755-27930005	PBS	EVCTRL	OK	8.78767	6.81129	-0.367553	-2.24027	5e-05	0.000730734	yes
AHI1	AHI1	AHI1	chr6:135605109-135818903	PBS	EVCTRL	OK	9.0635	12.2224	0.431389	2.56396	5e-05	0.000730734	yes
AHNAK	AHNAK	AHNAK	chr11:62201013-62314332	PBS	EVCTRL	OK	310.151	209.949	-0.562931	-3.07402	5e-05	0.000730734	yes
AHNAK2	AHNAK2	AHNAK2	chr14:105403590-105444694	PBS	EVCTRL	OK	14.6415	9.54593	-0.617104	-4.21826	5e-05	0.000730734	yes
AHR	AHR	AHR	chr7:17338275-17385775	PBS	EVCTRL	OK	21.5226	32.401	0.590185	3.98871	5e-05	0.000730734	yes
AHRR	AHRR	AHRR	chr5:271735-438405	PBS	EVCTRL	OK	21.2437	20.0317	-0.0847455	-0.446466	0.4327	0.742542	no
AHSA1	AHSA1	AHSA1	chr14:77924372-77935815	PBS	EVCTRL	OK	64.9665	64.4822	-0.0107954	-0.0698059	0.9013	0.975325	no
AHSA2	AHSA2	AHSA2	chr2:61404554-61697849	PBS	EVCTRL	OK	19.1484	19.2627	0.00858473	0.026013	0.96315	0.990092	no
AHSG	AHSG	AHSG	chr3:186330849-186339107	PBS	EVCTRL	NOTEST	0	0	0	0	1	1	no
AHSP	AHSP	AHSP	chr16:31539202-31540124	PBS	EVCTRL	NOTEST	0	0	0	0	1	1	no
AICDA	AICDA	AICDA	chr12:8754761-8765442	PBS	EVCTRL	NOTEST	0	0	0	0	1	1	no
AIDA	AIDA	AIDA	chr1:222841354-222885864	PBS	EVCTRL	OK	22.1313	21.0226	-0.0741509	-0.467043	0.4129	0.725703	no
AIF1	AIF1	AIF1	chr6_ssto_hap7:2913800-2915605	PBS	EVCTRL	NOTEST	0	0.07147	inf	0	1	1	no
AIF1L	AIF1L	AIF1L	chr9:133971862-133998539	PBS	EVCTRL	NOTEST	0.0233919	0.0805627	1.7841	0	1	1	no
AIFM1	AIFM1	AIFM1	chrX:129263337-129299861	PBS	EVCTRL	OK	19.2201	18.7966	-0.0321481	-0.190596	0.74365	0.92236	no
AIFM2	AIFM2	AIFM2	chr10:71812356-71892690	PBS	EVCTRL	OK	2.92176	3.40463	0.220659	0.619232	0.2729	0.596433	no
AIFM3	AIFM3	AIFM3	chr22:21319417-21335649	PBS	EVCTRL	NOTEST	0.212193	0.20557	-0.0457448	0	1	1	no
AIG1	AIG1	AIG1	chr6:143380499-143661480	PBS	EVCTRL	OK	13.8389	11.8387	-0.225217	-1.08962	0.05825	0.243191	no
AIM1	AIM1	AIM1	chr6:106959729-107018324	PBS	EVCTRL	OK	13.4364	9.26637	-0.536067	-3.47042	5e-05	0.000730734	yes
AIM1L	AIM1L	AIM1L	chr1:26648349-26680621	PBS	EVCTRL	NOTEST	0	0	0	0	1	1	no
AIM2	AIM2	AIM2	chr1:159032274-159046647	PBS	EVCTRL	OK	1.01634	0.760004	-0.419306	-0.590115	0.30905	0.632877	no
AIMP1	AIMP1	AIMP1	chr4:106965473-107270381	PBS	EVCTRL	OK	18.262	19.9842	0.130013	0.652126	0.2585	0.582503	no
AIMP2	AIMP2	AIMP2	chr7:6048881-6098860	PBS	EVCTRL	OK	18.8384	22.3793	0.248483	0.556028	0.3265	0.649684	no
AIP	AIP	AIP	chr11:67250499-67258579	PBS	EVCTRL	OK	39.2126	40.775	0.0563695	0.337946	0.557	0.826458	no
AIPL1	AIPL1	AIPL1	chr17:6327056-6338519	PBS	EVCTRL	NOTEST	0	0	0	0	1	1	no
AIRE	AIRE	AIRE	chr21:45705720-45718102	PBS	EVCTRL	NOTEST	0.0727468	0.018957	-1.94016	0	1	1	no
AIRN	AIRN	AIRN	chr6:160390130-160527583	PBS	EVCTRL	NOTEST	0	0	0	0	1	1	no
AJAP1	AJAP1	AJAP1	chr1:4715104-4843851	PBS	EVCTRL	OK	5.04511	3.49394	-0.530033	-1.95667	0.00045	0.00520599	yes
AJUBA	AJUBA	AJUBA	chr14:23440382-23451851	PBS	EVCTRL	OK	13.2808	10.7955	-0.298918	-1.73758	0.00205	0.0189121	yes
AK1	AK1	AK1	chr9:130628758-130640022	PBS	EVCTRL	OK	28.8481	22.3257	-0.369771	-2.28723	5e-05	0.000730734	yes
AK2	AK2	AK2	chr1:33473540-33502512	PBS	EVCTRL	OK	40.7272	44.9194	0.141346	0.950431	0.0957	0.335261	no
AK3	AK3	AK3	chr9:4709556-4742043	PBS	EVCTRL	OK	24.506	26.9764	0.138567	0.915839	0.10965	0.366324	no
AK4	AK4	AK4	chr1:65613231-65697828	PBS	EVCTRL	OK	4.41511	5.71223	0.371605	2.12482	0.0002	0.00254606	yes
AK5	AK5	AK5	chr1:77747661-78025654	PBS	EVCTRL	OK	27.0313	20.2521	-0.416559	-2.67727	5e-05	0.000730734	yes
AK6	AK6	AK6	chr5:68647552-68710630	PBS	EVCTRL	OK	27.9035	27.7813	-0.00633686	-0.0171167	0.9768	0.994332	no
AK7	AK7	AK7	chr14:96858447-96955764	PBS	EVCTRL	NOTEST	0.182226	0.330087	0.857121	0	1	1	no
AK8	AK8	AK8	chr9:135600964-135754198	PBS	EVCTRL	NOTEST	0.0955734	0.257712	1.43108	0	1	1	no
AK9	AK9	AK9	chr6:109814058-110012415	PBS	EVCTRL	OK	0.789105	0.731994	-0.108385	-0.187625	0.74565	0.922982	no
AKAP1	AKAP1	AKAP1	chr17:55162552-55198710	PBS	EVCTRL	OK	6.6102	6.20387	-0.0915238	-0.492225	0.38665	0.702864	no
AKAP10	AKAP10	AKAP10	chr17:19807764-19881169	PBS	EVCTRL	OK	9.43014	10.1616	0.107778	0.629825	0.2687	0.593001	no
AKAP11	AKAP11	AKAP11	chr13:42846288-42897403	PBS	EVCTRL	OK	20.8418	25.385	0.284496	1.94903	0.0007	0.00757007	yes
AKAP12	AKAP12	AKAP12	chr6:151561133-151679694	PBS	EVCTRL	OK	63.4434	96.4665	0.604559	4.23453	5e-05	0.000730734	yes
AKAP13	AKAP13	AKAP13	chr15:85923826-86292589	PBS	EVCTRL	OK	9.31705	8.16049	-0.191216	-1.1795	0.03985	0.185603	no
AKAP14	AKAP14	AKAP14	chrX:119029935-119054679	PBS	EVCTRL	NOTEST	0	0.035538	inf	0	1	1	no
AKAP17A	AKAP17A	AKAP17A	chrY:1660485-1711974	PBS	EVCTRL	OK	16.556	17.1617	0.0518342	0.320855	0.57685	0.836808	no
AKAP2	AKAP2	AKAP2	chr9:112403067-112934791	PBS	EVCTRL	OK	37.5043	34.1152	-0.136639	-0.872873	0.13035	0.403144	no
AKAP3	AKAP3	AKAP3	chr12:4724673-4758213	PBS	EVCTRL	NOTEST	0.26037	0.236211	-0.140491	0	1	1	no
AKAP4	AKAP4	AKAP4	chrX:49955410-49965664	PBS	EVCTRL	NOTEST	0	0	0	0	1	1	no
AKAP5	AKAP5	AKAP5	chr14:64319682-65007086	PBS	EVCTRL	NOTEST	0.178729	0.1277	-0.485016	0	1	1	no
AKAP6	AKAP6	AKAP6	chr14:32798478-33302268	PBS	EVCTRL	OK	0.84025	0.541319	-0.63434	-2.02412	0.00065	0.00711261	yes
AKAP7	AKAP7	AKAP7	chr6:131456825-131604675	PBS	EVCTRL	OK	1.8942	2.03395	0.102695	0.292985	0.60285	0.852883	no
AKAP8	AKAP8	AKAP8	chr19:15464331-15490612	PBS	EVCTRL	OK	11.3865	12.6209	0.148486	0.882758	0.12215	0.388656	no
AKAP8L	AKAP8L	AKAP8L	chr19:15490858-15529932	PBS	EVCTRL	OK	25.1013	28.1897	0.167405	1.04915	0.06955	0.274256	no
AKAP9	AKAP9	AKAP9	chr7:91570188-91739987	PBS	EVCTRL	OK	7.94718	8.28796	0.0605727	0.398404	0.4874	0.78374	no
AKIP1	AKIP1	AKIP1	chr11:8932700-8954553	PBS	EVCTRL	OK	16.5137	16.5987	0.00740697	0.0361011	0.9517	0.987667	no
AKIRIN1	AKIRIN1	AKIRIN1	chr1:39456915-39471737	PBS	EVCTRL	OK	31.1259	31.7237	0.0274457	0.17777	0.7569	0.926796	no
AKIRIN2	AKIRIN2	AKIRIN2	chr6:88384577-88411985	PBS	EVCTRL	OK	18.6382	19.7894	0.0864679	0.498246	0.3802	0.697519	no
AKNA	AKNA	AKNA	chr9:117096432-117156685	PBS	EVCTRL	OK	2.64137	2.38039	-0.15009	-0.73849	0.2006	0.514158	no
AKNAD1	AKNAD1	AKNAD1	chr1:109358519-109401146	PBS	EVCTRL	NOTEST	0.0288685	0.0236077	-0.290244	0	1	1	no
AKR1A1	AKR1A1	AKR1A1	chr1:46016454-46035723	PBS	EVCTRL	OK	43.1955	47.1717	0.127039	0.786183	0.1727	0.475559	no
AKR1B1	AKR1B1	AKR1B1	chr7:134127106-134143888	PBS	EVCTRL	OK	141.33	353.257	1.32165	9.08061	5e-05	0.000730734	yes
AKR1B10	AKR1B10	AKR1B10	chr7:134212343-134226166	PBS	EVCTRL	NOTEST	0.171472	0.0928249	-0.885393	0	1	1	no
AKR1B15	AKR1B15	AKR1B15	chr7:134233848-134264592	PBS	EVCTRL	NOTEST	0.0356106	0.0164036	-1.1183	0	1	1	no
AKR1C1	AKR1C1	AKR1C1	chr10:5005453-5020158	PBS	EVCTRL	OK	25.4284	73.7462	1.53613	9.28118	5e-05	0.000730734	yes
AKR1C2	AKR1C2	AKR1C2	chr10:5029967-5060225	PBS	EVCTRL	OK	6.08968	17.0921	1.48889	5.96839	5e-05	0.000730734	yes
AKR1C3	AKR1C3	AKR1C3	chr10:5090957-5149878	PBS	EVCTRL	OK	1.83235	1.70826	-0.101167	-0.172948	0.75915	0.927794	no
AKR1C4	AKR1C4	AKR1C4	chr10:5238797-5260910	PBS	EVCTRL	NOTEST	0	0	0	0	1	1	no
AKR1C6P	AKR1C6P	AKR1C6P	chr10:4913858-4958465	PBS	EVCTRL	NOTEST	0	0	0	0	1	1	no
AKR1C8P	AKR1C8P	AKR1C8P	chr10:5196654-5227150	PBS	EVCTRL	NOTEST	0.0193555	0.0104415	-0.890413	0	1	1	no
AKR1D1	AKR1D1	AKR1D1	chr7:137761177-137803050	PBS	EVCTRL	NOTEST	0	0	0	0	1	1	no
AKR1E2	AKR1E2	AKR1E2	chr10:4868368-4890251	PBS	EVCTRL	NOTEST	0.440159	0.477525	0.117552	0	1	1	no
AKR7A2	AKR7A2	AKR7A2	chr1:19629201-19638640	PBS	EVCTRL	OK	26.6473	25.1269	-0.0847567	-0.536011	0.3511	0.672641	no
AKR7A2P1	AKR7A2P1	AKR7A2P1	chr1:113454469-113498975	PBS	EVCTRL	NOTEST	0	0	0	0	1	1	no
AKR7A3	AKR7A3	AKR7A3	chr1:19609056-19615280	PBS	EVCTRL	NOTEST	0.552755	0.541074	-0.0308127	0	1	1	no
AKR7L	AKR7L	AKR7L	chr1:19592475-19600568	PBS	EVCTRL	NOTEST	0.357646	0.436897	0.288761	0	1	1	no
AKT1	AKT1	AKT1	chr14:105235686-105262080	PBS	EVCTRL	OK	78.2217	82.9225	0.084195	0.575071	0.31415	0.638068	no
AKT1S1	AKT1S1	AKT1S1	chr19:50372289-50392007	PBS	EVCTRL	OK	52.396	53.2199	0.0225081	0.127386	0.8273	0.951645	no
AKT2	AKT2	AKT2	chr19:40736223-40791302	PBS	EVCTRL	OK	27.825	25.0792	-0.149886	-1.00262	0.08255	0.305932	no
AKT3	AKT3	AKT3	chr1:243419306-244006886	PBS	EVCTRL	OK	14.3567	15.4274	0.103771	0.423156	0.45055	0.756386	no
AKTIP	AKTIP	AKTIP	chr16:53468350-53537216	PBS	EVCTRL	OK	5.31168	3.9214	-0.437802	-0.787584	0.16215	0.460024	no
ALAD	ALAD	ALAD	chr9:116148591-116163618	PBS	EVCTRL	OK	12.1758	11.9858	-0.0226892	-0.132523	0.81935	0.947614	no
ALAS1	ALAS1	ALAS1	chr3:52232098-52248343	PBS	EVCTRL	OK	26.9983	33.1326	0.295386	1.85693	0.001	0.0102651	yes
ALAS2	ALAS2	ALAS2	chrX:55035487-55057497	PBS	EVCTRL	NOTEST	0	0	0	0	1	1	no
ALB	ALB	ALB	chr4:74269971-74287129	PBS	EVCTRL	NOTEST	0.0564122	0.029269	-0.946635	0	1	1	no
ALCAM	ALCAM	ALCAM	chr3:105085556-105295757	PBS	EVCTRL	OK	40.0091	30.4611	-0.393361	-2.66283	5e-05	0.000730734	yes
ALDH16A1	ALDH16A1	ALDH16A1	chr19:49956472-49974305	PBS	EVCTRL	OK	4.67764	5.59355	0.257984	1.18369	0.0382	0.180387	no
ALDH18A1	ALDH18A1	ALDH18A1	chr10:97365685-97416567	PBS	EVCTRL	OK	43.8349	46.6757	0.0905902	0.609835	0.28785	0.611539	no
ALDH1A1	ALDH1A1	ALDH1A1	chr9:75515577-75568233	PBS	EVCTRL	NOTEST	0.0354988	0.0736473	1.05286	0	1	1	no
ALDH1A2	ALDH1A2	ALDH1A2	chr15:58245621-58358121	PBS	EVCTRL	NOTEST	0.0424502	0.0501738	0.241164	0	1	1	no
ALDH1A3	ALDH1A3	ALDH1A3	chr15:101419896-101456830	PBS	EVCTRL	OK	15.9023	15.5193	-0.0351721	-0.217964	0.70395	0.905136	no
ALDH1B1	ALDH1B1	ALDH1B1	chr9:38392660-38398662	PBS	EVCTRL	OK	14.411	14.068	-0.0347525	-0.207327	0.71645	0.909097	no
ALDH1L1	ALDH1L1	ALDH1L1	chr3:125822403-125929011	PBS	EVCTRL	OK	0.99516	0.451874	-1.13901	-1.96506	0.00135	0.013228	yes
ALDH1L1-AS1	ALDH1L1-AS1	ALDH1L1-AS1	chr3:125822403-125929011	PBS	EVCTRL	NOTEST	0	0	0	0	1	1	no
ALDH1L1-AS2	ALDH1L1-AS2	ALDH1L1-AS2	chr3:125822403-125929011	PBS	EVCTRL	NOTEST	0.00957133	0	#NAME?	0	1	1	no
ALDH1L2	ALDH1L2	ALDH1L2	chr12:105413561-105478341	PBS	EVCTRL	OK	13.8628	14.7559	0.0900728	0.591618	0.3044	0.628361	no
ALDH2	ALDH2	ALDH2	chr12:112204690-112247789	PBS	EVCTRL	OK	19.0248	25.8135	0.440239	2.62944	5e-05	0.000730734	yes
ALDH3A1	ALDH3A1	ALDH3A1	chr17:19641297-19651746	PBS	EVCTRL	OK	5.60158	1.61206	-1.79693	-4.46736	5e-05	0.000730734	yes
ALDH3A2	ALDH3A2	ALDH3A2	chr17:19552063-19580908	PBS	EVCTRL	OK	36.1498	34.9508	-0.0486632	-0.325471	0.5711	0.834739	no
ALDH3B1	ALDH3B1	ALDH3B1	chr11:67776016-67796749	PBS	EVCTRL	OK	20.7693	25.7164	0.30824	1.9255	0.0006	0.00664987	yes
ALDH3B2	ALDH3B2	ALDH3B2	chr11:67429632-67448685	PBS	EVCTRL	NOTEST	0.0668084	0.0467022	-0.516538	0	1	1	no
ALDH4A1	ALDH4A1	ALDH4A1	chr1:19197923-19229293	PBS	EVCTRL	OK	1.98379	1.7999	-0.140345	-0.412016	0.46825	0.76906	no
ALDH5A1	ALDH5A1	ALDH5A1	chr6:24495196-24537435	PBS	EVCTRL	NOTEST	0.240711	0.185633	-0.374848	0	1	1	no
ALDH6A1	ALDH6A1	ALDH6A1	chr14:74486058-74551196	PBS	EVCTRL	OK	8.49211	8.18532	-0.0530844	-0.292928	0.61145	0.858781	no
ALDH7A1	ALDH7A1	ALDH7A1	chr5:125877532-125931082	PBS	EVCTRL	OK	11.4359	11.1746	-0.0333466	-0.206177	0.71495	0.908977	no
ALDH8A1	ALDH8A1	ALDH8A1	chr6:135238527-135271260	PBS	EVCTRL	NOTEST	0.223009	0.29701	0.413408	0	1	1	no
ALDH9A1	ALDH9A1	ALDH9A1	chr1:165631448-165667900	PBS	EVCTRL	OK	39.742	38.8503	-0.0327416	-0.214251	0.7002	0.90347	no
ALDOA	ALDOA	ALDOA	chr16:30064410-30081741	PBS	EVCTRL	OK	846.333	915.781	0.113777	0.795752	0.1666	0.466509	no
ALDOB	ALDOB	ALDOB	chr9:104182841-104198062	PBS	EVCTRL	NOTEST	0.00867089	0	#NAME?	0	1	1	no
ALDOC	ALDOC	ALDOC	chr17:26900132-26903951	PBS	EVCTRL	OK	58.8922	82.6971	0.489759	3.22789	5e-05	0.000730734	yes
ALG1	ALG1	ALG1	chr16:5121809-5147821	PBS	EVCTRL	OK	5.44405	5.04992	-0.108419	-0.474606	0.41645	0.729442	no
ALG10	ALG10	ALG10	chr12:34175215-34181236	PBS	EVCTRL	OK	2.03737	1.64618	-0.30759	-0.870239	0.1338	0.410185	no
ALG10B	ALG10B	ALG10B	chr12:38710556-38723528	PBS	EVCTRL	OK	1.03069	1.06024	0.040787	0.153986	0.78725	0.937769	no
ALG11	ALG11	ALG11	chr13:52586522-52607736	PBS	EVCTRL	OK	5.44743	6.4238	0.237853	0.645807	0.2625	0.586802	no
ALG12	ALG12	ALG12	chr22:50296853-50312106	PBS	EVCTRL	OK	10.5126	9.96539	-0.0771157	-0.405677	0.4762	0.775405	no
ALG13	ALG13	ALG13	chrX:110924345-111003875	PBS	EVCTRL	OK	7.70722	7.4975	-0.0398002	-0.217403	0.6989	0.902784	no
ALG14	ALG14	ALG14	chr1:95448278-95538507	PBS	EVCTRL	OK	8.05745	6.28141	-0.359236	-1.09944	0.0549	0.233886	no
ALG1L	ALG1L	ALG1L	chr3:125635443-125655887	PBS	EVCTRL	NOTEST	0.0609416	0.031947	-0.931746	0	1	1	no
ALG1L2	ALG1L2	ALG1L2	chr3:129800673-129830276	PBS	EVCTRL	NOTEST	0.0215793	0	#NAME?	0	1	1	no
ALG1L9P	ALG1L9P	ALG1L9P	chr11:71498556-71524905	PBS	EVCTRL	NOTEST	0.0966395	0.0698878	-0.467572	0	1	1	no
ALG2	ALG2	ALG2	chr9:101978706-101984246	PBS	EVCTRL	OK	15.4525	17.0119	0.138712	0.831892	0.1506	0.440393	no
ALG3	ALG3	ALG3	chr3:183948316-183967313	PBS	EVCTRL	OK	19.609	27.4121	0.483295	2.70336	5e-05	0.000730734	yes
ALG5	ALG5	ALG5	chr13:37523907-37573504	PBS	EVCTRL	OK	18.9265	22.226	0.231838	1.20284	0.03515	0.169765	no
ALG6	ALG6	ALG6	chr1:63833260-63904233	PBS	EVCTRL	OK	3.29357	3.26934	-0.0106542	-0.0424333	0.94355	0.986087	no
ALG8	ALG8	ALG8	chr11:77726760-77850699	PBS	EVCTRL	OK	16.5773	19.0907	0.20366	0.667797	0.24285	0.56412	no
ALG9	ALG9	ALG9	chr11:111652918-111742305	PBS	EVCTRL	OK	5.00641	5.23186	0.0635493	0.358194	0.5316	0.813694	no
ALK	ALK	ALK	chr2:29415639-30144477	PBS	EVCTRL	NOTEST	0.375184	0	#NAME?	0	1	1	no
ALKBH1	ALKBH1	ALKBH1	chr14:78138748-78174356	PBS	EVCTRL	OK	4.48791	4.70958	0.069554	0.283652	0.61635	0.861544	no
ALKBH2	ALKBH2	ALKBH2	chr12:109525992-109531293	PBS	EVCTRL	OK	14.1487	15.1531	0.0989406	0.421034	0.4652	0.767219	no
ALKBH3	ALKBH3	ALKBH3	chr11:43902356-43942494	PBS	EVCTRL	OK	8.14947	7.41668	-0.135932	-0.531641	0.35245	0.673347	no
ALKBH3-AS1	ALKBH3-AS1	ALKBH3-AS1	chr11:43902356-43942494	PBS	EVCTRL	NOTEST	0	0	0	0	1	1	no
ALKBH4	ALKBH4	ALKBH4	chr7:102073976-102105321	PBS	EVCTRL	OK	6.37635	6.21672	-0.0365788	-0.0723871	0.8975	0.974502	no
ALKBH5	ALKBH5	ALKBH5	chr17:18086866-18113267	PBS	EVCTRL	OK	39.0981	40.064	0.0352082	0.235728	0.6786	0.894564	no
ALKBH6	ALKBH6	ALKBH6	chr19:36500017-36505145	PBS	EVCTRL	OK	8.9919	9.9699	0.148953	0.507243	0.37995	0.697159	no
ALKBH7	ALKBH7	ALKBH7	chr19:6372443-6375261	PBS	EVCTRL	OK	17.8547	21.1672	0.245531	1.29118	0.0231	0.125853	no
ALKBH8	ALKBH8	ALKBH8	chr11:107373452-107436461	PBS	EVCTRL	OK	3.27527	3.15243	-0.0551486	-0.236282	0.6857	0.898384	no
ALLC	ALLC	ALLC	chr2:3705785-3750260	PBS	EVCTRL	NOTEST	0.0406579	0	#NAME?	0	1	1	no
ALMS1	ALMS1	ALMS1	chr2:73612885-73837046	PBS	EVCTRL	OK	4.0978	4.01617	-0.0290297	-0.178625	0.75465	0.925443	no
ALMS1-IT1	ALMS1-IT1	ALMS1-IT1	chr2:73612885-73837046	PBS	EVCTRL	NOTEST	0.240913	0.33704	0.484407	0	1	1	no
ALMS1P	ALMS1P	ALMS1P	chr2:73872045-73912694	PBS	EVCTRL	NOTEST	0.0258916	0	#NAME?	0	1	1	no
ALOX12	ALOX12	ALOX12	chr17:6888441-6915653	PBS	EVCTRL	NOTEST	0	0.0294731	inf	0	1	1	no
ALOX12-AS1	ALOX12-AS1	ALOX12-AS1	chr17:6888441-6915653	PBS	EVCTRL	OK	0.855631	0.846967	-0.0146828	-0.0135057	0.9531	0.988137	no
ALOX12B	ALOX12B	ALOX12B	chr17:7975953-7991021	PBS	EVCTRL	NOTEST	0	0	0	0	1	1	no
ALOX12P2	ALOX12P2	ALOX12P2	chr17:6756894-6803668	PBS	EVCTRL	NOTEST	0	0	0	0	1	1	no
ALOX15	ALOX15	ALOX15	chr17:4534213-4544960	PBS	EVCTRL	NOTEST	0	0	0	0	1	1	no
ALOX15B	ALOX15B	ALOX15B	chr17:7942357-7952451	PBS	EVCTRL	OK	0.488294	1.57495	1.68948	2.94579	5e-05	0.000730734	yes
ALOX15P1	ALOX15P1	ALOX15P1	chr17:6561037-6564701	PBS	EVCTRL	NOTEST	0.0404974	0	#NAME?	0	1	1	no
ALOX5	ALOX5	ALOX5	chr10:45869623-45948569	PBS	EVCTRL	NOTEST	0.00928087	0.0272687	1.55491	0	1	1	no
ALOX5AP	ALOX5AP	ALOX5AP	chr13:31287614-31338565	PBS	EVCTRL	NOTEST	0.0234185	0.0277771	0.246248	0	1	1	no
ALOXE3	ALOXE3	ALOXE3	chr17:7999217-8022234	PBS	EVCTRL	NOTEST	0.0120311	0.0211336	0.81277	0	1	1	no
ALPI	ALPI	ALPI	chr2:233320821-233325455	PBS	EVCTRL	NOTEST	0	0	0	0	1	1	no
ALPK1	ALPK1	ALPK1	chr4:113218498-113363764	PBS	EVCTRL	OK	2.99262	3.36582	0.169549	0.811683	0.1536	0.44614	no
ALPK2	ALPK2	ALPK2	chr18:56148481-56296189	PBS	EVCTRL	OK	0.541995	0.723974	0.41766	1.07966	0.06145	0.252396	no
ALPK3	ALPK3	ALPK3	chr15:85359910-85416713	PBS	EVCTRL	NOTEST	0.303267	0.263251	-0.20415	0	1	1	no
ALPL	ALPL	ALPL	chr1:21835857-21904905	PBS	EVCTRL	NOTEST	0.0353249	0.0450668	0.351382	0	1	1	no
ALPP	ALPP	ALPP	chr2:233243243-233247599	PBS	EVCTRL	NOTEST	0.00736411	0	#NAME?	0	1	1	no
ALPPL2	ALPPL2	ALPPL2	chr2:233271551-233275424	PBS	EVCTRL	NOTEST	0	0	0	0	1	1	no
ALS2	ALS2	ALS2	chr2:202564985-202645895	PBS	EVCTRL	OK	7.80753	7.54564	-0.0492216	-0.280051	0.6261	0.866279	no
ALS2CL	ALS2CL	ALS2CL	chr3:46710484-46735194	PBS	EVCTRL	NOTEST	0.126272	0.0770598	-0.712488	0	1	1	no
ALS2CR11	ALS2CR11	ALS2CR11	chr2:202352143-202483905	PBS	EVCTRL	OK	0.693188	0.620349	-0.160166	-0.220874	0.69435	0.901616	no
ALS2CR12	ALS2CR12	ALS2CR12	chr2:202152993-202222121	PBS	EVCTRL	NOTEST	0.213819	0.165537	-0.369235	0	1	1	no
ALX1	ALX1	ALX1	chr12:85674035-85695561	PBS	EVCTRL	OK	12.8314	13.3294	0.0549388	0.251607	0.6679	0.889387	no
ALX3	ALX3	ALX3	chr1:110602996-110613322	PBS	EVCTRL	OK	2.90351	1.87146	-0.633629	-1.35858	0.0203	0.115107	no
ALX4	ALX4	ALX4	chr11:44282277-44331716	PBS	EVCTRL	OK	6.03287	5.38831	-0.163012	-0.918192	0.1129	0.372038	no
ALYREF	ALYREF	ALYREF	chr17:79845710-79858409	PBS	EVCTRL	OK	56.8566	52.5372	-0.113987	-0.481227	0.3999	0.713905	no
AMACR	AMACR	AMACR	chr5:33987090-34124633	PBS	EVCTRL	OK	5.03957	4.66054	-0.112803	-0.465058	0.41375	0.726703	no
AMBN	AMBN	AMBN	chr4:71457974-71473004	PBS	EVCTRL	NOTEST	0	0	0	0	1	1	no
AMBP	AMBP	AMBP	chr9:116822407-116840752	PBS	EVCTRL	NOTEST	0.0136704	0	#NAME?	0	1	1	no
AMBRA1	AMBRA1	AMBRA1	chr11:46417961-46615619	PBS	EVCTRL	OK	6.48573	5.92679	-0.130018	-0.728402	0.2065	0.520027	no
AMD1	AMD1	AMD1	chr6:110931180-111216915	PBS	EVCTRL	OK	32.1557	34.2365	0.0904618	0.495578	0.3883	0.703892	no
AMDHD1	AMDHD1	AMDHD1	chr12:96337070-96362370	PBS	EVCTRL	NOTEST	0.0104776	0.0639804	2.61032	0	1	1	no
AMDHD2	AMDHD2	AMDHD2	chr16:2570362-2581409	PBS	EVCTRL	OK	4.91769	4.31861	-0.187414	-0.618837	0.28565	0.609776	no
AMELX	AMELX	AMELX	chrX:11155662-11683821	PBS	EVCTRL	NOTEST	0	0	0	0	1	1	no
AMELY	AMELY	AMELY	chrY:6733958-6742068	PBS	EVCTRL	NOTEST	0	0	0	0	1	1	no
AMER1	AMER1	AMER1	chrX:63404996-63425624	PBS	EVCTRL	OK	1.25892	1.38165	0.134208	0.542795	0.34545	0.667664	no
AMER2	AMER2	AMER2	chr13:25735816-25746421	PBS	EVCTRL	NOTEST	0	0	0	0	1	1	no
AMER3	AMER3	AMER3	chr2:131513076-131525707	PBS	EVCTRL	NOTEST	0.0374669	0	#NAME?	0	1	1	no
AMFR	AMFR	AMFR	chr16:56395363-56459450	PBS	EVCTRL	OK	24.4195	24.2353	-0.0109241	-0.0709359	0.9015	0.975406	no
AMH	AMH	AMH	chr19:2249112-2252072	PBS	EVCTRL	NOTEST	0.17917	0.0239748	-2.90174	0	1	1	no
AMHR2	AMHR2	AMHR2	chr12:53817638-53825318	PBS	EVCTRL	NOTEST	0	0	0	0	1	1	no
AMICA1	AMICA1	AMICA1	chr11:118064441-118095809	PBS	EVCTRL	NOTEST	0	0	0	0	1	1	no
AMIGO1	AMIGO1	AMIGO1	chr1:110049445-110052336	PBS	EVCTRL	NOTEST	0.508993	0.42842	-0.24862	0	1	1	no
AMIGO2	AMIGO2	AMIGO2	chr12:47469489-47630446	PBS	EVCTRL	NOTEST	0.125046	0.169112	0.435525	0	1	1	no
AMIGO3	AMIGO3	AMIGO3	chr3:49726949-49761407	PBS	EVCTRL	OK	1.10848	1.15596	0.0605146	0.0870272	0.8797	0.967603	no
AMMECR1	AMMECR1	AMMECR1	chrX:109437413-109699562	PBS	EVCTRL	OK	10.6618	10.4585	-0.0277724	-0.172457	0.76455	0.930463	no
AMMECR1L	AMMECR1L	AMMECR1L	chr2:128619206-128643514	PBS	EVCTRL	OK	9.3583	10.6821	0.190879	1.15355	0.0417	0.191326	no
AMN	AMN	AMN	chr14:103388992-103397179	PBS	EVCTRL	NOTEST	0.135091	0.107498	-0.329618	0	1	1	no
AMN1	AMN1	AMN1	chr12:31824070-31882108	PBS	EVCTRL	OK	5.38532	6.24947	0.214702	0.876988	0.1211	0.387029	no
AMOT	AMOT	AMOT	chrX:112018104-112084043	PBS	EVCTRL	OK	9.20193	5.79885	-0.66617	-4.03796	5e-05	0.000730734	yes
AMOTL1	AMOTL1	AMOTL1	chr11:94501507-94609918	PBS	EVCTRL	OK	18.451	17.4177	-0.0831405	-0.559042	0.3305	0.653123	no
AMOTL2	AMOTL2	AMOTL2	chr3:134074186-134094259	PBS	EVCTRL	OK	17.9449	20.7525	0.209709	1.3734	0.0171	0.100992	no
AMPD1	AMPD1	AMPD1	chr1:115215719-115238239	PBS	EVCTRL	NOTEST	0	0	0	0	1	1	no
AMPD2	AMPD2	AMPD2	chr1:110162434-110174677	PBS	EVCTRL	OK	28.6344	30.5167	0.0918512	0.612269	0.2972	0.620698	no
AMPD3	AMPD3	AMPD3	chr11:10471867-10529126	PBS	EVCTRL	OK	8.57256	11.9951	0.484652	2.87813	5e-05	0.000730734	yes
AMPH	AMPH	AMPH	chr7:38423296-38671167	PBS	EVCTRL	OK	1.15533	1.78589	0.628342	1.60032	0.00625	0.0466729	yes
AMT	AMT	AMT	chr3:49454210-49466757	PBS	EVCTRL	OK	4.11725	4.64662	0.174499	0.462792	0.40845	0.721982	no
AMTN	AMTN	AMTN	chr4:71384288-71398460	PBS	EVCTRL	NOTEST	0	0	0	0	1	1	no
AMY1A	AMY1A,AMY1B,AMY1C	AMY1A,AMY1B,AMY1C	chr1:104292278-104301311	PBS	EVCTRL	NOTEST	0	0	0	0	1	1	no
AMY1B	AMY1B	AMY1B	chr1:104292278-104301311	PBS	EVCTRL	NOTEST	0	0	0	0	1	1	no
AMY1C	AMY1C	AMY1C	chr1:104292278-104301311	PBS	EVCTRL	NOTEST	0	0	0	0	1	1	no
AMY2A	AMY2A	AMY2A	chr1:104159953-104168402	PBS	EVCTRL	NOTEST	0	0	0	0	1	1	no
AMY2B	AMY2B	AMY2B	chr1:104068577-104122156	PBS	EVCTRL	OK	1.75855	2.02536	0.203794	0.396518	0.4827	0.780796	no
AMZ1	AMZ1	AMZ1	chr7:2719155-2755070	PBS	EVCTRL	NOTEST	0.0796779	0.079269	-0.00742301	0	1	1	no
AMZ2	AMZ2	AMZ2	chr17:66244144-66253305	PBS	EVCTRL	OK	56.4307	58.8644	0.060917	0.38226	0.50275	0.794449	no
AMZ2P1	AMZ2P1	AMZ2P1	chr17:62962667-62971703	PBS	EVCTRL	OK	1.71681	1.41666	-0.277241	-0.759583	0.19315	0.503481	no
ANAPC1	ANAPC1	ANAPC1	chr2:112525213-112641741	PBS	EVCTRL	OK	7.26785	6.84844	-0.085755	-0.531098	0.3521	0.673172	no
ANAPC10	ANAPC10	ANAPC10	chr4:145915726-146050676	PBS	EVCTRL	OK	7.74837	7.88984	0.0261025	0.0433035	0.9394	0.986087	no
ANAPC11	ANAPC11	ANAPC11	chr17:79845710-79858409	PBS	EVCTRL	OK	84.8067	83.9723	-0.0142651	-0.0672836	0.90875	0.978525	no
ANAPC13	ANAPC13	ANAPC13	chr3:134196545-134293855	PBS	EVCTRL	OK	77.0904	81.4819	0.0799275	0.450451	0.43245	0.742298	no
ANAPC15	ANAPC15	ANAPC15	chr11:71709957-71823822	PBS	EVCTRL	OK	20.4157	19.2584	-0.0841898	-0.097272	0.876	0.965998	no
ANAPC16	ANAPC16	ANAPC16	chr10:73855789-73995618	PBS	EVCTRL	OK	19.9723	22.4121	0.166282	0.913077	0.1147	0.375387	no
ANAPC1P1	ANAPC1P1	ANAPC1P1	chr2:87042459-87122165	PBS	EVCTRL	NOTEST	0.012853	0.0127642	-0.0100039	0	1	1	no
ANAPC2	ANAPC2	ANAPC2	chr9:140069235-140084822	PBS	EVCTRL	OK	11.6068	12.6731	0.126788	0.540903	0.34585	0.668041	no
ANAPC4	ANAPC4	ANAPC4	chr4:25378847-25420120	PBS	EVCTRL	OK	7.19861	6.93653	-0.0535039	-0.260716	0.6546	0.882004	no
ANAPC5	ANAPC5	ANAPC5	chr12:121746047-121792012	PBS	EVCTRL	OK	49.5257	53.0784	0.0999479	0.666743	0.24365	0.564964	no
ANAPC7	ANAPC7	ANAPC7	chr12:110810704-110841535	PBS	EVCTRL	OK	21.5068	18.4295	-0.222778	-1.35879	0.01835	0.106239	no
ANG	ANG	ANG	chr14:21152335-21168761	PBS	EVCTRL	OK	2.99914	3.42606	0.192001	0.247428	0.6727	0.891739	no
ANGEL1	ANGEL1	ANGEL1	chr14:77253585-77279283	PBS	EVCTRL	OK	6.8878	7.6951	0.159897	0.890151	0.1243	0.391834	no
ANGEL2	ANGEL2	ANGEL2	chr1:213165523-213189217	PBS	EVCTRL	OK	8.32459	8.23774	-0.0151312	-0.0884142	0.87615	0.965998	no
ANGPT1	ANGPT1	ANGPT1	chr8:108261709-108510254	PBS	EVCTRL	OK	3.18371	8.7341	1.45595	7.23489	5e-05	0.000730734	yes
ANGPT2	ANGPT2	ANGPT2	chr8:6264112-6565730	PBS	EVCTRL	NOTEST	0.18672	0.101487	-0.879586	0	1	1	no
ANGPT4	ANGPT4	ANGPT4	chr20:853296-896960	PBS	EVCTRL	NOTEST	0	0	0	0	1	1	no
ANGPTL1	ANGPTL1	ANGPTL1	chr1:178694281-178890977	PBS	EVCTRL	NOTEST	0.30284	0.163639	-0.888041	0	1	1	no
ANGPTL2	ANGPTL2	ANGPTL2	chr9:129677052-129985445	PBS	EVCTRL	OK	8.93697	6.50364	-0.458538	-2.37088	5e-05	0.000730734	yes
ANGPTL3	ANGPTL3	ANGPTL3	chr1:62920396-63154039	PBS	EVCTRL	NOTEST	0	0	0	0	1	1	no
ANGPTL4	ANGPTL4	ANGPTL4	chr19:8429010-8439259	PBS	EVCTRL	OK	16.8934	25.7104	0.605892	3.52208	5e-05	0.000730734	yes
ANGPTL5	ANGPTL5	ANGPTL5	chr11:101761404-101871796	PBS	EVCTRL	NOTEST	0.0177988	0.0646144	1.86007	0	1	1	no
ANGPTL6	ANGPTL6	ANGPTL6	chr19:10196794-10213425	PBS	EVCTRL	NOTEST	0.0570851	0.11466	1.00617	0	1	1	no
ANGPTL7	ANGPTL7	ANGPTL7	chr1:11166587-11322608	PBS	EVCTRL	NOTEST	0	0	0	0	1	1	no
ANHX	ANHX	ANHX	chr12:133794897-133812422	PBS	EVCTRL	NOTEST	0	0	0	0	1	1	no
ANK1	ANK1	ANK1	chr8:41510743-41754280	PBS	EVCTRL	OK	1.20472	0.762506	-0.659881	-2.03642	0.0004	0.00468623	yes
ANK2	ANK2	ANK2	chr4:113739238-114304896	PBS	EVCTRL	OK	1.20338	0.731029	-0.719086	-2.20462	0.00015	0.00196565	yes
ANK3	ANK3	ANK3	chr10:61786055-62493284	PBS	EVCTRL	OK	0.801064	0.458223	-0.805866	-2.18658	0.0003	0.00363996	yes
ANKAR	ANKAR	ANKAR	chr2:190540710-190611376	PBS	EVCTRL	OK	0.622511	0.590676	-0.0757314	-0.151509	0.7881	0.938349	no
ANKDD1A	ANKDD1A	ANKDD1A	chr15:65204100-65251041	PBS	EVCTRL	OK	0.734249	1.09254	0.573342	1.15467	0.04325	0.197248	no
ANKDD1B	ANKDD1B	ANKDD1B	chr5:74907300-74967671	PBS	EVCTRL	NOTEST	0.0924771	0.0682043	-0.439233	0	1	1	no
ANKEF1	ANKEF1	ANKEF1	chr20:10004459-10288066	PBS	EVCTRL	OK	2.21892	2.05079	-0.113681	-0.321264	0.56945	0.833926	no
ANKFN1	ANKFN1	ANKFN1	chr17:54230835-54560007	PBS	EVCTRL	NOTEST	0.00913607	0.0828173	3.18029	0	1	1	no
ANKFY1	ANKFY1	ANKFY1	chr17:4066664-4167274	PBS	EVCTRL	OK	15.1997	13.7425	-0.145401	-0.975002	0.09185	0.326909	no
ANKH	ANKH	ANKH	chr5:14704908-14871887	PBS	EVCTRL	OK	10.8591	11.4174	0.0723356	0.46093	0.4182	0.730847	no
ANKHD1	ANKHD1	ANKHD1	chr5:139781398-139929163	PBS	EVCTRL	OK	12.5421	14.034	0.162144	0.63171	0.27145	0.595275	no
ANKHD1-EIF4EBP3	ANKHD1-EIF4EBP3	ANKHD1-EIF4EBP3	chr5:139781398-139929163	PBS	EVCTRL	OK	6.08734	4.05757	-0.585198	-1.1463	0.05915	0.24568	no
ANKIB1	ANKIB1	ANKIB1	chr7:91875547-92030698	PBS	EVCTRL	OK	17.7501	17.5583	-0.0156674	-0.103524	0.85705	0.959997	no
ANKK1	ANKK1	ANKK1	chr11:113258512-113271140	PBS	EVCTRL	NOTEST	0.04063	0.0646248	0.669543	0	1	1	no
ANKLE1	ANKLE1	ANKLE1	chr19:17392453-17398455	PBS	EVCTRL	OK	1.12928	1.43138	0.342002	0.812699	0.14155	0.423112	no
ANKLE2	ANKLE2	ANKLE2	chr12:133302252-133338474	PBS	EVCTRL	OK	22.2259	22.2016	-0.00157545	-0.0103421	0.9834	0.995953	no
ANKMY1	ANKMY1	ANKMY1	chr2:241418838-241503431	PBS	EVCTRL	OK	1.93658	2.3117	0.255442	0.660043	0.24105	0.562262	no
ANKMY2	ANKMY2	ANKMY2	chr7:16639400-16685442	PBS	EVCTRL	OK	10.819	10.3321	-0.0664309	-0.359306	0.529	0.811769	no
ANKRA2	ANKRA2	ANKRA2	chr5:72848024-72861511	PBS	EVCTRL	OK	8.57838	8.97267	0.0648319	0.317881	0.5848	0.841264	no
ANKRD1	ANKRD1	ANKRD1	chr10:92671856-92681032	PBS	EVCTRL	NOTEST	0.190989	0.251671	0.398049	0	1	1	no
ANKRD10	ANKRD10	ANKRD10	chr13:111530886-111567454	PBS	EVCTRL	OK	22.4088	26.4658	0.240067	1.30819	0.0223	0.122997	no
ANKRD11	ANKRD11	ANKRD11	chr16:89334028-89556969	PBS	EVCTRL	OK	27.0187	24.4519	-0.14401	-0.825891	0.15115	0.441403	no
ANKRD12	ANKRD12	ANKRD12	chr18:9136750-9285983	PBS	EVCTRL	OK	6.98953	8.15623	0.222707	1.44542	0.01295	0.0825914	no
ANKRD13A	ANKRD13A	ANKRD13A	chr12:110437234-110477235	PBS	EVCTRL	OK	24.1315	15.4927	-0.639327	-4.08581	5e-05	0.000730734	yes
ANKRD13B	ANKRD13B	ANKRD13B	chr17:27920526-27948441	PBS	EVCTRL	OK	4.10286	3.5559	-0.206412	-0.796842	0.1662	0.46573	no
ANKRD13C	ANKRD13C	ANKRD13C	chr1:70724684-70820417	PBS	EVCTRL	OK	7.65882	7.46226	-0.0375084	-0.223963	0.69425	0.901616	no
ANKRD13D	ANKRD13D	ANKRD13D	chr11:67056761-67069955	PBS	EVCTRL	OK	9.6173	9.70643	0.0133091	0.066876	0.90835	0.978525	no
ANKRD16	ANKRD16	ANKRD16	chr10:5903688-5979558	PBS	EVCTRL	OK	2.70826	2.64618	-0.0334543	-0.047842	0.9343	0.984299	no
ANKRD17	ANKRD17	ANKRD17	chr4:73940501-74124502	PBS	EVCTRL	OK	22.064	23.6449	0.0998336	0.674947	0.2402	0.561596	no
ANKRD18A	ANKRD18A	ANKRD18A	chr9:38571360-38620360	PBS	EVCTRL	NOTEST	0.273342	0.292495	0.0977036	0	1	1	no
ANKRD18B	ANKRD18B	ANKRD18B	chr9:33524410-33573001	PBS	EVCTRL	OK	3.12476	2.28483	-0.451658	-1.70788	0.00385	0.0315964	yes
ANKRD18DP	ANKRD18DP	ANKRD18DP	chr3:197784403-197807542	PBS	EVCTRL	NOTEST	0	0	0	0	1	1	no
ANKRD19P	ANKRD19P	ANKRD19P	chr9:95571892-95600739	PBS	EVCTRL	NOTEST	0.00915311	0	#NAME?	0	1	1	no
ANKRD2	ANKRD2	ANKRD2	chr10:99332197-99343641	PBS	EVCTRL	NOTEST	0.263228	0.257341	-0.0326281	0	1	1	no
ANKRD20A1	ANKRD20A1,ANKRD20A3	ANKRD20A1,ANKRD20A3	chr9:67926760-67970293	PBS	EVCTRL	NOTEST	0.00517204	0.0241682	2.22431	0	1	1	no
ANKRD20A11P	ANKRD20A11P	ANKRD20A11P	chr21:15316095-15352765	PBS	EVCTRL	NOTEST	0	0	0	0	1	1	no
ANKRD20A12P	ANKRD20A12P	ANKRD20A12P	chr1:142697420-142713605	PBS	EVCTRL	NOTEST	0.0329234	0.121042	1.87832	0	1	1	no
ANKRD20A19P	ANKRD20A19P	ANKRD20A19P	chr13:24481422-24523454	PBS	EVCTRL	NOTEST	0.00351123	0	#NAME?	0	1	1	no
ANKRD20A2	ANKRD20A2,ANKRD20A3	ANKRD20A2,ANKRD20A3	chr9:43089971-43133544	PBS	EVCTRL	NOTEST	0	0	0	0	1	1	no
ANKRD20A3	ANKRD20A3	ANKRD20A3	chr9:67926760-67970293	PBS	EVCTRL	NOTEST	0	0	0	0	1	1	no
ANKRD20A4	ANKRD20A4	ANKRD20A4	chr9:69381980-69425109	PBS	EVCTRL	NOTEST	0	0	0	0	1	1	no
ANKRD20A5P	ANKRD20A5P	ANKRD20A5P	chr18:14179095-14227049	PBS	EVCTRL	NOTEST	0.335875	0.282802	-0.248136	0	1	1	no
ANKRD20A8P	ANKRD20A8P	ANKRD20A8P	chr2:95421070-95522820	PBS	EVCTRL	NOTEST	0	0.0126598	inf	0	1	1	no
ANKRD20A9P	ANKRD20A9P	ANKRD20A9P	chr13:19408542-19446109	PBS	EVCTRL	NOTEST	0.0025851	0.00118493	-1.12541	0	1	1	no
ANKRD22	ANKRD22	ANKRD22	chr10:90562486-90611732	PBS	EVCTRL	NOTEST	0.104381	0.381468	1.8697	0	1	1	no
ANKRD23	ANKRD23	ANKRD23	chr2:97503650-97509758	PBS	EVCTRL	OK	0.608198	0.677214	0.15507	0.248791	0.65855	0.883906	no
ANKRD24	ANKRD24	ANKRD24	chr19:4183350-4224811	PBS	EVCTRL	NOTEST	0.217597	0.168109	-0.372264	0	1	1	no
ANKRD26	ANKRD26	ANKRD26	chr10:27293044-27389427	PBS	EVCTRL	OK	4.31032	4.05809	-0.0869946	-0.47809	0.4066	0.719903	no
ANKRD26P1	ANKRD26P1	ANKRD26P1	chr16:46503248-46603009	PBS	EVCTRL	NOTEST	0.00966509	0	#NAME?	0	1	1	no
ANKRD26P3	ANKRD26P3	ANKRD26P3	chr13:19836939-19919113	PBS	EVCTRL	NOTEST	0	0	0	0	1	1	no
ANKRD27	ANKRD27	ANKRD27	chr19:33087906-33166102	PBS	EVCTRL	OK	7.51673	8.39773	0.159894	0.921289	0.1072	0.361356	no
ANKRD28	ANKRD28	ANKRD28	chr3:15708743-15901053	PBS	EVCTRL	OK	25.8912	29.4031	0.183505	1.23434	0.03295	0.161675	no
ANKRD29	ANKRD29	ANKRD29	chr18:21178889-21242849	PBS	EVCTRL	OK	13.2318	18.0581	0.448642	2.72903	5e-05	0.000730734	yes
ANKRD30A	ANKRD30A	ANKRD30A	chr10:37414784-37521495	PBS	EVCTRL	NOTEST	0	0	0	0	1	1	no
ANKRD30B	ANKRD30B	ANKRD30B	chr18:14748238-14852737	PBS	EVCTRL	NOTEST	0.00440146	0	#NAME?	0	1	1	no
ANKRD30BL	ANKRD30BL	ANKRD30BL	chr2:132905163-133015542	PBS	EVCTRL	NOTEST	0	0	0	0	1	1	no
ANKRD30BP2	ANKRD30BP2	ANKRD30BP2	chr21:14410486-14490571	PBS	EVCTRL	NOTEST	0	0	0	0	1	1	no
ANKRD30BP3	ANKRD30BP3	ANKRD30BP3	chr10:45650109-45681489	PBS	EVCTRL	NOTEST	0	0	0	0	1	1	no
ANKRD31	ANKRD31	ANKRD31	chr5:74364121-74532703	PBS	EVCTRL	NOTEST	0.0266611	0.0497375	0.899599	0	1	1	no
ANKRD32	ANKRD32	ANKRD32	chr5:93954390-94031573	PBS	EVCTRL	OK	3.6873	3.62148	-0.025983	-0.11448	0.84395	0.956129	no
ANKRD33	ANKRD33	ANKRD33	chr12:52281792-52285505	PBS	EVCTRL	OK	0.652397	0.773888	0.246375	0.343757	0.5098	0.7991	no
ANKRD33B	ANKRD33B	ANKRD33B	chr5:10564434-10657928	PBS	EVCTRL	OK	1.09881	0.696726	-0.657274	-2.26139	0.00035	0.00417226	yes
ANKRD34A	ANKRD34A	ANKRD34A	chr1:144146810-146467744	PBS	EVCTRL	OK	2.65331	2.77806	0.0662815	0.0292559	0.65465	0.882004	no
ANKRD34B	ANKRD34B	ANKRD34B	chr5:79852573-79866304	PBS	EVCTRL	NOTEST	0	0	0	0	1	1	no
ANKRD34C	ANKRD34C	ANKRD34C	chr15:79484048-79590581	PBS	EVCTRL	NOTEST	0	0	0	0	1	1	no
ANKRD34C-AS1	ANKRD34C-AS1	ANKRD34C-AS1	chr15:79484048-79590581	PBS	EVCTRL	NOTEST	0	0	0	0	1	1	no
ANKRD35	ANKRD35	ANKRD35	chr1:144146810-146467744	PBS	EVCTRL	OK	5.25454	4.86368	-0.111517	-0.0626684	0.91875	0.981183	no
ANKRD36	ANKRD36	ANKRD36	chr2:97779232-97930257	PBS	EVCTRL	OK	1.71582	1.79434	0.0645505	0.259352	0.6531	0.881201	no
ANKRD36B	ANKRD36B	ANKRD36B	chr2:98121260-98206428	PBS	EVCTRL	OK	0.7815	0.869459	0.153872	0.412931	0.4757	0.774965	no
ANKRD36BP1	ANKRD36BP1	ANKRD36BP1	chr1:168214818-168216668	PBS	EVCTRL	NOTEST	0.0122518	0	#NAME?	0	1	1	no
ANKRD36BP2	ANKRD36BP2	ANKRD36BP2	chr2:89065418-89106109	PBS	EVCTRL	NOTEST	0.0125326	0.0129291	0.0449335	0	1	1	no
ANKRD36C	ANKRD36C	ANKRD36C	chr2:96515295-96658068	PBS	EVCTRL	OK	1.88285	1.79303	-0.0705182	-0.321194	0.57425	0.836175	no
ANKRD37	ANKRD37	ANKRD37	chr4:186317839-186347139	PBS	EVCTRL	OK	2.03761	1.88389	-0.113163	-0.145333	0.8002	0.942736	no
ANKRD39	ANKRD39	ANKRD39	chr2:97513723-97523756	PBS	EVCTRL	OK	10.3083	9.23042	-0.159337	-0.522107	0.3598	0.68016	no
ANKRD40	ANKRD40	ANKRD40	chr17:48770550-48785270	PBS	EVCTRL	OK	16.343	14.023	-0.220879	-1.38853	0.01485	0.0911148	no
ANKRD42	ANKRD42	ANKRD42	chr11:82904780-82967141	PBS	EVCTRL	OK	6.61696	7.84253	0.24515	1.24952	0.02665	0.139495	no
ANKRD44	ANKRD44	ANKRD44	chr2:197851385-198175521	PBS	EVCTRL	OK	0.77886	0.461441	-0.755218	-1.30222	0.0227	0.124302	no
ANKRD44-IT1	ANKRD44-IT1	ANKRD44-IT1	chr2:197851385-198175521	PBS	EVCTRL	NOTEST	0	0	0	0	1	1	no
ANKRD45	ANKRD45	ANKRD45	chr1:173577474-173639001	PBS	EVCTRL	NOTEST	0.339585	0.167016	-1.02379	0	1	1	no
ANKRD46	ANKRD46	ANKRD46	chr8:101521979-101572014	PBS	EVCTRL	OK	2.84232	2.96855	0.0626869	0.210258	0.71665	0.909097	no
ANKRD49	ANKRD49	ANKRD49	chr11:94227152-94232744	PBS	EVCTRL	OK	3.77294	4.26983	0.17849	0.579364	0.315	0.639292	no
ANKRD50	ANKRD50	ANKRD50	chr4:125585203-125633887	PBS	EVCTRL	OK	11.2175	10.6152	-0.079629	-0.522029	0.3544	0.674685	no
ANKRD52	ANKRD52	ANKRD52	chr12:56623819-56652143	PBS	EVCTRL	OK	22.0153	22.7188	0.0453835	0.308974	0.58405	0.840984	no
ANKRD53	ANKRD53	ANKRD53	chr2:71205574-71212629	PBS	EVCTRL	OK	0.898869	1.03106	0.197945	0.34428	0.55035	0.823828	no
ANKRD54	ANKRD54	ANKRD54	chr22:38226861-38240378	PBS	EVCTRL	OK	8.14031	7.91748	-0.0400428	-0.187808	0.7414	0.920982	no
ANKRD55	ANKRD55	ANKRD55	chr5:55395506-55529186	PBS	EVCTRL	NOTEST	0	0	0	0	1	1	no
ANKRD6	ANKRD6	ANKRD6	chr6:90142896-90529513	PBS	EVCTRL	NOTEST	0.205338	0.175774	-0.224283	0	1	1	no
ANKRD60	ANKRD60	ANKRD60	chr20:56791181-56803709	PBS	EVCTRL	NOTEST	0	0.00631192	inf	0	1	1	no
ANKRD61	ANKRD61	ANKRD61	chr7:6048881-6098860	PBS	EVCTRL	NOTEST	0.142556	0.145912	0.0335738	0	1	1	no
ANKRD62	ANKRD62	ANKRD62	chr18:12093847-12129748	PBS	EVCTRL	NOTEST	0	0	0	0	1	1	no
ANKRD62P1-PARP4P3	ANKRD62P1-PARP4P3	ANKRD62P1-PARP4P3	chr22:17134598-17156430	PBS	EVCTRL	NOTEST	0	0	0	0	1	1	no
ANKRD63	ANKRD63	ANKRD63	chr15:40573644-40574787	PBS	EVCTRL	NOTEST	0.0210729	0	#NAME?	0	1	1	no
ANKRD65	ANKRD65	ANKRD65	chr1:1353799-1356824	PBS	EVCTRL	OK	1.83334	1.70106	-0.108038	-0.220134	0.69705	0.902094	no
ANKRD66	ANKRD66	ANKRD66	chr6:46714653-46726954	PBS	EVCTRL	NOTEST	0	0	0	0	1	1	no
ANKRD7	ANKRD7	ANKRD7	chr7:117864711-117882784	PBS	EVCTRL	NOTEST	0.113917	0.097633	-0.222543	0	1	1	no
ANKRD9	ANKRD9	ANKRD9	chr14:102973197-102976128	PBS	EVCTRL	OK	8.56119	7.59696	-0.172388	-0.718465	0.2081	0.521823	no
ANKS1A	ANKS1A	ANKS1A	chr6:34857037-35059190	PBS	EVCTRL	OK	5.38031	5.62179	0.0633401	0.365254	0.52495	0.808876	no
ANKS1B	ANKS1B	ANKS1B	chr12:99039077-100378432	PBS	EVCTRL	NOTEST	0.0634209	0.0532393	-0.252467	0	1	1	no
ANKS3	ANKS3	ANKS3	chr16:4746510-4799397	PBS	EVCTRL	OK	5.19269	4.97011	-0.0632054	-0.260501	0.6507	0.879523	no
ANKS4B	ANKS4B	ANKS4B	chr16:21245015-21263750	PBS	EVCTRL	NOTEST	0	0	0	0	1	1	no
ANKS6	ANKS6	ANKS6	chr9:101494290-101558794	PBS	EVCTRL	OK	4.59563	5.25828	0.194327	1.12109	0.05245	0.225904	no
ANKUB1	ANKUB1	ANKUB1	chr3:149478889-149510610	PBS	EVCTRL	NOTEST	0.0339766	0	#NAME?	0	1	1	no
ANKZF1	ANKZF1	ANKZF1	chr2:220094478-220110151	PBS	EVCTRL	OK	10.5494	12.9125	0.2916	1.46412	0.00995	0.0670278	no
ANLN	ANLN	ANLN	chr7:36363758-36493401	PBS	EVCTRL	OK	64.2748	54.4666	-0.238881	-1.64801	0.005	0.0391702	yes
ANO1	ANO1	ANO1	chr11:69924407-70035652	PBS	EVCTRL	NOTEST	0.0644442	0.0205999	-1.64541	0	1	1	no
ANO1-AS2	ANO1-AS2	ANO1-AS2	chr11:69918539-69921454	PBS	EVCTRL	NOTEST	0	0	0	0	1	1	no
ANO10	ANO10	ANO10	chr3:43407817-43663560	PBS	EVCTRL	OK	26.3762	29.3075	0.152032	0.965315	0.0913	0.325758	no
ANO2	ANO2	ANO2	chr12:5671816-6055398	PBS	EVCTRL	NOTEST	0.02178	0.0228536	0.069418	0	1	1	no
ANO3	ANO3	ANO3	chr11:26353677-26684836	PBS	EVCTRL	OK	2.21609	2.62296	0.243174	1.08187	0.05835	0.24353	no
ANO4	ANO4	ANO4	chr12:101188373-101522419	PBS	EVCTRL	NOTEST	0.393433	0.318891	-0.303054	0	1	1	no
ANO5	ANO5	ANO5	chr11:22214721-22304913	PBS	EVCTRL	NOTEST	0.034246	0.0255744	-0.421233	0	1	1	no
ANO6	ANO6	ANO6	chr12:45566816-45834187	PBS	EVCTRL	OK	19.3415	20.4191	0.0782173	0.515153	0.3706	0.68928	no
ANO7	ANO7	ANO7	chr2:242127923-242164791	PBS	EVCTRL	NOTEST	0.373731	0.393304	0.0736456	0	1	1	no
ANO8	ANO8	ANO8	chr19:17420336-17445638	PBS	EVCTRL	OK	3.86617	3.68825	-0.0679697	-0.212163	0.71145	0.907037	no
ANO9	ANO9	ANO9	chr11:417929-442011	PBS	EVCTRL	NOTEST	0	0.00746236	inf	0	1	1	no
ANOS1	ANOS1	ANOS1	chrX:8496914-8700227	PBS	EVCTRL	NOTEST	0.0316517	0.0627257	0.986773	0	1	1	no
ANP32A	ANP32A	ANP32A	chr15:69070874-69113261	PBS	EVCTRL	OK	54.276	54.5127	0.00627758	0.0416938	0.94375	0.986087	no
ANP32A-IT1	ANP32A-IT1	ANP32A-IT1	chr15:69070874-69113261	PBS	EVCTRL	OK	0.492579	0.618496	0.328409	0.224371	0.69805	0.902471	no
ANP32AP1	ANP32AP1	ANP32AP1	chr15:35529526-35530264	PBS	EVCTRL	NOTEST	0.0686301	0.0353918	-0.955426	0	1	1	no
ANP32B	ANP32B	ANP32B	chr9:100745488-100778224	PBS	EVCTRL	OK	156.201	177.813	0.186961	1.28394	0.0249	0.132643	no
ANP32C	ANP32C	ANP32C	chr4:164445449-165304407	PBS	EVCTRL	NOTEST	0.137178	0.038225	-1.84346	0	1	1	no
ANP32D	ANP32D	ANP32D	chr12:48866447-48866843	PBS	EVCTRL	NOTEST	0	0	0	0	1	1	no
ANP32E	ANP32E	ANP32E	chr1:150190716-150208504	PBS	EVCTRL	OK	42.7225	46.2292	0.113811	0.764646	0.18055	0.486406	no
ANPEP	ANPEP	ANPEP	chr15:90328125-90358072	PBS	EVCTRL	OK	86.6416	98.6943	0.187907	1.30044	0.02305	0.125634	no
ANTXR1	ANTXR1	ANTXR1	chr2:69240275-69476459	PBS	EVCTRL	OK	26.2776	49.2206	0.905427	5.76269	5e-05	0.000730734	yes
ANTXR2	ANTXR2	ANTXR2	chr4:80822770-80994626	PBS	EVCTRL	OK	42.6113	41.3096	-0.0447573	-0.245356	0.6726	0.891698	no
ANTXRL	ANTXRL	ANTXRL	chr10:47658232-47701443	PBS	EVCTRL	NOTEST	0	0	0	0	1	1	no
ANTXRLP1	ANTXRLP1	ANTXRLP1	chr10:47590260-47640844	PBS	EVCTRL	NOTEST	0	0	0	0	1	1	no
ANXA1	ANXA1	ANXA1	chr9:75766646-75785310	PBS	EVCTRL	OK	178.757	145.945	-0.292577	-2.00328	0.0003	0.00363996	yes
ANXA10	ANXA10	ANXA10	chr4:169013687-169108893	PBS	EVCTRL	NOTEST	0.245026	0.321784	0.393158	0	1	1	no
ANXA11	ANXA11	ANXA11	chr10:81914879-81965433	PBS	EVCTRL	OK	84.5268	56.3355	-0.585364	-3.95231	5e-05	0.000730734	yes
ANXA13	ANXA13	ANXA13	chr8:124693033-124749647	PBS	EVCTRL	NOTEST	0	0	0	0	1	1	no
ANXA2	ANXA2	ANXA2	chr15:60639349-60690185	PBS	EVCTRL	OK	1320.02	1087.43	-0.279639	-1.95059	0.00095	0.00986932	yes
ANXA2P1	ANXA2P1	ANXA2P1	chr4:154074269-154260474	PBS	EVCTRL	NOTEST	0.164152	0.072375	-1.18147	0	1	1	no
ANXA2P2	ANXA2P2	ANXA2P2	chr9:33624222-33625532	PBS	EVCTRL	OK	19.9193	16.8259	-0.243484	-1.25236	0.02905	0.148043	no
ANXA2P3	ANXA2P3	ANXA2P3	chr10:66585284-66586634	PBS	EVCTRL	NOTEST	0.0651519	0	#NAME?	0	1	1	no
ANXA2R	ANXA2R	ANXA2R	chr5:43014830-43093660	PBS	EVCTRL	OK	1.53417	2.33643	0.606849	0.919429	0.1158	0.377269	no
ANXA3	ANXA3	ANXA3	chr4:79472741-79531605	PBS	EVCTRL	OK	10.8641	6.55439	-0.72904	-3.04605	5e-05	0.000730734	yes
ANXA4	ANXA4	ANXA4	chr2:69969126-70053596	PBS	EVCTRL	OK	20.0199	18.6763	-0.100221	-0.589845	0.3045	0.628361	no
ANXA5	ANXA5	ANXA5	chr4:122589151-122618147	PBS	EVCTRL	OK	329.948	334.771	0.0209367	0.14587	0.7945	0.940203	no
ANXA6	ANXA6	ANXA6	chr5:150480266-150537443	PBS	EVCTRL	OK	96.4464	96.6658	0.00327846	0.0225826	0.96665	0.991087	no
ANXA7	ANXA7	ANXA7	chr10:75135188-75173841	PBS	EVCTRL	OK	42.6707	39.4311	-0.113914	-0.737981	0.1999	0.51305	no
ANXA8	ANXA8	ANXA8	chr10:48255203-48271368	PBS	EVCTRL	NOTEST	0	0	0	0	1	1	no
ANXA8L1	ANXA8L1	ANXA8L1	chr10:47746849-47763040	PBS	EVCTRL	NOTEST	0	0.011462	inf	0	1	1	no
ANXA9	ANXA9	ANXA9	chr1:150954498-150968114	PBS	EVCTRL	NOTEST	0.0838612	0.121098	0.530104	0	1	1	no
AOAH	AOAH	AOAH	chr7:36552548-36764154	PBS	EVCTRL	NOTEST	0.00900373	0.0295689	1.71548	0	1	1	no
AOAH-IT1	AOAH-IT1	AOAH-IT1	chr7:36552548-36764154	PBS	EVCTRL	NOTEST	0	0	0	0	1	1	no
AOC1	AOC1	AOC1	chr7:150549564-150558379	PBS	EVCTRL	NOTEST	0.00762443	0	#NAME?	0	1	1	no
AOC2	AOC2	AOC2	chr17:40996608-41002724	PBS	EVCTRL	OK	0.414936	0.828936	0.998372	1.514	0.0092	0.0627599	no
AOC3	AOC3	AOC3	chr17:41003200-41010147	PBS	EVCTRL	NOTEST	0.206031	0.199546	-0.0461376	0	1	1	no
AOC4P	AOC4P	AOC4P	chr17:41019161-41021234	PBS	EVCTRL	NOTEST	0.041108	0	#NAME?	0	1	1	no
AOX1	AOX1	AOX1	chr2:201450730-201536217	PBS	EVCTRL	OK	36.1909	48.6178	0.42586	2.90669	5e-05	0.000730734	yes
AOX2P	AOX2P	AOX2P	chr2:201560445-201688569	PBS	EVCTRL	NOTEST	0.0170789	0.0454698	1.41269	0	1	1	no
AP1AR	AP1AR	AP1AR	chr4:113152894-113191211	PBS	EVCTRL	OK	6.85362	9.42156	0.459101	2.39317	0.0001	0.00136291	yes
AP1B1	AP1B1	AP1B1	chr22:29723668-29784572	PBS	EVCTRL	OK	29.3501	26.5006	-0.147339	-0.972908	0.0895	0.321643	no
AP1B1P1	AP1B1P1	AP1B1P1	chr22:32517963-32529456	PBS	EVCTRL	NOTEST	0	0	0	0	1	1	no
AP1G1	AP1G1	AP1G1	chr16:71762904-71842976	PBS	EVCTRL	OK	23.0564	22.4217	-0.0402742	-0.272394	0.63515	0.871251	no
AP1G2	AP1G2	AP1G2	chr14:23980968-24048009	PBS	EVCTRL	OK	5.43613	5.8579	0.107804	0.37383	0.5102	0.7991	no
AP1M1	AP1M1	AP1M1	chr19:16308664-16346156	PBS	EVCTRL	OK	50.6142	45.973	-0.138754	-0.915803	0.1106	0.367643	no
AP1M2	AP1M2	AP1M2	chr19:10683346-10697991	PBS	EVCTRL	NOTEST	0	0	0	0	1	1	no
AP1S1	AP1S1	AP1S1	chr7:100797685-100804557	PBS	EVCTRL	OK	145.143	130.052	-0.158393	-1.07043	0.0621	0.254339	no
AP1S2	AP1S2	AP1S2	chrX:15843928-15873137	PBS	EVCTRL	OK	11.0179	10.8306	-0.0247374	-0.13177	0.8177	0.947266	no
AP1S3	AP1S3	AP1S3	chr2:224620046-224702319	PBS	EVCTRL	OK	1.40681	1.10119	-0.35336	-0.936018	0.0987	0.34234	no
AP2A1	AP2A1	AP2A1	chr19:50270179-50316567	PBS	EVCTRL	OK	60.4289	59.2424	-0.0286088	-0.190502	0.7414	0.920982	no
AP2A2	AP2A2	AP2A2	chr11:925808-1012245	PBS	EVCTRL	OK	19.4553	17.2848	-0.170656	-1.09942	0.05545	0.235221	no
AP2B1	AP2B1	AP2B1	chr17:33914281-34053436	PBS	EVCTRL	OK	83.0419	72.0073	-0.205695	-1.43762	0.0104	0.0694443	no
AP2M1	AP2M1	AP2M1	chr3:183892633-183901879	PBS	EVCTRL	OK	304.359	290.084	-0.0693048	-0.483466	0.399	0.713193	no
AP2S1	AP2S1	AP2S1	chr19:47341414-47354252	PBS	EVCTRL	OK	157.876	151.188	-0.0624519	-0.416197	0.4664	0.767663	no
AP3B1	AP3B1	AP3B1	chr5:77298149-77590579	PBS	EVCTRL	OK	28.1781	29.7746	0.0795072	0.528547	0.3577	0.678041	no
AP3B2	AP3B2	AP3B2	chr15:83211950-83378660	PBS	EVCTRL	NOTEST	0.157335	0.0478996	-1.71575	0	1	1	no
AP3D1	AP3D1	AP3D1	chr19:2100986-2151556	PBS	EVCTRL	OK	42.3722	39.5159	-0.100686	-0.687049	0.2363	0.556907	no
AP3M1	AP3M1	AP3M1	chr10:75880014-75910826	PBS	EVCTRL	OK	19.91	20.1307	0.0159008	0.104355	0.857	0.959997	no
AP3M2	AP3M2	AP3M2	chr8:42010463-42028701	PBS	EVCTRL	OK	9.37715	8.54227	-0.134531	-0.759348	0.18615	0.494169	no
AP3S1	AP3S1	AP3S1	chr5:115177618-115249778	PBS	EVCTRL	OK	82.5774	91.1389	0.14232	0.935752	0.10195	0.350138	no
AP3S2	AP3S2	AP3S2	chr15:90373830-90456222	PBS	EVCTRL	OK	6.78387	6.86787	0.0177539	0.0694301	0.90225	0.975646	no
AP4B1	AP4B1	AP4B1	chr1:114355233-114447746	PBS	EVCTRL	OK	5.57941	4.93029	-0.17844	-0.800256	0.15615	0.449409	no
AP4B1-AS1	AP4B1-AS1	AP4B1-AS1	chr1:114355233-114447746	PBS	EVCTRL	NOTEST	0	0.0130663	inf	0	1	1	no
AP4E1	AP4E1	AP4E1	chr15:51200868-51298097	PBS	EVCTRL	OK	4.16802	4.17729	0.00320703	0.017771	0.9773	0.994332	no
AP4M1	AP4M1	AP4M1	chr7:99690350-99723128	PBS	EVCTRL	OK	7.12528	5.81795	-0.292435	-0.428838	0.45385	0.758592	no
AP4S1	AP4S1	AP4S1	chr14:31363004-31565656	PBS	EVCTRL	OK	2.12835	2.09275	-0.0243376	-0.0466907	0.93255	0.984049	no
AP5B1	AP5B1	AP5B1	chr11:65541368-65548062	PBS	EVCTRL	OK	4.60739	6.43718	0.482481	2.78898	5e-05	0.000730734	yes
AP5M1	AP5M1	AP5M1	chr14:57669193-57756797	PBS	EVCTRL	OK	8.85449	8.7004	-0.0253264	-0.0717529	0.9008	0.975325	no
AP5S1	AP5S1	AP5S1	chr20:3801170-3805954	PBS	EVCTRL	OK	9.9284	8.49017	-0.225767	-1.05319	0.0707	0.277269	no
AP5Z1	AP5Z1	AP5Z1	chr7:4815261-4834026	PBS	EVCTRL	OK	4.11879	3.67635	-0.163946	-0.842734	0.1406	0.421539	no
APAF1	APAF1	APAF1	chr12:99039077-100378432	PBS	EVCTRL	OK	11.3151	9.86743	-0.197505	-1.24211	0.0305	0.153199	no
APBA1	APBA1	APBA1	chr9:72042448-72287275	PBS	EVCTRL	OK	2.76037	1.91918	-0.524371	-2.38275	0.0001	0.00136291	yes
APBA2	APBA2	APBA2	chr15:29213839-29410516	PBS	EVCTRL	OK	15.3841	16.5616	0.106409	0.661309	0.2507	0.573802	no
APBA3	APBA3	APBA3	chr19:3708334-3987432	PBS	EVCTRL	OK	5.04383	6.372	0.337228	0.115238	0.88005	0.967631	no
APBB1	APBB1	APBB1	chr11:6416353-6440702	PBS	EVCTRL	OK	15.3972	13.8314	-0.154721	-0.903246	0.11075	0.367764	no
APBB1IP	APBB1IP	APBB1IP	chr10:26727265-26856732	PBS	EVCTRL	NOTEST	0.281243	0.358115	0.348607	0	1	1	no
APBB2	APBB2	APBB2	chr4:40812043-41216635	PBS	EVCTRL	OK	9.06105	7.98295	-0.182755	-1.17544	0.03955	0.184405	no
APBB3	APBB3	APBB3	chr5:139937852-139948689	PBS	EVCTRL	OK	4.85524	4.18198	-0.215357	-0.484177	0.39505	0.709038	no
APC	APC	APC	chr5:112043201-112181936	PBS	EVCTRL	OK	6.28133	5.82959	-0.107675	-0.681595	0.23455	0.555362	no
APC2	APC2	APC2	chr19:1450147-1479228	PBS	EVCTRL	NOTEST	0.249092	0.0206774	-3.59055	0	1	1	no
APCDD1	APCDD1	APCDD1	chr18:10454624-10488698	PBS	EVCTRL	OK	4.59717	2.76829	-0.731752	-2.58797	5e-05	0.000730734	yes
APCDD1L	APCDD1L	APCDD1L	chr20:57034159-57089994	PBS	EVCTRL	OK	45.5709	43.6161	-0.0632516	-0.414592	0.4551	0.759224	no
APCDD1L-AS1	APCDD1L-AS1	APCDD1L-AS1	chr20:57090434-57194948	PBS	EVCTRL	OK	4.40498	3.05055	-0.530065	-1.71369	0.004	0.0325999	yes
APCS	APCS	APCS	chr1:159557615-159558661	PBS	EVCTRL	NOTEST	0	0	0	0	1	1	no
APEH	APEH	APEH	chr3:49711434-49720934	PBS	EVCTRL	OK	26.6514	27.9344	0.0678315	0.433578	0.43905	0.748277	no
APELA	APELA	APELA	chr4:165798139-165818679	PBS	EVCTRL	NOTEST	0	0	0	0	1	1	no
APEX1	APEX1	APEX1	chr14:20923289-20925931	PBS	EVCTRL	OK	103.647	104.054	0.00565892	0.0378668	0.94925	0.987263	no
APEX2	APEX2	APEX2	chrX:55026755-55034306	PBS	EVCTRL	OK	14.5325	13.5439	-0.101639	-0.5592	0.32555	0.648991	no
APH1A	APH1A	APH1A	chr1:150237798-150241609	PBS	EVCTRL	OK	47.127	47.6729	0.0166179	0.107704	0.84795	0.957012	no
APH1B	APH1B	APH1B	chr15:63569748-63601325	PBS	EVCTRL	OK	6.11187	5.89811	-0.0513603	-0.273748	0.63565	0.871752	no
API5	API5	API5	chr11:43333504-43366080	PBS	EVCTRL	OK	29.8415	29.6164	-0.0109284	-0.0719068	0.8999	0.974952	no
APIP	APIP	APIP	chr11:34903842-35017675	PBS	EVCTRL	OK	12.7449	14.673	0.203241	0.659749	0.255	0.579283	no
APITD1	APITD1,APITD1-CORT	APITD1,APITD1-CORT	chr1:10490158-10512060	PBS	EVCTRL	OK	6.08166	5.59178	-0.121158	-0.369057	0.517	0.804466	no
APITD1-CORT	APITD1-CORT	APITD1-CORT	chr1:10490158-10512060	PBS	EVCTRL	OK	0.759847	0.723366	-0.0709838	-0.0631231	0.90605	0.977793	no
APLF	APLF	APLF	chr2:68694690-68807294	PBS	EVCTRL	OK	0.852411	1.305	0.61443	1.47721	0.0118	0.0766171	no
APLN	APLN	APLN	chrX:128779235-128788933	PBS	EVCTRL	OK	0.61093	0.930672	0.607264	1.14902	0.0485	0.213369	no
APLNR	APLNR	APLNR	chr11:57001051-57004927	PBS	EVCTRL	NOTEST	0	0	0	0	1	1	no
APLP1	APLP1	APLP1	chr19:36359400-36370699	PBS	EVCTRL	OK	3.74411	1.98577	-0.914925	-2.72589	5e-05	0.000730734	yes
APLP2	APLP2	APLP2	chr11:129939715-130014706	PBS	EVCTRL	OK	181.295	181.868	0.00455456	0.0319075	0.95595	0.988137	no
APMAP	APMAP	APMAP	chr20:24943579-24973425	PBS	EVCTRL	OK	48.6052	55.7497	0.197853	1.30929	0.02245	0.123351	no
APOA1	APOA1	APOA1	chr11:116706468-116969131	PBS	EVCTRL	NOTEST	0.104223	0.0553658	-0.912604	0	1	1	no
APOA1-AS	APOA1-AS	APOA1-AS	chr11:116706468-116969131	PBS	EVCTRL	NOTEST	0.0436994	0.20514	2.23093	0	1	1	no
APOA1BP	APOA1BP	APOA1BP	chr1:156561557-156564091	PBS	EVCTRL	OK	39.8986	41.9675	0.0729346	0.430763	0.44335	0.751433	no
APOA2	APOA2	APOA2	chr1:161192082-161193418	PBS	EVCTRL	NOTEST	0	0	0	0	1	1	no
APOA4	APOA4	APOA4	chr11:116691417-116694011	PBS	EVCTRL	NOTEST	0	0	0	0	1	1	no
APOA5	APOA5	APOA5	chr11:116660085-116663136	PBS	EVCTRL	NOTEST	0	0	0	0	1	1	no
APOB	APOB	APOB	chr2:21224300-21266945	PBS	EVCTRL	NOTEST	0.00496112	0.0217064	2.12938	0	1	1	no
APOBEC1	APOBEC1	APOBEC1	chr12:7801995-7823195	PBS	EVCTRL	NOTEST	0	0	0	0	1	1	no
APOBEC2	APOBEC2	APOBEC2	chr6:41020939-41032630	PBS	EVCTRL	NOTEST	0	0	0	0	1	1	no
APOBEC3A	APOBEC3A	APOBEC3A	chr22:39353526-39394225	PBS	EVCTRL	NOTEST	0	0	0	0	1	1	no
APOBEC3A_B	APOBEC3A_B	APOBEC3A_B	chr22:39353526-39394225	PBS	EVCTRL	NOTEST	9.73217e-87	1.0275e-136	-166.018	0	1	1	no
APOBEC3B	APOBEC3B	APOBEC3B	chr22:39353526-39394225	PBS	EVCTRL	OK	18.5484	15.7787	-0.233314	-1.23506	0.03235	0.159579	no
APOBEC3B-AS1	APOBEC3B-AS1	APOBEC3B-AS1	chr22:39353526-39394225	PBS	EVCTRL	NOTEST	0	0.0384408	inf	0	1	1	no
APOBEC3C	APOBEC3C	APOBEC3C	chr22:39410264-39414825	PBS	EVCTRL	OK	55.327	45.8728	-0.270344	-1.64722	0.00455	0.0361929	yes
APOBEC3D	APOBEC3D	APOBEC3D	chr22:39417117-39429256	PBS	EVCTRL	NOTEST	0.33007	0.259228	-0.348551	0	1	1	no
APOBEC3F	APOBEC3F	APOBEC3F	chr22:39436672-39451975	PBS	EVCTRL	OK	2.91815	2.78276	-0.0685387	-0.130056	0.8166	0.947144	no
APOBEC3G	APOBEC3G	APOBEC3G	chr22:39473009-39483748	PBS	EVCTRL	OK	1.16011	1.60582	0.469054	0.88413	0.12465	0.392364	no
APOBEC3H	APOBEC3H	APOBEC3H	chr22:39493228-39500072	PBS	EVCTRL	NOTEST	0.535957	0.224176	-1.25749	0	1	1	no
APOBEC4	APOBEC4	APOBEC4	chr1:183605181-183897685	PBS	EVCTRL	NOTEST	0	0	0	0	1	1	no
APOBR	APOBR	APOBR	chr16:28505969-28510291	PBS	EVCTRL	NOTEST	0	0.00557463	inf	0	1	1	no
APOC1	APOC1	APOC1	chr19:45417920-45422606	PBS	EVCTRL	OK	18.7408	19.325	0.0442862	0.127234	0.82425	0.950053	no
APOC1P1	APOC1P1	APOC1P1	chr19:45430059-45434643	PBS	EVCTRL	NOTEST	0.204884	0.140421	-0.545052	0	1	1	no
APOC2	APOC2	APOC2	chr19:45445494-45452822	PBS	EVCTRL	NOTEST	0.102092	0.042644	-1.25945	0	1	1	no
APOC3	APOC3	APOC3	chr11:116700623-116703787	PBS	EVCTRL	NOTEST	0.0535405	0.131179	1.29284	0	1	1	no
APOC4	APOC4	APOC4	chr19:45445494-45452822	PBS	EVCTRL	NOTEST	0	0	0	0	1	1	no
APOC4-APOC2	APOC4-APOC2	APOC4-APOC2	chr19:45445494-45452822	PBS	EVCTRL	NOTEST	2.33065e-07	6.34498e-08	-1.87705	0	1	1	no
APOD	APOD	APOD	chr3:195295572-195311076	PBS	EVCTRL	OK	7.13729	6.22984	-0.19618	-0.608217	0.295	0.6181	no
APOE	APOE	APOE	chr19:45409005-45412652	PBS	EVCTRL	OK	24.2822	16.0127	-0.600679	-3.01536	5e-05	0.000730734	yes
APOF	APOF	APOF	chr12:56754354-56756583	PBS	EVCTRL	NOTEST	0	0	0	0	1	1	no
APOH	APOH	APOH	chr17:64208146-64225556	PBS	EVCTRL	NOTEST	0	0	0	0	1	1	no
APOL1	APOL1	APOL1	chr22:36649116-36663577	PBS	EVCTRL	NOTEST	0.195213	0.222543	0.189041	0	1	1	no
APOL2	APOL2	APOL2	chr22:36622254-36636000	PBS	EVCTRL	OK	7.79589	7.64705	-0.0278113	-0.137348	0.80385	0.942938	no
APOL3	APOL3	APOL3	chr22:36536370-36562225	PBS	EVCTRL	OK	2.20992	2.45856	0.15382	0.415119	0.46545	0.767287	no
APOL4	APOL4	APOL4	chr22:36585175-36600879	PBS	EVCTRL	NOTEST	0	0	0	0	1	1	no
APOL5	APOL5	APOL5	chr22:36113918-36125529	PBS	EVCTRL	NOTEST	0	0.0188354	inf	0	1	1	no
APOL6	APOL6	APOL6	chr22:36044423-36064456	PBS	EVCTRL	OK	2.18568	2.41615	0.144632	0.761737	0.1795	0.484586	no
APOLD1	APOLD1	APOLD1	chr12:12878850-12944399	PBS	EVCTRL	OK	4.52892	4.2025	-0.107918	-0.546674	0.34415	0.666447	no
APOM	APOM	APOM	chr6_ssto_hap7:2937601-2956785	PBS	EVCTRL	OK	1.62327	2.11595	0.382401	0.178384	0.80395	0.942938	no
APOO	APOO	APOO	chrX:23851464-23926057	PBS	EVCTRL	OK	8.02328	7.7143	-0.0566579	-0.187583	0.7392	0.91984	no
APOOL	APOOL	APOOL	chrX:84258897-84363974	PBS	EVCTRL	OK	5.21744	4.74058	-0.138279	-0.783741	0.17025	0.472029	no
APOOP5	APOOP5	APOOP5	chr16:59788044-59789095	PBS	EVCTRL	NOTEST	0	0	0	0	1	1	no
APOPT1	APOPT1	APOPT1	chr14:104029293-104058510	PBS	EVCTRL	OK	21.4198	21.3256	-0.00635773	-0.0332849	0.9542	0.988137	no
APP	APP	APP	chr21:27252860-27543446	PBS	EVCTRL	OK	222.766	227.6	0.0309732	0.217095	0.70835	0.906748	no
APPBP2	APPBP2	APPBP2	chr17:58520509-58603601	PBS	EVCTRL	OK	12.407	11.9884	-0.0495097	-0.319904	0.5719	0.835342	no
APPL1	APPL1	APPL1	chr3:57261764-57326710	PBS	EVCTRL	OK	13.9655	13.6095	-0.0372569	-0.241324	0.66775	0.889387	no
APPL2	APPL2	APPL2	chr12:105567074-105630008	PBS	EVCTRL	OK	20.6384	19.7085	-0.0665145	-0.417591	0.46985	0.770221	no
APRT	APRT	APRT	chr16:88875876-88878342	PBS	EVCTRL	OK	110.994	110.558	-0.00568628	-0.0356735	0.95165	0.987666	no
APTR	APTR	APTR	chr7:77313167-77409120	PBS	EVCTRL	OK	2.35388	2.63171	0.160963	0.296218	0.6041	0.853554	no
APTX	APTX	APTX	chr9:32972603-33001639	PBS	EVCTRL	OK	19.1999	19.9458	0.0549917	0.315175	0.58075	0.838638	no
AQP1	AQP1	AQP1	chr7:30951414-30965131	PBS	EVCTRL	OK	23.0164	7.27829	-1.66099	-9.2162	5e-05	0.000730734	yes
AQP10	AQP10	AQP10	chr1:154293591-154297801	PBS	EVCTRL	NOTEST	0.0745981	0	#NAME?	0	1	1	no
AQP11	AQP11	AQP11	chr11:77300679-77321401	PBS	EVCTRL	NOTEST	0.390731	0.355837	-0.134959	0	1	1	no
AQP12A	AQP12A	AQP12A	chr2:241631261-241637900	PBS	EVCTRL	NOTEST	0	0	0	0	1	1	no
AQP12B	AQP12B	AQP12B	chr2:241615834-241622317	PBS	EVCTRL	NOTEST	0	0	0	0	1	1	no
AQP2	AQP2	AQP2	chr12:50344523-50359465	PBS	EVCTRL	NOTEST	0	0	0	0	1	1	no
AQP3	AQP3	AQP3	chr9:33441151-33447631	PBS	EVCTRL	OK	1.55248	0.548185	-1.50184	-2.3355	0.00065	0.00711261	yes
AQP4	AQP4	AQP4	chr18:24432007-24765302	PBS	EVCTRL	NOTEST	0	0	0	0	1	1	no
AQP4-AS1	AQP4-AS1	AQP4-AS1	chr18:24432007-24765302	PBS	EVCTRL	NOTEST	0	0	0	0	1	1	no
AQP5	AQP5	AQP5	chr12:50344523-50359465	PBS	EVCTRL	NOTEST	0	0	0	0	1	1	no
AQP6	AQP6	AQP6	chr12:50366619-50370922	PBS	EVCTRL	NOTEST	0	0	0	0	1	1	no
AQP7	AQP7	AQP7	chr9:33384947-33402517	PBS	EVCTRL	NOTEST	0.0188982	0	#NAME?	0	1	1	no
AQP7P1	AQP7P1	AQP7P1	chr9:67270214-67289492	PBS	EVCTRL	NOTEST	0.0366848	0.054142	0.561567	0	1	1	no
AQP7P3	AQP7P3	AQP7P3	chr9:42844369-42893137	PBS	EVCTRL	NOTEST	0.199629	0.25477	0.351877	0	1	1	no
AQP8	AQP8	AQP8	chr16:25228284-25240253	PBS	EVCTRL	NOTEST	0.030336	0	#NAME?	0	1	1	no
AQP9	AQP9	AQP9	chr15:58430407-58478110	PBS	EVCTRL	NOTEST	0.100758	0.112332	0.156873	0	1	1	no
AQR	AQR	AQR	chr15:35148551-35261995	PBS	EVCTRL	OK	13.4445	13.939	0.0521114	0.331476	0.55125	0.824834	no
AR	AR	AR	chrX:66763873-66950461	PBS	EVCTRL	OK	3.87973	4.06542	0.0674483	0.37569	0.51825	0.805077	no
ARAF	ARAF	ARAF	chrX:47420498-47479256	PBS	EVCTRL	OK	19.2165	18.1416	-0.0830442	-0.095297	0.86295	0.962521	no
ARAP1	ARAP1	ARAP1	chr11:72396113-72463434	PBS	EVCTRL	OK	13.4699	14.8866	0.144278	0.903995	0.1135	0.373634	no
ARAP2	ARAP2	ARAP2	chr4:36067619-36275837	PBS	EVCTRL	NOTEST	0.0132802	0.0128024	-0.0528716	0	1	1	no
ARAP3	ARAP3	ARAP3	chr5:141032967-141061800	PBS	EVCTRL	OK	11.9178	11.1622	-0.0944883	-0.591493	0.30625	0.629936	no
ARC	ARC	ARC	chr8:143692404-143695833	PBS	EVCTRL	OK	0.644476	0.257856	-1.32156	-1.80955	0.0046	0.0364561	yes
ARCN1	ARCN1	ARCN1	chr11:118443101-118473747	PBS	EVCTRL	OK	108.783	113.404	0.0600185	0.419028	0.45755	0.761543	no
AREG	AREG	AREG	chr4:75310814-75320726	PBS	EVCTRL	NOTEST	0.44495	2.55893	2.51161	0	1	1	no
AREL1	AREL1	AREL1	chr14:75127954-75179807	PBS	EVCTRL	OK	12.4519	12.8322	0.0433953	0.275837	0.62905	0.868317	no
ARF1	ARF1	ARF1	chr1:228270360-228286913	PBS	EVCTRL	OK	311.507	324.216	0.057689	0.403551	0.4815	0.77983	no
ARF3	ARF3	ARF3	chr12:49329991-49351252	PBS	EVCTRL	OK	56.1266	55.0394	-0.0282224	-0.192228	0.7391	0.919804	no
ARF4	ARF4	ARF4	chr3:57557089-57583215	PBS	EVCTRL	OK	202.781	223.352	0.139393	0.965484	0.09235	0.327967	no
ARF5	ARF5	ARF5	chr7:127228405-127231759	PBS	EVCTRL	OK	62.1339	55.0598	-0.174381	-1.08178	0.05915	0.24568	no
ARF6	ARF6	ARF6	chr14:50359735-50363772	PBS	EVCTRL	OK	71.8905	65.3391	-0.137856	-0.948893	0.09645	0.336976	no
ARFGAP1	ARFGAP1	ARFGAP1	chr20:61904136-61921142	PBS	EVCTRL	OK	46.5438	44.0517	-0.0793936	-0.53228	0.35535	0.675892	no
ARFGAP2	ARFGAP2	ARFGAP2	chr11:46958239-47198676	PBS	EVCTRL	OK	21.685	17.3498	-0.321784	-1.60626	0.00605	0.0455741	yes
ARFGAP3	ARFGAP3	ARFGAP3	chr22:43192531-43253408	PBS	EVCTRL	OK	36.5045	36.9628	0.0180018	0.118319	0.8344	0.953263	no
ARFGEF1	ARFGEF1	ARFGEF1	chr8:68109883-68255912	PBS	EVCTRL	OK	15.514	15.0981	-0.0392007	-0.259631	0.6443	0.875834	no
ARFGEF2	ARFGEF2	ARFGEF2	chr20:47538274-47653230	PBS	EVCTRL	OK	8.81396	9.5234	0.111687	0.723242	0.1972	0.508591	no
ARFGEF3	ARFGEF3	ARFGEF3	chr6:138483052-138665800	PBS	EVCTRL	NOTEST	0.347306	0.416213	0.261113	0	1	1	no
ARFIP1	ARFIP1	ARFIP1	chr4:153701088-153833063	PBS	EVCTRL	OK	14.761	15.6279	0.0823329	0.495026	0.3844	0.700728	no
ARFIP2	ARFIP2	ARFIP2	chr11:6495912-6505911	PBS	EVCTRL	OK	16.1553	16.8094	0.0572554	0.275508	0.63605	0.872116	no
ARFRP1	ARFRP1	ARFRP1	chr20:62289162-62370460	PBS	EVCTRL	OK	10.4975	9.74882	-0.106748	-0.244039	0.6785	0.894564	no
ARG1	ARG1	ARG1	chr6:131894343-131949379	PBS	EVCTRL	NOTEST	0	0	0	0	1	1	no
ARG2	ARG2	ARG2	chr14:68086578-68141602	PBS	EVCTRL	OK	2.20763	2.03322	-0.11873	-0.174487	0.7646	0.930463	no
ARGFX	ARGFX	ARGFX	chr3:121286777-121309469	PBS	EVCTRL	NOTEST	0	0	0	0	1	1	no
ARGFXP2	ARGFXP2	ARGFXP2	chr17:30469472-30552790	PBS	EVCTRL	NOTEST	0	0	0	0	1	1	no
ARGLU1	ARGLU1	ARGLU1	chr13:107195661-107220514	PBS	EVCTRL	OK	68.5071	66.9289	-0.0336252	-0.222546	0.6934	0.901616	no
ARHGAP1	ARHGAP1	ARHGAP1	chr11:46698624-46722215	PBS	EVCTRL	OK	32.7311	29.6486	-0.1427	-0.941084	0.09335	0.330429	no
ARHGAP10	ARHGAP10	ARHGAP10	chr4:148653452-148993927	PBS	EVCTRL	OK	11.7831	10.417	-0.177778	-1.01255	0.0742	0.286478	no
ARHGAP11A	ARHGAP11A	ARHGAP11A	chr15:32907344-32932150	PBS	EVCTRL	OK	23.1086	20.9638	-0.140525	-0.825587	0.1469	0.433791	no
ARHGAP11B	ARHGAP11B	ARHGAP11B	chr15:30918878-30931013	PBS	EVCTRL	OK	2.82734	2.99603	0.0836083	0.164445	0.7768	0.934182	no
ARHGAP12	ARHGAP12	ARHGAP12	chr10:32094325-32217804	PBS	EVCTRL	OK	14.7205	13.6185	-0.112265	-0.706778	0.22185	0.540786	no
ARHGAP15	ARHGAP15	ARHGAP15	chr2:143886898-144525921	PBS	EVCTRL	NOTEST	0.0108711	0	#NAME?	0	1	1	no
ARHGAP17	ARHGAP17	ARHGAP17	chr16:24930704-25026699	PBS	EVCTRL	OK	16.5507	13.1646	-0.330228	-2.00833	0.00055	0.00617509	yes
ARHGAP18	ARHGAP18	ARHGAP18	chr6:129898239-130031370	PBS	EVCTRL	OK	24.7756	16.8196	-0.558771	-3.54736	5e-05	0.000730734	yes
ARHGAP19	ARHGAP19	ARHGAP19	chr10:98757794-99052430	PBS	EVCTRL	OK	8.41694	7.65097	-0.137654	-0.8178	0.1539	0.44651	no
ARHGAP19-SLIT1	ARHGAP19-SLIT1	ARHGAP19-SLIT1	chr10:98757794-99052430	PBS	EVCTRL	NOTEST	1.31742e-58	2.98497e-14	147.345	0	1	1	no
ARHGAP20	ARHGAP20	ARHGAP20	chr11:110447758-110583912	PBS	EVCTRL	OK	2.30423	0.723974	-1.67028	-5.18995	5e-05	0.000730734	yes
ARHGAP21	ARHGAP21	ARHGAP21	chr10:24872537-25012597	PBS	EVCTRL	OK	33.9349	30.4602	-0.155845	-1.06799	0.06415	0.260018	no
ARHGAP22	ARHGAP22	ARHGAP22	chr10:49654067-49864310	PBS	EVCTRL	OK	50.0461	27.1732	-0.881074	-5.74959	5e-05	0.000730734	yes
ARHGAP23	ARHGAP23	ARHGAP23	chr17:36584719-36668628	PBS	EVCTRL	OK	26.6576	16.5809	-0.685021	-4.5587	5e-05	0.000730734	yes
ARHGAP24	ARHGAP24	ARHGAP24	chr4:86396283-86923823	PBS	EVCTRL	OK	11.0866	12.2345	0.142129	0.872229	0.1283	0.399574	no
ARHGAP25	ARHGAP25	ARHGAP25	chr2:68961912-69053957	PBS	EVCTRL	NOTEST	0.0216657	0.0374511	0.789597	0	1	1	no
ARHGAP26	ARHGAP26	ARHGAP26	chr5:142150291-142608572	PBS	EVCTRL	NOTEST	0.585	0.334621	-0.805911	0	1	1	no
ARHGAP26-AS1	ARHGAP26-AS1	ARHGAP26-AS1	chr5:142150291-142608572	PBS	EVCTRL	NOTEST	0	0	0	0	1	1	no
ARHGAP26-IT1	ARHGAP26-IT1	ARHGAP26-IT1	chr5:142150291-142608572	PBS	EVCTRL	NOTEST	0	0	0	0	1	1	no
ARHGAP27	ARHGAP27	ARHGAP27	chr17_ctg5_hap1:86403-125407	PBS	EVCTRL	NOTEST	0.296536	0.319031	0.105489	0	1	1	no
ARHGAP28	ARHGAP28	ARHGAP28	chr18:6834431-6915712	PBS	EVCTRL	OK	2.71908	1.23973	-1.13309	-4.16985	5e-05	0.000730734	yes
ARHGAP29	ARHGAP29	ARHGAP29	chr1:94634462-94703307	PBS	EVCTRL	OK	28.9536	17.4536	-0.73022	-4.97932	5e-05	0.000730734	yes
ARHGAP30	ARHGAP30	ARHGAP30	chr1:161016731-161039760	PBS	EVCTRL	NOTEST	0.00477269	0	#NAME?	0	1	1	no
ARHGAP31	ARHGAP31	ARHGAP31	chr3:119013219-119138323	PBS	EVCTRL	OK	2.9176	2.56608	-0.185214	-0.960938	0.0954	0.334754	no
ARHGAP31-AS1	ARHGAP31-AS1	ARHGAP31-AS1	chr3:119013219-119138323	PBS	EVCTRL	NOTEST	0.216212	0.529397	1.29191	0	1	1	no
ARHGAP32	ARHGAP32	ARHGAP32	chr11:128834954-129062093	PBS	EVCTRL	OK	3.22878	2.89715	-0.156354	-0.88524	0.1215	0.387828	no
ARHGAP33	ARHGAP33	ARHGAP33	chr19:36266416-36279724	PBS	EVCTRL	OK	4.34543	2.9441	-0.561674	-2.49634	5e-05	0.000730734	yes
ARHGAP35	ARHGAP35	ARHGAP35	chr19:47421932-47508333	PBS	EVCTRL	OK	24.0214	19.4867	-0.301829	-2.05625	0.0003	0.00363996	yes
ARHGAP36	ARHGAP36	ARHGAP36	chrX:130192215-130223859	PBS	EVCTRL	OK	6.71794	0	#NAME?	#NAME?	0.1046	0.356871	no
ARHGAP39	ARHGAP39	ARHGAP39	chr8:145754562-145911197	PBS	EVCTRL	OK	1.08291	1.07276	-0.0135804	-0.036457	0.94825	0.987263	no
ARHGAP4	ARHGAP4	ARHGAP4	chrX:153172829-153191714	PBS	EVCTRL	OK	0.892698	0.688684	-0.37433	-0.718711	0.197	0.508379	no
ARHGAP40	ARHGAP40	ARHGAP40	chr20:37230576-37279295	PBS	EVCTRL	NOTEST	0.313141	0.445075	0.507238	0	1	1	no
ARHGAP42	ARHGAP42	ARHGAP42	chr11:100558406-100861656	PBS	EVCTRL	OK	1.68658	1.46786	-0.200391	-0.662847	0.2549	0.579212	no
ARHGAP44	ARHGAP44	ARHGAP44	chr17:12569206-12921381	PBS	EVCTRL	NOTEST	0.569854	0.514518	-0.147369	0	1	1	no
ARHGAP5	ARHGAP5	ARHGAP5	chr14:32546494-32628934	PBS	EVCTRL	OK	11.0069	11.0658	0.007699	0.0508066	0.93275	0.984049	no
ARHGAP5-AS1	ARHGAP5-AS1	ARHGAP5-AS1	chr14:32544624-32545905	PBS	EVCTRL	OK	0.663455	0.94526	0.510712	0.646374	0.26205	0.586425	no
ARHGAP6	ARHGAP6	ARHGAP6	chrX:11155662-11683821	PBS	EVCTRL	OK	5.82798	7.39545	0.343642	1.83458	0.0013	0.0128647	yes
ARHGAP8	ARHGAP8	ARHGAP8	chr22:45064426-45258664	PBS	EVCTRL	NOTEST	0.0693721	0.014848	-2.22408	0	1	1	no
ARHGAP9	ARHGAP9	ARHGAP9	chr12:57853917-57873633	PBS	EVCTRL	NOTEST	0.00808141	0.0210721	1.38265	0	1	1	no
ARHGDIA	ARHGDIA	ARHGDIA	chr17:79825594-79829282	PBS	EVCTRL	OK	317.124	256.408	-0.306607	-2.13783	5e-05	0.000730734	yes
ARHGDIB	ARHGDIB	ARHGDIB	chr12:15094949-15114562	PBS	EVCTRL	OK	0.607615	0.647593	0.0919305	0.102632	0.86035	0.961475	no
ARHGDIG	ARHGDIG	ARHGDIG	chr16:330605-333003	PBS	EVCTRL	NOTEST	0.402187	0.228694	-0.814446	0	1	1	no
ARHGEF1	ARHGEF1	ARHGEF1	chr19:42387266-42411604	PBS	EVCTRL	OK	22.3461	22.6196	0.0175502	0.110762	0.8432	0.956129	no
ARHGEF10	ARHGEF10	ARHGEF10	chr8:1772141-1906807	PBS	EVCTRL	OK	11.8292	11.3716	-0.05692	-0.359155	0.52745	0.810738	no
ARHGEF10L	ARHGEF10L	ARHGEF10L	chr1:17866329-18024370	PBS	EVCTRL	OK	2.27115	2.55895	0.172129	0.669449	0.23645	0.556956	no
ARHGEF11	ARHGEF11	ARHGEF11	chr1:156904631-157015162	PBS	EVCTRL	OK	6.64016	6.35934	-0.0623421	-0.373877	0.51155	0.800144	no
ARHGEF12	ARHGEF12	ARHGEF12	chr11:120207617-120360645	PBS	EVCTRL	OK	32.2658	33.5017	0.0542305	0.377659	0.50775	0.797654	no
ARHGEF15	ARHGEF15	ARHGEF15	chr17:8213555-8225834	PBS	EVCTRL	NOTEST	0	0	0	0	1	1	no
ARHGEF16	ARHGEF16	ARHGEF16	chr1:3371146-3397677	PBS	EVCTRL	NOTEST	0.157429	0.198265	0.332729	0	1	1	no
ARHGEF17	ARHGEF17	ARHGEF17	chr11:73019662-73080425	PBS	EVCTRL	OK	11.0353	9.8496	-0.163993	-1.06047	0.06215	0.254463	no
ARHGEF18	ARHGEF18	ARHGEF18	chr19:7459998-7537371	PBS	EVCTRL	OK	9.87898	8.62199	-0.196341	-1.19584	0.03705	0.176503	no
ARHGEF19	ARHGEF19	ARHGEF19	chr1:16524598-16539104	PBS	EVCTRL	OK	5.3715	7.07864	0.398146	1.93682	0.00085	0.00901879	yes
ARHGEF2	ARHGEF2	ARHGEF2	chr1:155916629-155948336	PBS	EVCTRL	OK	15.3726	16.3524	0.0891367	0.564464	0.32525	0.648694	no
ARHGEF25	ARHGEF25	ARHGEF25	chr12:58003962-58011028	PBS	EVCTRL	OK	12.0256	11.8354	-0.0230013	-0.127064	0.82655	0.951121	no
ARHGEF26	ARHGEF26	ARHGEF26	chr3:153742189-153975616	PBS	EVCTRL	OK	1.4263	1.19161	-0.259367	-0.813645	0.15705	0.451397	no
ARHGEF26-AS1	ARHGEF26-AS1	ARHGEF26-AS1	chr3:153742189-153975616	PBS	EVCTRL	NOTEST	0.00711921	0.0615378	3.11168	0	1	1	no
ARHGEF28	ARHGEF28	ARHGEF28	chr5:72921982-73237818	PBS	EVCTRL	OK	5.32124	4.8627	-0.130004	-0.733392	0.20315	0.517233	no
ARHGEF3	ARHGEF3	ARHGEF3	chr3:56761445-57113336	PBS	EVCTRL	OK	1.51004	0.772448	-0.967076	-2.23974	0.00045	0.00520599	yes
ARHGEF3-AS1	ARHGEF3-AS1	ARHGEF3-AS1	chr3:56761445-57113336	PBS	EVCTRL	NOTEST	0	0	0	0	1	1	no
ARHGEF33	ARHGEF33	ARHGEF33	chr2:39146503-39202590	PBS	EVCTRL	NOTEST	0.10822	0.0955165	-0.180141	0	1	1	no
ARHGEF34P	ARHGEF34P	ARHGEF34P	chr7:143883175-144077725	PBS	EVCTRL	NOTEST	0.120744	0.140102	0.214534	0	1	1	no
ARHGEF35	ARHGEF35	ARHGEF35	chr7:143883175-144077725	PBS	EVCTRL	NOTEST	0.215047	0.185786	-0.211009	0	1	1	no
ARHGEF37	ARHGEF37	ARHGEF37	chr5:148961134-149014527	PBS	EVCTRL	NOTEST	0.168214	0.118566	-0.504608	0	1	1	no
ARHGEF38	ARHGEF38	ARHGEF38	chr4:106473776-106602070	PBS	EVCTRL	NOTEST	0	0	0	0	1	1	no
ARHGEF38-IT1	ARHGEF38-IT1	ARHGEF38-IT1	chr4:106473776-106602070	PBS	EVCTRL	NOTEST	0	0	0	0	1	1	no
ARHGEF39	ARHGEF39	ARHGEF39	chr9:35658286-35665278	PBS	EVCTRL	OK	1.31241	1.32249	0.0110308	0.0257818	0.9665	0.991087	no
ARHGEF4	ARHGEF4	ARHGEF4	chr2:131674223-131804826	PBS	EVCTRL	OK	1.50234	1.82855	0.283496	0.846488	0.14225	0.424616	no
ARHGEF40	ARHGEF40	ARHGEF40	chr14:21484921-21572863	PBS	EVCTRL	OK	21.544	26.7086	0.310023	2.05008	0.00025	0.00310615	yes
ARHGEF5	ARHGEF5	ARHGEF5	chr7:143883175-144077725	PBS	EVCTRL	NOTEST	0.268555	0.446372	0.733027	0	1	1	no
ARHGEF6	ARHGEF6	ARHGEF6	chrX:135747711-135863503	PBS	EVCTRL	OK	5.52896	4.84124	-0.191633	-1.02262	0.07485	0.2883	no
ARHGEF7	ARHGEF7	ARHGEF7	chr13:111766158-111958081	PBS	EVCTRL	OK	12.4151	12.1419	-0.0321015	-0.201163	0.72945	0.91457	no
ARHGEF7-AS1	ARHGEF7-AS1	ARHGEF7-AS1	chr13:111766158-111958081	PBS	EVCTRL	NOTEST	0.0686017	0	#NAME?	0	1	1	no
ARHGEF7-AS2	ARHGEF7-AS2	ARHGEF7-AS2	chr13:111766158-111958081	PBS	EVCTRL	NOTEST	0	0	0	0	1	1	no
ARHGEF9	ARHGEF9	ARHGEF9	chrX:62854847-63005426	PBS	EVCTRL	OK	7.08682	6.55596	-0.112332	-0.645814	0.2552	0.579283	no
ARHGEF9-IT1	ARHGEF9-IT1	ARHGEF9-IT1	chrX:62854847-63005426	PBS	EVCTRL	NOTEST	0	0	0	0	1	1	no
ARID1A	ARID1A	ARID1A	chr1:27022521-27108601	PBS	EVCTRL	OK	16.2098	15.5784	-0.0573203	-0.383872	0.50265	0.794449	no
ARID1B	ARID1B	ARID1B	chr6:157099063-157531913	PBS	EVCTRL	OK	9.4977	9.50138	0.000559443	0.00365728	0.99535	0.998743	no
ARID2	ARID2	ARID2	chr12:46123619-46301819	PBS	EVCTRL	OK	4.32718	4.14885	-0.0607163	-0.352268	0.5343	0.814741	no
ARID3A	ARID3A	ARID3A	chr19:926036-972803	PBS	EVCTRL	OK	7.95975	9.06363	0.187366	0.983273	0.08765	0.317287	no
ARID3B	ARID3B	ARID3B	chr15:74833517-74890472	PBS	EVCTRL	OK	0.909678	1.06208	0.223464	0.547108	0.34035	0.663857	no
ARID3C	ARID3C	ARID3C	chr9:34621454-34628011	PBS	EVCTRL	NOTEST	0.0566666	0.0942553	0.734074	0	1	1	no
ARID4A	ARID4A	ARID4A	chr14:58765221-58840451	PBS	EVCTRL	OK	3.99833	4.17316	0.0617446	0.328352	0.5622	0.829333	no
ARID4B	ARID4B	ARID4B	chr1:235330209-235491532	PBS	EVCTRL	OK	8.74663	9.59002	0.132808	0.824811	0.1471	0.434183	no
ARID5A	ARID5A	ARID5A	chr2:97202463-97218371	PBS	EVCTRL	OK	3.2294	2.45087	-0.397972	-1.16591	0.0436	0.198285	no
ARID5B	ARID5B	ARID5B	chr10:63661012-63856707	PBS	EVCTRL	OK	16.6088	16.5767	-0.00278876	-0.0182869	0.97325	0.992848	no
ARIH1	ARIH1	ARIH1	chr15:72766666-72878896	PBS	EVCTRL	OK	21.9109	22.6111	0.0453815	0.301418	0.59205	0.846047	no
ARIH2	ARIH2	ARIH2	chr3:48955220-49022971	PBS	EVCTRL	OK	18.9923	18.8655	-0.00966566	-0.0619533	0.91225	0.979439	no
ARIH2OS	ARIH2OS	ARIH2OS	chr3:48955220-49022971	PBS	EVCTRL	NOTEST	0.207687	0.229968	0.147021	0	1	1	no
ARL1	ARL1	ARL1	chr12:101786897-101801598	PBS	EVCTRL	OK	46.0342	46.5386	0.0157206	0.105671	0.85515	0.959004	no
ARL10	ARL10	ARL10	chr5:175792501-175800503	PBS	EVCTRL	OK	8.22302	8.35882	0.0236318	0.117326	0.8365	0.954335	no
ARL11	ARL11	ARL11	chr13:50202434-50208008	PBS	EVCTRL	NOTEST	0.011201	0.00562428	-0.993894	0	1	1	no
ARL13A	ARL13A	ARL13A	chrX:100224696-100245820	PBS	EVCTRL	NOTEST	0.186195	0.0209848	-3.14939	0	1	1	no
ARL13B	ARL13B	ARL13B	chr3:93698982-93774522	PBS	EVCTRL	OK	2.54712	2.75903	0.115294	0.452425	0.4286	0.739332	no
ARL14	ARL14	ARL14	chr3:160394947-160396235	PBS	EVCTRL	NOTEST	0.0734463	0.242256	1.72177	0	1	1	no
ARL14EP	ARL14EP	ARL14EP	chr11:30344645-30359770	PBS	EVCTRL	OK	10.5792	11.8988	0.169583	0.913164	0.11025	0.36714	no
ARL14EPL	ARL14EPL	ARL14EPL	chr5:115387162-115394827	PBS	EVCTRL	NOTEST	0	0.135575	inf	0	1	1	no
ARL15	ARL15	ARL15	chr5:53180613-53606403	PBS	EVCTRL	OK	4.43456	4.61906	0.0588101	0.234092	0.68825	0.899538	no
ARL16	ARL16	ARL16	chr17:79648223-79650954	PBS	EVCTRL	OK	27.7762	25.9998	-0.0953489	-0.528362	0.3588	0.678567	no
ARL17A	ARL17A	ARL17A	chr17_ctg5_hap1:1450905-1513884	PBS	EVCTRL	NOTEST	0.899049	0.913829	-0.361293	0	1	1	no
ARL17B	ARL17B	ARL17B	chr17_ctg5_hap1:195720-462618	PBS	EVCTRL	NOTEST	0	8.94478e-07	inf	0	1	1	no
ARL2	ARL2	ARL2	chr11:64781584-64808044	PBS	EVCTRL	OK	70.6723	64.9516	-0.12178	-0.675631	0.23815	0.559127	no
ARL2-SNX15	ARL2-SNX15	ARL2-SNX15	chr11:64781584-64808044	PBS	EVCTRL	NOTEST	0.133239	4.30509e-07	-18.2395	0	1	1	no
ARL2BP	ARL2BP	ARL2BP	chr16:57279037-57287545	PBS	EVCTRL	OK	39.2918	34.8246	-0.174118	-1.11403	0.05015	0.218618	no
ARL3	ARL3	ARL3	chr10:104433483-104474190	PBS	EVCTRL	OK	17.2641	15.9107	-0.117779	-0.741714	0.1895	0.498473	no
ARL4A	ARL4A	ARL4A	chr7:12726451-12730558	PBS	EVCTRL	OK	5.32331	4.58767	-0.214562	-0.965856	0.08995	0.322722	no
ARL4C	ARL4C	ARL4C	chr2:235401685-235405697	PBS	EVCTRL	OK	19.547	10.1329	-0.947896	-5.78592	5e-05	0.000730734	yes
ARL4D	ARL4D	ARL4D	chr17:41476352-41478504	PBS	EVCTRL	OK	13.1014	10.0588	-0.38126	-1.80148	0.00205	0.0189121	yes
ARL5A	ARL5A	ARL5A	chr2:152657479-152685009	PBS	EVCTRL	OK	19.0244	22.4455	0.238581	1.49757	0.0088	0.0607036	no
ARL5B	ARL5B	ARL5B	chr10:18948312-18966940	PBS	EVCTRL	OK	8.6079	9.39413	0.126098	0.712786	0.21465	0.531448	no
ARL5C	ARL5C	ARL5C	chr17:37313146-37322414	PBS	EVCTRL	NOTEST	0	0	0	0	1	1	no
ARL6	ARL6	ARL6	chr3:97483364-97520086	PBS	EVCTRL	OK	2.49999	3.7901	0.600311	1.52183	0.0093	0.0632752	no
ARL6IP1	ARL6IP1	ARL6IP1	chr16:18802990-18812857	PBS	EVCTRL	OK	102.378	92.7759	-0.14208	-0.970725	0.0894	0.321462	no
ARL6IP4	ARL6IP4	ARL6IP4	chr12:123464606-123467460	PBS	EVCTRL	OK	74.7534	75.665	0.017487	0.111967	0.8451	0.956218	no
ARL6IP5	ARL6IP5	ARL6IP5	chr3:69134089-69155239	PBS	EVCTRL	OK	126.235	118.974	-0.0854651	-0.58702	0.2994	0.62338	no
ARL6IP6	ARL6IP6	ARL6IP6	chr2:153574406-153617767	PBS	EVCTRL	OK	7.77036	8.9307	0.200792	1.04055	0.06955	0.274256	no
ARL8A	ARL8A	ARL8A	chr1:202102531-202113871	PBS	EVCTRL	OK	14.2671	13.2249	-0.109433	-0.575291	0.313	0.637033	no
ARL8B	ARL8B	ARL8B	chr3:5163929-5222601	PBS	EVCTRL	OK	28.5455	30.5127	0.0961442	0.624033	0.26615	0.591069	no
ARL9	ARL9	ARL9	chr4:57371374-57390058	PBS	EVCTRL	OK	0.793401	0.467257	-0.763835	-0.703858	0.22915	0.549671	no
ARMC1	ARMC1	ARMC1	chr8:66514690-66546452	PBS	EVCTRL	OK	19.7559	19.8517	0.00697485	0.0435057	0.9403	0.986087	no
ARMC10	ARMC10	ARMC10	chr7:102715327-102789569	PBS	EVCTRL	OK	12.4395	11.9459	-0.0584095	-0.263202	0.6491	0.878911	no
ARMC12	ARMC12	ARMC12	chr6:35704808-35716690	PBS	EVCTRL	OK	1.27993	1.40719	0.136751	0.204097	0.7047	0.905483	no
ARMC2	ARMC2	ARMC2	chr6:109169618-109295675	PBS	EVCTRL	OK	0.949069	0.90504	-0.0685311	-0.154561	0.7884	0.938507	no
ARMC2-AS1	ARMC2-AS1	ARMC2-AS1	chr6:109169618-109295675	PBS	EVCTRL	NOTEST	0	0	0	0	1	1	no
ARMC3	ARMC3	ARMC3	chr10:23216952-23327452	PBS	EVCTRL	NOTEST	0	0	0	0	1	1	no
ARMC4	ARMC4	ARMC4	chr10:28101092-28287984	PBS	EVCTRL	OK	1.65312	2.70996	0.713079	2.31891	0.00015	0.00196565	yes
ARMC5	ARMC5	ARMC5	chr16:31469593-31478488	PBS	EVCTRL	OK	2.87639	2.84791	-0.014355	-0.0558016	0.91985	0.981516	no
ARMC6	ARMC6	ARMC6	chr19:19144386-19168987	PBS	EVCTRL	OK	13.5752	12.2786	-0.144821	-0.802902	0.16455	0.463215	no
ARMC7	ARMC7	ARMC7	chr17:73106046-73127890	PBS	EVCTRL	OK	3.55763	3.44887	-0.0447904	-0.0815247	0.8824	0.96876	no
ARMC8	ARMC8	ARMC8	chr3:137906089-138048728	PBS	EVCTRL	OK	10.7354	10.5843	-0.0204569	-0.115649	0.8392	0.955308	no
ARMC9	ARMC9	ARMC9	chr2:232063259-232240590	PBS	EVCTRL	OK	7.73433	7.59235	-0.0267298	-0.118375	0.83045	0.952648	no
ARMCX1	ARMCX1	ARMCX1	chrX:100805513-100809675	PBS	EVCTRL	OK	23.9672	21.7507	-0.139994	-0.845768	0.13795	0.417245	no
ARMCX2	ARMCX2	ARMCX2	chrX:100910267-100914876	PBS	EVCTRL	OK	48.5797	49.4948	0.0269245	0.178908	0.7597	0.927938	no
ARMCX3	ARMCX3	ARMCX3	chrX:100878119-100882831	PBS	EVCTRL	OK	38.9524	43.1746	0.148473	0.985861	0.0849	0.311428	no
ARMCX4	ARMCX4	ARMCX4	chrX:100673250-100790975	PBS	EVCTRL	OK	6.29691	6.96319	0.145104	0.809816	0.15795	0.452919	no
ARMCX5	ARMCX5	ARMCX5	chrX:101854095-101972661	PBS	EVCTRL	OK	6.15426	6.58973	0.0986327	0.341592	0.54885	0.823448	no
ARMCX5-GPRASP2	ARMCX5-GPRASP2,GPRASP2	ARMCX5-GPRASP2,GPRASP2	chrX:101854095-101972661	PBS	EVCTRL	OK	2.30076	1.61469	-0.510851	-0.78542	0.17325	0.475959	no
ARMCX6	ARMCX6	ARMCX6	chrX:100870107-100872991	PBS	EVCTRL	OK	11.0034	10.8528	-0.0198758	-0.0766896	0.89505	0.973611	no
ARMS2	ARMS2	ARMS2	chr10:124214178-124216868	PBS	EVCTRL	NOTEST	0	0	0	0	1	1	no
ARMT1	ARMT1	ARMT1	chr6:151773392-151791234	PBS	EVCTRL	OK	18.7907	19.1876	0.0301537	0.183689	0.7507	0.924534	no
ARNT	ARNT	ARNT	chr1:150782180-150849244	PBS	EVCTRL	OK	14.6166	17.0498	0.222147	1.41574	0.0136	0.0853895	no
ARNT2	ARNT2	ARNT2	chr15:80696691-80890277	PBS	EVCTRL	OK	1.37271	3.43481	1.32321	5.59374	5e-05	0.000730734	yes
ARNTL	ARNTL	ARNTL	chr11:13299273-13408812	PBS	EVCTRL	OK	3.57645	3.86967	0.113681	0.440824	0.4315	0.74196	no
ARNTL2	ARNTL2	ARNTL2	chr12:27485786-27599567	PBS	EVCTRL	OK	12.248	11.8117	-0.0523384	-0.338281	0.55775	0.827002	no
ARNTL2-AS1	ARNTL2-AS1	ARNTL2-AS1	chr12:27485786-27599567	PBS	EVCTRL	NOTEST	0	0	0	0	1	1	no
ARPC1A	ARPC1A	ARPC1A	chr7:98923495-98963885	PBS	EVCTRL	OK	114.567	95.8121	-0.257917	-1.73981	0.00225	0.0203507	yes
ARPC1B	ARPC1B	ARPC1B	chr7:98972297-99006305	PBS	EVCTRL	OK	167.451	155.711	-0.104869	-0.557176	0.33525	0.658985	no
ARPC2	ARPC2	ARPC2	chr2:219081816-219119071	PBS	EVCTRL	OK	212.479	209.327	-0.0215597	-0.148833	0.79225	0.939916	no
ARPC3	ARPC3	ARPC3	chr12:110872694-110888216	PBS	EVCTRL	OK	215.38	221.06	0.0375602	0.254638	0.6545	0.882004	no
ARPC4	ARPC4	ARPC4	chr3:9821647-9878040	PBS	EVCTRL	OK	88.1912	80.2983	-0.135266	-0.648027	0.25735	0.58151	no
ARPC4-TTLL3	ARPC4-TTLL3	ARPC4-TTLL3	chr3:9821647-9878040	PBS	EVCTRL	OK	2.93192	2.8275	-0.0523166	-0.0761552	0.8958	0.973772	no
ARPC5	ARPC5	ARPC5	chr1:183595327-183605076	PBS	EVCTRL	OK	108.803	110.536	0.0227967	0.156749	0.78375	0.936592	no
ARPC5L	ARPC5L	ARPC5L	chr9:127631483-127639696	PBS	EVCTRL	OK	40.6256	36.9916	-0.135189	-0.776441	0.17305	0.475749	no
ARPIN	ARPIN	ARPIN	chr15:90373830-90456222	PBS	EVCTRL	OK	6.59991	6.27804	-0.0721334	-0.283843	0.62265	0.864001	no
ARPP19	ARPP19	ARPP19	chr15:52839241-52861643	PBS	EVCTRL	OK	40.9989	38.5105	-0.090333	-0.617463	0.28555	0.609776	no
ARPP21	ARPP21	ARPP21	chr3:35680665-35835988	PBS	EVCTRL	NOTEST	0.0724866	0.027477	-1.39949	0	1	1	no
ARR3	ARR3	ARR3	chrX:69488184-69501690	PBS	EVCTRL	NOTEST	0	0	0	0	1	1	no
ARRB1	ARRB1	ARRB1	chr11:74971165-75062875	PBS	EVCTRL	OK	3.44242	2.71886	-0.340421	-1.78252	0.0022	0.0200527	yes
ARRB2	ARRB2	ARRB2	chr17:4613788-4624795	PBS	EVCTRL	OK	7.5486	5.24806	-0.524425	-2.09628	0.0005	0.00569278	yes
ARRDC1	ARRDC1	ARRDC1	chr9:140500095-140513347	PBS	EVCTRL	OK	10.6704	8.17408	-0.384491	-1.31032	0.02425	0.130361	no
ARRDC1-AS1	ARRDC1-AS1	ARRDC1-AS1	chr9:140500095-140513347	PBS	EVCTRL	OK	12.2633	13.525	0.14128	0.522331	0.3604	0.680598	no
ARRDC2	ARRDC2	ARRDC2	chr19:18111940-18124911	PBS	EVCTRL	OK	3.96635	6.54973	0.723624	3.00459	5e-05	0.000730734	yes
ARRDC3	ARRDC3	ARRDC3	chr5:90664540-90716532	PBS	EVCTRL	OK	15.6056	17.5381	0.168431	1.0665	0.06105	0.251072	no
ARRDC3-AS1	ARRDC3-AS1	ARRDC3-AS1	chr5:90664540-90716532	PBS	EVCTRL	NOTEST	0.18768	0.231056	0.299971	0	1	1	no
ARRDC4	ARRDC4	ARRDC4	chr15:98503932-98517068	PBS	EVCTRL	OK	30.3864	26.1001	-0.219368	-1.45355	0.01135	0.0743296	no
ARRDC5	ARRDC5	ARRDC5	chr19:4890448-4902879	PBS	EVCTRL	NOTEST	0	0	0	0	1	1	no
ARSA	ARSA	ARSA	chr22:51061181-51066601	PBS	EVCTRL	OK	6.86424	8.3251	0.278368	1.56461	0.0067	0.0492654	yes
ARSB	ARSB	ARSB	chr5:78073036-78282357	PBS	EVCTRL	OK	7.27401	8.21856	0.176134	0.928304	0.10965	0.366324	no
ARSD	ARSD	ARSD	chrX:2822010-2847416	PBS	EVCTRL	OK	5.83158	6.04828	0.0526376	0.295558	0.6028	0.852883	no
ARSE	ARSE	ARSE	chrX:2852672-2886351	PBS	EVCTRL	OK	1.52734	1.25191	-0.286891	-0.59037	0.2959	0.618883	no
ARSF	ARSF	ARSF	chrX:2958274-3030770	PBS	EVCTRL	NOTEST	0	0	0	0	1	1	no
ARSG	ARSG	ARSG	chr17:66255322-66597095	PBS	EVCTRL	OK	2.94143	6.32506	1.10456	0.982061	0.08835	0.318664	no
ARSH	ARSH	ARSH	chrX:2924653-2951426	PBS	EVCTRL	NOTEST	0	0	0	0	1	1	no
ARSI	ARSI	ARSI	chr5:149675908-149682525	PBS	EVCTRL	OK	1.6441	1.12751	-0.544153	-1.34203	0.02045	0.115603	no
ARSJ	ARSJ	ARSJ	chr4:114821439-114900878	PBS	EVCTRL	OK	16.3116	15.0874	-0.112559	-0.718977	0.20635	0.520027	no
ARSK	ARSK	ARSK	chr5:94890824-94940806	PBS	EVCTRL	OK	7.16326	8.1259	0.181912	0.972131	0.08935	0.321372	no
ART1	ART1	ART1	chr11:3666360-3685646	PBS	EVCTRL	NOTEST	0	0	0	0	1	1	no
ART3	ART3	ART3	chr4:76932332-77033955	PBS	EVCTRL	NOTEST	0.0252544	0.0296744	0.232684	0	1	1	no
ART4	ART4	ART4	chr12:14982244-14996413	PBS	EVCTRL	NOTEST	0	0	0	0	1	1	no
ART5	ART5	ART5	chr11:3659735-3663546	PBS	EVCTRL	NOTEST	0.190731	0.407977	1.09695	0	1	1	no
ARTN	ARTN	ARTN	chr1:44398991-44402912	PBS	EVCTRL	NOTEST	0.2693	0.319789	0.247907	0	1	1	no
ARV1	ARV1	ARV1	chr1:231114822-231136479	PBS	EVCTRL	OK	10.3585	10.9527	0.0804797	0.357702	0.5273	0.810738	no
ARVCF	ARVCF	ARVCF	chr22:19863040-20004309	PBS	EVCTRL	OK	1.25352	0.530334	-1.24101	-1.25742	0.03855	0.181575	no
ARX	ARX	ARX	chrX:25021812-25034065	PBS	EVCTRL	NOTEST	0	0	0	0	1	1	no
AS3MT	AS3MT	AS3MT	chr10:104613966-104661655	PBS	EVCTRL	OK	1.27	1.29868	0.0322121	0.0421168	0.93905	0.986087	no
ASAH1	ASAH1	ASAH1	chr8:17913924-17955160	PBS	EVCTRL	OK	11.7744	15.4657	0.393415	2.24175	5e-05	0.000730734	yes
ASAH2	ASAH2	ASAH2	chr10:51946999-52008370	PBS	EVCTRL	NOTEST	0.034381	0.0661494	0.944118	0	1	1	no
ASAH2B	ASAH2B	ASAH2B	chr10:52499687-52514569	PBS	EVCTRL	NOTEST	0.278613	0.148323	-0.909522	0	1	1	no
ASAP1	ASAP1	ASAP1	chr8:131064350-131455906	PBS	EVCTRL	OK	32.5082	34.0294	0.0659752	0.451825	0.4311	0.741752	no
ASAP1-IT1	ASAP1-IT1	ASAP1-IT1	chr8:131064350-131455906	PBS	EVCTRL	NOTEST	0	0.0202575	inf	0	1	1	no
ASAP1-IT2	ASAP1-IT2	ASAP1-IT2	chr8:131064350-131455906	PBS	EVCTRL	NOTEST	0.109923	0.0656039	-0.744645	0	1	1	no
ASAP2	ASAP2	ASAP2	chr2:9346893-9545812	PBS	EVCTRL	OK	15.8476	13.6653	-0.213752	-1.38365	0.01475	0.0908027	no
ASAP3	ASAP3	ASAP3	chr1:23755055-23810750	PBS	EVCTRL	OK	4.29316	3.80225	-0.175185	-0.826715	0.1447	0.4296	no
ASB1	ASB1	ASB1	chr2:239335625-239360891	PBS	EVCTRL	OK	14.7761	16.243	0.136557	0.901381	0.11315	0.372577	no
ASB10	ASB10	ASB10	chr7:150872784-150884919	PBS	EVCTRL	NOTEST	0	0	0	0	1	1	no
ASB11	ASB11	ASB11	chrX:15299830-15333746	PBS	EVCTRL	NOTEST	0	0	0	0	1	1	no
ASB12	ASB12	ASB12	chrX:63444071-63450511	PBS	EVCTRL	NOTEST	0	0	0	0	1	1	no
ASB13	ASB13	ASB13	chr10:5680819-5708558	PBS	EVCTRL	OK	6.91871	8.85291	0.35565	1.80376	0.00175	0.0166064	yes
ASB14	ASB14	ASB14	chr3:57261764-57326710	PBS	EVCTRL	NOTEST	0.00963951	0	#NAME?	0	1	1	no
ASB15	ASB15	ASB15	chr7:123241920-123277934	PBS	EVCTRL	NOTEST	0	0	0	0	1	1	no
ASB16	ASB16	ASB16	chr17:42248073-42264085	PBS	EVCTRL	NOTEST	0.0418468	0.0447428	0.0965379	0	1	1	no
ASB16-AS1	ASB16-AS1	ASB16-AS1	chr17:42248073-42264085	PBS	EVCTRL	OK	4.45067	4.01485	-0.148675	-0.344504	0.55305	0.825085	no
ASB17	ASB17	ASB17	chr1:76384557-76398116	PBS	EVCTRL	NOTEST	0	0	0	0	1	1	no
ASB18	ASB18	ASB18	chr2:237103514-237172988	PBS	EVCTRL	NOTEST	0	0	0	0	1	1	no
ASB2	ASB2	ASB2	chr14:94400498-94443076	PBS	EVCTRL	NOTEST	0.0378197	0.277082	2.8731	0	1	1	no
ASB3	ASB3	ASB3	chr2:53897116-54087170	PBS	EVCTRL	OK	8.94221	10.1368	0.1809	0.46275	0.42395	0.734938	no
ASB4	ASB4	ASB4	chr7:95115212-95169543	PBS	EVCTRL	NOTEST	0	0.0146436	inf	0	1	1	no
ASB5	ASB5	ASB5	chr4:177134825-177190373	PBS	EVCTRL	NOTEST	0.145251	0.145688	0.00433797	0	1	1	no
ASB6	ASB6	ASB6	chr9:132371162-132404448	PBS	EVCTRL	OK	9.59244	10.4429	0.122547	0.557178	0.32875	0.651855	no
ASB7	ASB7	ASB7	chr15:101142754-101191904	PBS	EVCTRL	OK	4.4682	4.50675	0.0123933	0.058301	0.9173	0.980282	no
ASB8	ASB8	ASB8	chr12:48541571-48551377	PBS	EVCTRL	OK	10.0937	8.60291	-0.230554	-1.21462	0.03535	0.170222	no
ASB9	ASB9	ASB9	chrX:15262108-15288589	PBS	EVCTRL	NOTEST	0.259009	0.448967	0.793607	0	1	1	no
ASB9P1	ASB9P1	ASB9P1	chr15:93338713-93340338	PBS	EVCTRL	NOTEST	0	0	0	0	1	1	no
ASCC1	ASCC1	ASCC1	chr10:73855789-73995618	PBS	EVCTRL	OK	8.98935	9.81187	0.126311	0.406194	0.48135	0.779685	no
ASCC2	ASCC2	ASCC2	chr22:30184596-30234293	PBS	EVCTRL	OK	24.4218	21.3503	-0.193907	-1.21903	0.03555	0.170931	no
ASCC3	ASCC3	ASCC3	chr6:100956070-101329248	PBS	EVCTRL	OK	24.1496	23.3737	-0.0471091	-0.307107	0.59095	0.845388	no
ASCL1	ASCL1	ASCL1	chr12:103351451-103354294	PBS	EVCTRL	NOTEST	0.0308623	0	#NAME?	0	1	1	no
ASCL2	ASCL2	ASCL2	chr11:2289727-2292182	PBS	EVCTRL	NOTEST	0	0.012171	inf	0	1	1	no
ASCL3	ASCL3	ASCL3	chr11:8959118-8964580	PBS	EVCTRL	NOTEST	0	0	0	0	1	1	no
ASCL4	ASCL4	ASCL4	chr12:108168161-108170421	PBS	EVCTRL	NOTEST	0	0	0	0	1	1	no
ASCL5	ASCL5	ASCL5	chr1:201083080-201084500	PBS	EVCTRL	NOTEST	0	0	0	0	1	1	no
ASF1A	ASF1A	ASF1A	chr6:119134611-119256327	PBS	EVCTRL	OK	12.1079	12.0231	-0.0101392	-0.0514469	0.92365	0.982785	no
ASF1B	ASF1B	ASF1B	chr19:14230320-14247440	PBS	EVCTRL	OK	17.4608	13.4486	-0.37667	-2.00674	0.00025	0.00310615	yes
ASGR1	ASGR1	ASGR1	chr17:7076750-7082883	PBS	EVCTRL	NOTEST	0.509272	0.582414	0.193607	0	1	1	no
ASGR2	ASGR2	ASGR2	chr17:7004640-7018130	PBS	EVCTRL	NOTEST	0	0	0	0	1	1	no
ASH1L	ASH1L	ASH1L	chr1:155305051-155533735	PBS	EVCTRL	OK	13.7535	14.3683	0.0630885	0.424885	0.45405	0.758745	no
ASH1L-AS1	ASH1L-AS1	ASH1L-AS1	chr1:155305051-155533735	PBS	EVCTRL	OK	0.997458	0.808292	-0.303379	-0.181304	0.7617	0.92898	no
ASH2L	ASH2L	ASH2L	chr8:37963010-37997598	PBS	EVCTRL	OK	15.8571	16.5174	0.0588583	0.356674	0.53335	0.814193	no
ASIC1	ASIC1	ASIC1	chr12:50451419-50477405	PBS	EVCTRL	OK	2.54502	2.75228	0.112953	0.433706	0.4477	0.754273	no
ASIC2	ASIC2	ASIC2	chr17:31340105-32483825	PBS	EVCTRL	NOTEST	0.355408	0.361714	0.0253727	0	1	1	no
ASIC3	ASIC3	ASIC3	chr7:150745378-150749843	PBS	EVCTRL	NOTEST	0.0706241	0.19375	1.45597	0	1	1	no
ASIC4	ASIC4	ASIC4	chr2:220378891-220403494	PBS	EVCTRL	NOTEST	0.058185	0	#NAME?	0	1	1	no
ASIC5	ASIC5	ASIC5	chr4:156750880-156787425	PBS	EVCTRL	NOTEST	0	0	0	0	1	1	no
ASIP	ASIP	ASIP	chr20:32848170-32857148	PBS	EVCTRL	NOTEST	0	0	0	0	1	1	no
ASL	ASL	ASL	chr7:65540775-65558329	PBS	EVCTRL	OK	12.9334	13.2221	0.0318469	0.168744	0.76995	0.931809	no
ASMT	ASMT	ASMT	chrY:1660485-1711974	PBS	EVCTRL	NOTEST	0.0438167	0	#NAME?	0	1	1	no
ASMTL	ASMTL	ASMTL	chrY:1469423-1522655	PBS	EVCTRL	OK	33.6634	33.726	0.00268224	0.0166726	0.9755	0.994332	no
ASMTL-AS1	ASMTL-AS1	ASMTL-AS1	chrY:1469423-1522655	PBS	EVCTRL	OK	1.40482	1.53183	0.12487	0.130385	0.8168	0.947233	no
ASNA1	ASNA1	ASNA1	chr19:12848305-12859137	PBS	EVCTRL	OK	52.0617	46.146	-0.174017	-1.08093	0.0634	0.257948	no
ASNS	ASNS	ASNS	chr7:97481428-97501854	PBS	EVCTRL	OK	11.1139	8.9235	-0.316681	-1.54953	0.00635	0.0472832	yes
ASNSD1	ASNSD1	ASNSD1	chr2:190526124-190535557	PBS	EVCTRL	OK	20.4574	22.8467	0.159362	0.978221	0.08575	0.313037	no
ASPA	ASPA	ASPA	chr17:3377403-3402700	PBS	EVCTRL	NOTEST	0.0642474	0	#NAME?	0	1	1	no
ASPDH	ASPDH	ASPDH	chr19:51014856-51017947	PBS	EVCTRL	NOTEST	0.0508269	0	#NAME?	0	1	1	no
ASPG	ASPG	ASPG	chr14:104552022-104579046	PBS	EVCTRL	NOTEST	0	0	0	0	1	1	no
ASPH	ASPH	ASPH	chr8:62200524-62627199	PBS	EVCTRL	OK	236.825	274.561	0.213308	1.46154	0.0126	0.0807574	no
ASPHD1	ASPHD1	ASPHD1	chr16:29912146-29917377	PBS	EVCTRL	OK	8.47999	8.93615	0.0755908	0.312292	0.5897	0.844555	no
ASPHD2	ASPHD2	ASPHD2	chr22:26825279-26840978	PBS	EVCTRL	OK	0.608404	0.76499	0.330412	0.607613	0.29405	0.61741	no
ASPM	ASPM	ASPM	chr1:197053256-197115824	PBS	EVCTRL	OK	22.7064	20.2554	-0.16479	-1.09714	0.0574	0.240808	no
ASPN	ASPN	ASPN	chr9:95059639-95432547	PBS	EVCTRL	NOTEST	0	0.022511	inf	0	1	1	no
ASPRV1	ASPRV1	ASPRV1	chr2:70187223-70314147	PBS	EVCTRL	NOTEST	0.238252	0.14024	-0.764598	0	1	1	no
ASPSCR1	ASPSCR1	ASPSCR1	chr17:79935425-79975282	PBS	EVCTRL	OK	9.66138	9.6155	-0.00686829	-0.0323897	0.95425	0.988137	no
ASRGL1	ASRGL1	ASRGL1	chr11:62104773-62160887	PBS	EVCTRL	NOTEST	0.174353	0.199443	0.193962	0	1	1	no
ASS1	ASS1	ASS1	chr9:133320093-133376661	PBS	EVCTRL	OK	17.9464	29.9954	0.741047	4.3286	5e-05	0.000730734	yes
ASTE1	ASTE1	ASTE1	chr3:130569368-131100319	PBS	EVCTRL	OK	1.89431	2.23051	0.235702	0.254698	0.65675	0.882994	no
ASTL	ASTL	ASTL	chr2:96789588-96804175	PBS	EVCTRL	NOTEST	0.0182322	0.0211917	0.217015	0	1	1	no
ASTN1	ASTN1	ASTN1	chr1:176826440-177134040	PBS	EVCTRL	NOTEST	0.0901519	0.0217747	-2.0497	0	1	1	no
ASTN2	ASTN2	ASTN2	chr9:119187503-120177317	PBS	EVCTRL	OK	2.91177	2.8618	-0.0249745	-0.0515431	0.92705	0.983079	no
ASTN2-AS1	ASTN2-AS1	ASTN2-AS1	chr9:119187503-120177317	PBS	EVCTRL	NOTEST	0	0	0	0	1	1	no
ASUN	ASUN	ASUN	chr12:27058111-27091254	PBS	EVCTRL	OK	22.2484	23.4596	0.0764751	0.484178	0.3959	0.709417	no
ASXL1	ASXL1	ASXL1	chr20:30946146-31027122	PBS	EVCTRL	OK	18.8837	19.1632	0.0211978	0.116615	0.8355	0.95353	no
ASXL2	ASXL2	ASXL2	chr2:25962252-26101312	PBS	EVCTRL	OK	11.0055	10.7516	-0.0336701	-0.216698	0.70205	0.904234	no
ASXL3	ASXL3	ASXL3	chr18:31158540-31327399	PBS	EVCTRL	NOTEST	0.21662	0.0986599	-1.13463	0	1	1	no
ASZ1	ASZ1	ASZ1	chr7:117003275-117067577	PBS	EVCTRL	NOTEST	0	0	0	0	1	1	no
ATAD1	ATAD1	ATAD1	chr10:89512874-89577917	PBS	EVCTRL	OK	15.4658	16.8802	0.126253	0.767166	0.18005	0.485666	no
ATAD2	ATAD2	ATAD2	chr8:124332090-124408705	PBS	EVCTRL	OK	14.7919	15.5065	0.0680639	0.440964	0.4373	0.746659	no
ATAD2B	ATAD2B	ATAD2B	chr2:23971533-24149984	PBS	EVCTRL	OK	2.04668	2.10043	0.0374009	0.178604	0.75465	0.925443	no
ATAD3A	ATAD3A	ATAD3A	chr1:1447522-1470067	PBS	EVCTRL	OK	18.6768	18.1398	-0.0420869	-0.252641	0.66125	0.884905	no
ATAD3B	ATAD3B	ATAD3B	chr1:1407163-1431582	PBS	EVCTRL	OK	11.4741	11.0323	-0.0566481	-0.307162	0.59635	0.849751	no
ATAD3C	ATAD3C	ATAD3C	chr1:1385068-1405538	PBS	EVCTRL	NOTEST	0.00937531	0	#NAME?	0	1	1	no
ATAD5	ATAD5	ATAD5	chr17:29158987-29222883	PBS	EVCTRL	OK	2.67534	2.77251	0.0514735	0.254013	0.662	0.885218	no
ATAT1	ATAT1	ATAT1	chr6_ssto_hap7:1926891-1946878	PBS	EVCTRL	OK	7.0198	8.11737	0.209582	0.926171	0.10705	0.361227	no
ATCAY	ATCAY	ATCAY	chr19:3708334-3987432	PBS	EVCTRL	NOTEST	0.549972	0.0906685	-2.60069	0	1	1	no
ATE1	ATE1	ATE1	chr10:123499935-123711480	PBS	EVCTRL	OK	7.47525	8.17274	0.128697	0.743705	0.192	0.501682	no
ATE1-AS1	ATE1-AS1	ATE1-AS1	chr10:123499935-123711480	PBS	EVCTRL	OK	1.3686	0.729733	-0.907258	-0.681938	0.2454	0.567394	no
ATF1	ATF1	ATF1	chr12:51157788-51214943	PBS	EVCTRL	OK	7.96352	9.14116	0.19897	1.00962	0.07625	0.291694	no
ATF2	ATF2	ATF2	chr2:175936977-176032934	PBS	EVCTRL	OK	11.2677	13.1384	0.221598	1.32451	0.0193	0.110308	no
ATF3	ATF3	ATF3	chr1:212738675-212794119	PBS	EVCTRL	OK	1.7824	2.12679	0.254861	0.587925	0.2785	0.602865	no
ATF4	ATF4	ATF4	chr22:39916563-39918691	PBS	EVCTRL	OK	120.717	127.645	0.0805051	0.540218	0.34765	0.669518	no
ATF5	ATF5	ATF5	chr19:50392912-50437193	PBS	EVCTRL	OK	14.8674	14.0457	-0.0820266	-0.272098	0.6372	0.872651	no
ATF6	ATF6	ATF6	chr1:161736033-161933860	PBS	EVCTRL	OK	9.07824	9.32627	0.0388872	0.247633	0.6589	0.883906	no
ATF6B	ATF6B	ATF6B	chr6_mcf_hap5:3462872-3475845	PBS	EVCTRL	OK	33.0634	34.704	0.0698672	0.453782	0.42735	0.73816	no
ATF7	ATF7	ATF7	chr12:53901639-54020199	PBS	EVCTRL	OK	15.6665	14.6558	-0.0962141	-0.35904	0.5243	0.808529	no
ATF7IP	ATF7IP	ATF7IP	chr12:14518565-14655869	PBS	EVCTRL	OK	12.5839	11.9308	-0.0768827	-0.484955	0.3955	0.709093	no
ATF7IP2	ATF7IP2	ATF7IP2	chr16:10479911-10577495	PBS	EVCTRL	NOTEST	0.318112	0.189535	-0.74707	0	1	1	no
ATG10	ATG10	ATG10	chr5:81267843-81551216	PBS	EVCTRL	OK	3.78076	4.99973	0.403173	1.51016	0.00845	0.0589177	no
ATG101	ATG101	ATG101	chr12:52463757-52471279	PBS	EVCTRL	OK	23.4033	22.6731	-0.0457285	-0.254396	0.6543	0.882004	no
ATG12	ATG12	ATG12	chr5:115163893-115177548	PBS	EVCTRL	OK	19.7917	20.8359	0.0741819	0.482479	0.39965	0.713754	no
ATG13	ATG13	ATG13	chr11:46638825-46697568	PBS	EVCTRL	OK	9.89516	11.1595	0.173483	1.07938	0.06285	0.256274	no
ATG14	ATG14	ATG14	chr14:55833108-55878576	PBS	EVCTRL	OK	6.23325	6.00381	-0.0541057	-0.299835	0.6029	0.852883	no
ATG16L1	ATG16L1	ATG16L1	chr2:234160216-234204320	PBS	EVCTRL	OK	8.8996	8.52609	-0.0618559	-0.342707	0.5458	0.822101	no
ATG16L2	ATG16L2	ATG16L2	chr11:72525450-72540680	PBS	EVCTRL	OK	6.14398	6.97878	0.183802	0.799358	0.1643	0.462975	no
ATG2A	ATG2A	ATG2A	chr11:64662003-64684722	PBS	EVCTRL	OK	4.92646	4.52511	-0.122599	-0.685791	0.2285	0.548741	no
ATG2B	ATG2B	ATG2B	chr14:96747594-96829678	PBS	EVCTRL	OK	5.48052	5.13529	-0.0938663	-0.587384	0.3082	0.631837	no
ATG3	ATG3	ATG3	chr3:112251353-112280810	PBS	EVCTRL	OK	29.0392	27.8138	-0.0622021	-0.36677	0.51915	0.805311	no
ATG4A	ATG4A	ATG4A	chrX:107334898-107397901	PBS	EVCTRL	OK	5.14251	4.24441	-0.276911	-1.07471	0.05925	0.245858	no
ATG4B	ATG4B	ATG4B	chr2:242577026-242613271	PBS	EVCTRL	OK	15.0833	13.3297	-0.178306	-1.04852	0.0685	0.272107	no
ATG4C	ATG4C	ATG4C	chr1:63249776-63330941	PBS	EVCTRL	OK	5.86567	6.83449	0.220538	1.04152	0.0747	0.287979	no
ATG4D	ATG4D	ATG4D	chr19:10654569-10676702	PBS	EVCTRL	OK	5.6085	5.73579	0.0323792	0.0821402	0.8867	0.970105	no
ATG5	ATG5	ATG5	chr6:106632351-106773695	PBS	EVCTRL	OK	11.4266	12.1516	0.0887486	0.513887	0.367	0.686797	no
ATG7	ATG7	ATG7	chr3:11314009-11762242	PBS	EVCTRL	OK	7.2494	10.1165	0.480776	2.16199	0.00015	0.00196565	yes
ATG9A	ATG9A	ATG9A	chr2:220084101-220094410	PBS	EVCTRL	OK	24.3036	25.5527	0.0723075	0.469223	0.4064	0.719903	no
ATG9B	ATG9B	ATG9B	chr7:150688143-150721586	PBS	EVCTRL	NOTEST	0.163665	0.266573	0.703785	0	1	1	no
ATHL1	ATHL1	ATHL1	chr11:289137-295688	PBS	EVCTRL	OK	8.9589	9.69574	0.114031	0.635209	0.27485	0.598671	no
ATIC	ATIC	ATIC	chr2:216176678-216214496	PBS	EVCTRL	OK	50.0732	53.7391	0.101933	0.671034	0.2387	0.559318	no
ATL1	ATL1	ATL1	chr14:50999799-51099784	PBS	EVCTRL	OK	0.922025	0.442943	-1.05769	-1.64289	0.00565	0.0429613	yes
ATL2	ATL2	ATL2	chr2:38521098-38604432	PBS	EVCTRL	OK	16.302	17.4938	0.10179	0.56835	0.31935	0.642875	no
ATL3	ATL3	ATL3	chr11:63391553-63439446	PBS	EVCTRL	OK	26.003	27.2367	0.066872	0.459528	0.4203	0.732439	no
ATM	ATM	ATM	chr11:108093558-108239826	PBS	EVCTRL	OK	16.5282	19.6634	0.250583	1.7195	0.00265	0.0233005	yes
ATMIN	ATMIN	ATMIN	chr16:81069457-81080951	PBS	EVCTRL	OK	11.1316	11.0687	-0.00816999	-0.0503607	0.9314	0.983487	no
ATN1	ATN1	ATN1	chr12:7033625-7051484	PBS	EVCTRL	OK	62.5036	58.1909	-0.103145	-0.71077	0.212	0.527512	no
ATOH1	ATOH1	ATOH1	chr4:94750077-94751142	PBS	EVCTRL	NOTEST	0	0.0266545	inf	0	1	1	no
ATOH7	ATOH7	ATOH7	chr10:69990351-69991870	PBS	EVCTRL	NOTEST	0.0304763	0.0503298	0.723725	0	1	1	no
ATOH8	ATOH8	ATOH8	chr2:85980908-86018506	PBS	EVCTRL	OK	2.99985	5.0375	0.747816	3.86363	5e-05	0.000730734	yes
ATOX1	ATOX1	ATOX1	chr5:151122382-151138210	PBS	EVCTRL	OK	107.266	112.75	0.0719315	0.418053	0.46435	0.767037	no
ATP10A	ATP10A	ATP10A	chr15:25923859-26108349	PBS	EVCTRL	NOTEST	0.151853	0.0762907	-0.9931	0	1	1	no
ATP10B	ATP10B	ATP10B	chr5:159990126-160279219	PBS	EVCTRL	NOTEST	0	0	0	0	1	1	no
ATP10D	ATP10D	ATP10D	chr4:47487409-47595503	PBS	EVCTRL	OK	7.83837	7.01873	-0.159345	-0.971143	0.09685	0.337917	no
ATP11A	ATP11A	ATP11A	chr13:113344642-113541482	PBS	EVCTRL	OK	3.82578	4.17384	0.125619	0.727684	0.2091	0.523215	no
ATP11A-AS1	ATP11A-AS1	ATP11A-AS1	chr13:113344642-113541482	PBS	EVCTRL	NOTEST	0	0.0097955	inf	0	1	1	no
ATP11AUN	ATP11AUN	ATP11AUN	chr13:113301357-113338811	PBS	EVCTRL	NOTEST	0	0	0	0	1	1	no
ATP11B	ATP11B	ATP11B	chr3:182511290-182639421	PBS	EVCTRL	OK	9.23148	8.97329	-0.0409246	-0.259347	0.6481	0.878599	no
ATP11C	ATP11C	ATP11C	chrX:138808504-138914447	PBS	EVCTRL	OK	10.8536	9.96405	-0.123373	-0.778604	0.179	0.483944	no
ATP12A	ATP12A	ATP12A	chr13:25254548-25285923	PBS	EVCTRL	NOTEST	0	0	0	0	1	1	no
ATP13A1	ATP13A1	ATP13A1	chr19:19756009-19774503	PBS	EVCTRL	OK	11.4061	12.0868	0.0836281	0.502504	0.37655	0.694863	no
ATP13A2	ATP13A2	ATP13A2	chr1:17312452-17338467	PBS	EVCTRL	OK	5.01373	5.11078	0.027661	0.138476	0.8079	0.943955	no
ATP13A3	ATP13A3	ATP13A3	chr3:194123402-194188968	PBS	EVCTRL	OK	25.629	35.6575	0.47643	3.25869	5e-05	0.000730734	yes
ATP13A4	ATP13A4	ATP13A4	chr3:193116755-193273373	PBS	EVCTRL	NOTEST	0.0179677	0.00546903	-1.71605	0	1	1	no
ATP13A4-AS1	ATP13A4-AS1	ATP13A4-AS1	chr3:193116755-193273373	PBS	EVCTRL	NOTEST	0	0	0	0	1	1	no
ATP13A5	ATP13A5	ATP13A5	chr3:192992830-193096514	PBS	EVCTRL	NOTEST	0	0	0	0	1	1	no
ATP13A5-AS1	ATP13A5-AS1	ATP13A5-AS1	chr3:192992830-193096514	PBS	EVCTRL	NOTEST	0	0	0	0	1	1	no
ATP1A1	ATP1A1	ATP1A1	chr1:116915794-116961244	PBS	EVCTRL	OK	129.395	127.532	-0.0209246	-0.145358	0.8009	0.942827	no
ATP1A1-AS1	ATP1A1-AS1	ATP1A1-AS1	chr1:116915794-116961244	PBS	EVCTRL	OK	1.804	1.77848	-0.0205614	-0.00933362	0.98735	0.996519	no
ATP1A2	ATP1A2	ATP1A2	chr1:160085519-160113374	PBS	EVCTRL	NOTEST	0.0185126	0.00838104	-1.14331	0	1	1	no
ATP1A3	ATP1A3	ATP1A3	chr19:42470733-42498428	PBS	EVCTRL	OK	0.950312	0.135784	-2.80708	-3.32574	5e-05	0.000730734	yes
ATP1A4	ATP1A4	ATP1A4	chr1:160121351-160156767	PBS	EVCTRL	NOTEST	0	0	0	0	1	1	no
ATP1B1	ATP1B1	ATP1B1	chr1:169075946-169429907	PBS	EVCTRL	OK	16.4527	12.2647	-0.42381	-1.33011	0.0225	0.123468	no
ATP1B2	ATP1B2	ATP1B2	chr17:7549944-7561089	PBS	EVCTRL	NOTEST	0.0452069	0.0519219	0.1998	0	1	1	no
ATP1B3	ATP1B3	ATP1B3	chr3:141595469-141645382	PBS	EVCTRL	OK	74.8628	76.4805	0.0308432	0.206352	0.71585	0.909097	no
ATP1B4	ATP1B4	ATP1B4	chrX:119495939-119517104	PBS	EVCTRL	NOTEST	0	0	0	0	1	1	no
ATP2A1	ATP2A1	ATP2A1	chr16:28889808-28936532	PBS	EVCTRL	NOTEST	0.306466	0.471481	0.621471	0	1	1	no
ATP2A1-AS1	ATP2A1-AS1	ATP2A1-AS1	chr16:28889808-28936532	PBS	EVCTRL	OK	3.79328	5.49692	0.53518	0.63035	0.2682	0.592771	no
ATP2A2	ATP2A2	ATP2A2	chr12:110719031-110788897	PBS	EVCTRL	OK	54.3528	56.9673	0.0677788	0.442432	0.4345	0.743855	no
ATP2A3	ATP2A3	ATP2A3	chr17:3827162-3867758	PBS	EVCTRL	NOTEST	0.351761	0.357664	0.0240101	0	1	1	no
ATP2B1	ATP2B1	ATP2B1	chr12:89981825-90049844	PBS	EVCTRL	OK	13.2215	24.002	0.860263	5.69897	5e-05	0.000730734	yes
ATP2B2	ATP2B2	ATP2B2	chr3:10365706-10547268	PBS	EVCTRL	NOTEST	0.0536507	0.0204432	-1.39198	0	1	1	no
ATP2B2-IT2	ATP2B2-IT2	ATP2B2-IT2	chr3:10667700-10668492	PBS	EVCTRL	NOTEST	0	0	0	0	1	1	no
ATP2B3	ATP2B3	ATP2B3	chrX:152801579-152848387	PBS	EVCTRL	NOTEST	0.0114332	0.0287972	1.33271	0	1	1	no
ATP2B4	ATP2B4	ATP2B4	chr1:203595914-203713209	PBS	EVCTRL	OK	66.7099	41.9202	-0.670256	-4.64921	5e-05	0.000730734	yes
ATP2C1	ATP2C1	ATP2C1	chr3:130569368-131100319	PBS	EVCTRL	OK	37.6682	43.1234	0.195123	1.24903	0.029	0.147905	no
ATP2C2	ATP2C2	ATP2C2	chr16:84402128-84497793	PBS	EVCTRL	NOTEST	0	0	0	0	1	1	no
ATP4A	ATP4A	ATP4A	chr19:36041094-36054560	PBS	EVCTRL	NOTEST	0	0.0130744	inf	0	1	1	no
ATP4B	ATP4B	ATP4B	chr13:114303121-114312513	PBS	EVCTRL	NOTEST	0	0.0607767	inf	0	1	1	no
ATP5A1	ATP5A1	ATP5A1	chr18:43664109-43684199	PBS	EVCTRL	OK	287.048	285.869	-0.00593928	-0.0413118	0.94405	0.986137	no
ATP5B	ATP5B	ATP5B	chr12:57031958-57039852	PBS	EVCTRL	OK	391.436	422.159	0.109011	0.76223	0.17875	0.483571	no
ATP5C1	ATP5C1	ATP5C1	chr10:7830092-7849762	PBS	EVCTRL	OK	116.648	119.494	0.034774	0.229732	0.6892	0.900313	no
ATP5D	ATP5D	ATP5D	chr19:1241748-1244824	PBS	EVCTRL	OK	108.234	94.8529	-0.190394	-1.18074	0.04125	0.190003	no
ATP5E	ATP5E	ATP5E	chr20:57603732-57617901	PBS	EVCTRL	OK	349.034	384.865	0.140986	0.780152	0.1736	0.476321	no
ATP5EP2	ATP5EP2	ATP5EP2	chr13:28519342-28519710	PBS	EVCTRL	NOTEST	0.0997595	0.426002	2.09434	0	1	1	no
ATP5F1	ATP5F1	ATP5F1	chr1:111982511-112004525	PBS	EVCTRL	OK	69.379	71.9681	0.052859	0.311921	0.5889	0.844136	no
ATP5G1	ATP5G1	ATP5G1	chr17:46970147-46973232	PBS	EVCTRL	OK	91.51	97.2592	0.0879057	0.518451	0.3623	0.682476	no
ATP5G2	ATP5G2	ATP5G2	chr12:54058943-54070512	PBS	EVCTRL	OK	231.285	241.585	0.0628608	0.427098	0.4601	0.763204	no
ATP5G3	ATP5G3	ATP5G3	chr2:176040985-176046490	PBS	EVCTRL	OK	45.5797	46.0783	0.0156952	0.105038	0.854	0.958823	no
ATP5H	ATP5H	ATP5H	chr17:73028661-73061984	PBS	EVCTRL	OK	237.968	261.464	0.135842	0.798013	0.16445	0.463095	no
ATP5I	ATP5I	ATP5I	chr4:666224-668127	PBS	EVCTRL	OK	178.411	204.855	0.1994	1.16749	0.04545	0.204328	no
ATP5J	ATP5J	ATP5J	chr21:27096790-27144771	PBS	EVCTRL	OK	88.631	84.4133	-0.070342	-0.325529	0.57295	0.835533	no
ATP5J2	ATP5J2	ATP5J2	chr7:99006600-99063824	PBS	EVCTRL	OK	270.411	268.957	-0.00777716	-0.0371134	0.94765	0.987233	no
ATP5J2-PTCD1	ATP5J2-PTCD1	ATP5J2-PTCD1	chr7:99006600-99063824	PBS	EVCTRL	NOTEST	0.000167526	0.0898173	9.06646	0	1	1	no
ATP5L	ATP5L	ATP5L	chr11:118230295-118289530	PBS	EVCTRL	OK	74.8746	75.2967	0.00810946	0.0365902	0.95125	0.987666	no
ATP5L2	ATP5L2	ATP5L2	chr22:43013845-43045405	PBS	EVCTRL	NOTEST	0.0908211	0	#NAME?	0	1	1	no
ATP5O	ATP5O	ATP5O	chr21:35275756-35288158	PBS	EVCTRL	OK	142.252	141.698	-0.00563128	-0.0368215	0.94915	0.987263	no
ATP5S	ATP5S	ATP5S	chr14:50779046-50792946	PBS	EVCTRL	OK	3.30791	3.23202	-0.0334867	-0.0943715	0.86975	0.964671	no
ATP5SL	ATP5SL	ATP5SL	chr19:41937222-41945843	PBS	EVCTRL	OK	30.5347	30.787	0.0118706	0.0719888	0.89985	0.974952	no
ATP6AP1	ATP6AP1	ATP6AP1	chrX:153656977-153664863	PBS	EVCTRL	OK	43.49	44.7535	0.0413196	0.268803	0.63675	0.872651	no
ATP6AP1L	ATP6AP1L	ATP6AP1L	chr5:81575280-81614465	PBS	EVCTRL	OK	0.635091	0.706511	0.153749	0.240441	0.679	0.894564	no
ATP6AP2	ATP6AP2	ATP6AP2	chrX:40440215-40465888	PBS	EVCTRL	OK	71.024	85.2746	0.26381	1.77673	0.00155	0.0149387	yes
ATP6V0A1	ATP6V0A1	ATP6V0A1	chr17:40610861-40674597	PBS	EVCTRL	OK	8.46207	7.58201	-0.158429	-0.904658	0.11415	0.375001	no
ATP6V0A2	ATP6V0A2	ATP6V0A2	chr12:124196864-124246301	PBS	EVCTRL	OK	3.39538	3.35461	-0.0174259	-0.0904472	0.8731	0.965516	no
ATP6V0A4	ATP6V0A4	ATP6V0A4	chr7:138391038-138490769	PBS	EVCTRL	NOTEST	0.037392	0.0226054	-0.72606	0	1	1	no
ATP6V0B	ATP6V0B	ATP6V0B	chr1:44440319-44443972	PBS	EVCTRL	OK	25.4774	29.3419	0.203741	1.13242	0.05155	0.223217	no
ATP6V0C	ATP6V0C	ATP6V0C	chr16:2563726-2570224	PBS	EVCTRL	OK	152.158	142.821	-0.0913637	-0.616377	0.28065	0.605096	no
ATP6V0CP3	ATP6V0CP3	ATP6V0CP3	chr6:42695313-42695932	PBS	EVCTRL	NOTEST	0.0433534	0.0902643	1.05801	0	1	1	no
ATP6V0D1	ATP6V0D1	ATP6V0D1	chr16:67471916-67515089	PBS	EVCTRL	OK	38.4075	34.8691	-0.13944	-0.867356	0.13035	0.403144	no
ATP6V0D2	ATP6V0D2	ATP6V0D2	chr8:87111138-87166454	PBS	EVCTRL	NOTEST	0.220656	0.309562	0.488427	0	1	1	no
ATP6V0E1	ATP6V0E1	ATP6V0E1	chr5:172410762-172461900	PBS	EVCTRL	OK	68.8613	67.9267	-0.0197142	-0.120703	0.83395	0.953254	no
ATP6V0E2	ATP6V0E2	ATP6V0E2	chr7:149564782-149577801	PBS	EVCTRL	OK	5.1096	3.07191	-0.734074	-2.70799	5e-05	0.000730734	yes
ATP6V0E2-AS1	ATP6V0E2-AS1	ATP6V0E2-AS1	chr7:149564782-149577801	PBS	EVCTRL	NOTEST	0.396517	0.246934	-0.68326	0	1	1	no
ATP6V1A	ATP6V1A	ATP6V1A	chr3:113465865-113530905	PBS	EVCTRL	OK	21.9031	19.8779	-0.139971	-0.916516	0.1055	0.358146	no
ATP6V1B1	ATP6V1B1	ATP6V1B1	chr2:71162997-71192561	PBS	EVCTRL	NOTEST	0.16417	0.0957072	-0.778487	0	1	1	no
ATP6V1B1-AS1	ATP6V1B1-AS1	ATP6V1B1-AS1	chr2:71162997-71192561	PBS	EVCTRL	NOTEST	0.168614	0.442143	1.39079	0	1	1	no
ATP6V1B2	ATP6V1B2	ATP6V1B2	chr8:20054703-20079207	PBS	EVCTRL	OK	28.2047	29.116	0.0458749	0.297438	0.6027	0.852883	no
ATP6V1C1	ATP6V1C1	ATP6V1C1	chr8:104033247-104085285	PBS	EVCTRL	OK	9.90363	10.7695	0.12092	0.75586	0.18285	0.48934	no
ATP6V1C2	ATP6V1C2	ATP6V1C2	chr2:10861774-10978103	PBS	EVCTRL	NOTEST	0.0270029	0.0633875	1.23109	0	1	1	no
ATP6V1D	ATP6V1D	ATP6V1D	chr14:67804580-67826720	PBS	EVCTRL	OK	32.3861	32.6289	0.0107758	0.0667885	0.9092	0.978525	no
ATP6V1E1	ATP6V1E1	ATP6V1E1	chr22:18074902-18111588	PBS	EVCTRL	OK	64.696	71.2914	0.140052	0.909453	0.1139	0.374474	no
ATP6V1E2	ATP6V1E2	ATP6V1E2	chr2:46738985-46747096	PBS	EVCTRL	OK	0.9558	0.950991	-0.00727686	-0.0122265	0.9796	0.994673	no
ATP6V1F	ATP6V1F	ATP6V1F	chr7:128502856-128505903	PBS	EVCTRL	OK	116.174	131.526	0.179065	1.14506	0.04615	0.206256	no
ATP6V1G1	ATP6V1G1	ATP6V1G1	chr9:117349993-117361152	PBS	EVCTRL	OK	32.1491	36.9426	0.200506	1.2301	0.03185	0.157895	no
ATP6V1G2	ATP6V1G2	ATP6V1G2	chr6_ssto_hap7:2827543-2845430	PBS	EVCTRL	OK	1.20038	1.35813	0.178132	0.103464	0.8758	0.965998	no
ATP6V1G2-DDX39B	ATP6V1G2-DDX39B	ATP6V1G2-DDX39B	chr6_ssto_hap7:2827543-2845430	PBS	EVCTRL	OK	1.95919	0.920881	-1.08917	-0.611508	0.294	0.617405	no
ATP6V1G3	ATP6V1G3	ATP6V1G3	chr1:198492351-198510075	PBS	EVCTRL	NOTEST	0	0	0	0	1	1	no
ATP6V1H	ATP6V1H	ATP6V1H	chr8:54628102-54755871	PBS	EVCTRL	OK	13.4161	13.0645	-0.0383109	-0.209882	0.71595	0.909097	no
ATP7A	ATP7A	ATP7A	chrX:77166152-77305892	PBS	EVCTRL	OK	4.33326	4.56637	0.0755949	0.441287	0.4408	0.749696	no
ATP7B	ATP7B	ATP7B	chr13:52506805-52585630	PBS	EVCTRL	OK	1.37253	1.66742	0.280777	1.07652	0.05925	0.245858	no
ATP8A1	ATP8A1	ATP8A1	chr4:42410391-42659122	PBS	EVCTRL	OK	5.44247	3.80498	-0.516373	-3.00107	5e-05	0.000730734	yes
ATP8A2	ATP8A2	ATP8A2	chr13:25946208-26595420	PBS	EVCTRL	OK	0.717477	0.489542	-0.551499	-1.15456	0.0455	0.204481	no
ATP8B1	ATP8B1	ATP8B1	chr18:55297533-55470327	PBS	EVCTRL	OK	2.34514	1.14344	-1.03629	-3.5739	5e-05	0.000730734	yes
ATP8B2	ATP8B2	ATP8B2	chr1:154298035-154323780	PBS	EVCTRL	OK	16.6658	15.0813	-0.144126	-0.812099	0.1575	0.452288	no
ATP8B3	ATP8B3	ATP8B3	chr19:1782073-1812275	PBS	EVCTRL	NOTEST	0.596974	0.53502	-0.158075	0	1	1	no
ATP8B4	ATP8B4	ATP8B4	chr15:50150434-50411419	PBS	EVCTRL	OK	0.217912	0.823054	1.91724	3.32903	5e-05	0.000730734	yes
ATP8B5P	ATP8B5P	ATP8B5P	chr9:35406751-35483026	PBS	EVCTRL	NOTEST	0	0	0	0	1	1	no
ATP9A	ATP9A	ATP9A	chr20:50213313-50384950	PBS	EVCTRL	OK	4.94487	2.76045	-0.841031	-4.58616	5e-05	0.000730734	yes
ATP9B	ATP9B	ATP9B	chr18:76829274-77138282	PBS	EVCTRL	OK	2.98107	3.19146	0.0983871	0.431745	0.4476	0.754273	no
ATPAF1	ATPAF1	ATPAF1	chr1:47100710-47134099	PBS	EVCTRL	OK	29.2034	26.9543	-0.115619	-0.695925	0.22855	0.548741	no
ATPAF2	ATPAF2	ATPAF2	chr17:17921333-17942480	PBS	EVCTRL	OK	9.55705	7.867	-0.280753	-1.18155	0.03905	0.1826	no
ATPIF1	ATPIF1	ATPIF1	chr1:28562601-28564616	PBS	EVCTRL	OK	157.879	158.563	0.0062385	0.0367884	0.9491	0.987263	no
ATR	ATR	ATR	chr3:142168076-142297668	PBS	EVCTRL	OK	6.01933	6.10148	0.0195556	0.119799	0.84095	0.956038	no
ATRAID	ATRAID	ATRAID	chr2:27422454-27440046	PBS	EVCTRL	OK	68.0163	78.0258	0.19807	1.03439	0.0731	0.283416	no
ATRIP	ATRIP	ATRIP	chr3:48488113-48509044	PBS	EVCTRL	OK	6.25372	5.54761	-0.172847	-0.686573	0.22635	0.546094	no
ATRN	ATRN	ATRN	chr20:3451664-3631769	PBS	EVCTRL	OK	24.1591	26.613	0.139562	0.824562	0.14735	0.434624	no
ATRNL1	ATRNL1	ATRNL1	chr10:116853123-117708509	PBS	EVCTRL	OK	0.703234	0.670365	-0.0690592	-0.0918453	0.86765	0.964271	no
ATRX	ATRX	ATRX	chrX:76760355-77041755	PBS	EVCTRL	OK	13.7951	14.5039	0.0722849	0.488595	0.3874	0.703132	no
ATXN1	ATXN1	ATXN1	chr6:16299342-16761721	PBS	EVCTRL	OK	2.65165	2.7552	0.0552643	0.307093	0.59075	0.845288	no
ATXN10	ATXN10	ATXN10	chr22:46067677-46241187	PBS	EVCTRL	OK	39.6763	38.5507	-0.0415207	-0.277414	0.62825	0.867583	no
ATXN1L	ATXN1L	ATXN1L	chr16:71879893-71891236	PBS	EVCTRL	OK	6.36014	5.85053	-0.120489	-0.73396	0.195	0.505741	no
ATXN2	ATXN2	ATXN2	chr12:111890017-112037480	PBS	EVCTRL	OK	17.2808	17.8103	0.0435401	0.271877	0.6379	0.872894	no
ATXN2L	ATXN2L	ATXN2L	chr16:28834368-28848558	PBS	EVCTRL	OK	42.7705	43.7085	0.0312957	0.211559	0.71105	0.907037	no
ATXN3	ATXN3	ATXN3	chr14:92524895-92572965	PBS	EVCTRL	OK	3.75411	4.38915	0.22547	1.22573	0.0293	0.149023	no
ATXN3L	ATXN3L	ATXN3L	chrX:13328770-13338518	PBS	EVCTRL	NOTEST	0	0	0	0	1	1	no
ATXN7	ATXN7	ATXN7	chr3:63850232-63989136	PBS	EVCTRL	OK	6.24598	6.73045	0.107775	0.639833	0.2586	0.582503	no
ATXN7L1	ATXN7L1	ATXN7L1	chr7:105245220-105517031	PBS	EVCTRL	OK	3.27154	2.7207	-0.265995	-0.992088	0.08175	0.30445	no
ATXN7L2	ATXN7L2	ATXN7L2	chr1:110026560-110035420	PBS	EVCTRL	OK	2.75669	2.66431	-0.0491781	-0.146986	0.8028	0.942938	no
ATXN7L3	ATXN7L3	ATXN7L3	chr17:42269172-42275529	PBS	EVCTRL	OK	23.5933	25.6363	0.11981	0.777407	0.18075	0.486538	no
ATXN7L3B	ATXN7L3B	ATXN7L3B	chr12:74931550-74935232	PBS	EVCTRL	OK	35.2573	35.1948	-0.00256012	-0.0171025	0.97735	0.994332	no
ATXN8OS	ATXN8OS	ATXN8OS	chr13:70274724-70713885	PBS	EVCTRL	NOTEST	0	0	0	0	1	1	no
AUH	AUH	AUH	chr9:93976096-94124251	PBS	EVCTRL	OK	6.08552	7.16371	0.235327	0.885726	0.1142	0.375001	no
AUNIP	AUNIP	AUNIP	chr1:26146396-26185949	PBS	EVCTRL	OK	2.07105	2.02627	-0.0315377	-0.0413656	0.9389	0.986087	no
AUP1	AUP1	AUP1	chr2:74753774-74784678	PBS	EVCTRL	OK	41.7969	42.3404	0.0186376	0.0851197	0.8813	0.968457	no
AURKA	AURKA	AURKA	chr20:54944444-54967351	PBS	EVCTRL	OK	38.925	37.5773	-0.0508349	-0.325085	0.57235	0.835503	no
AURKAIP1	AURKAIP1	AURKAIP1	chr1:1309109-1310818	PBS	EVCTRL	OK	105.676	96.4099	-0.132397	-0.839666	0.14095	0.422099	no
AURKAPS1	AURKAPS1	AURKAPS1	chr1:220321609-220445843	PBS	EVCTRL	NOTEST	0.185927	0.18362	-0.0180113	0	1	1	no
AURKB	AURKB	AURKB	chr17:8108048-8113944	PBS	EVCTRL	OK	21.6726	20.4906	-0.080908	-0.428138	0.4564	0.760314	no
AURKC	AURKC	AURKC	chr19:57742376-57746916	PBS	EVCTRL	OK	0.894762	0.742902	-0.268332	-0.32386	0.5688	0.833816	no
AUTS2	AUTS2	AUTS2	chr7:69063904-70258054	PBS	EVCTRL	OK	3.63129	2.87924	-0.334793	-1.68624	0.00325	0.0276186	yes
AVEN	AVEN	AVEN	chr15:34158427-34357287	PBS	EVCTRL	OK	21.7733	24.6504	0.179055	1.01746	0.07475	0.288086	no
AVIL	AVIL	AVIL	chr12:58176527-58209852	PBS	EVCTRL	NOTEST	0.157248	0.0886526	-0.826806	0	1	1	no
AVL9	AVL9	AVL9	chr7:32535037-32758780	PBS	EVCTRL	OK	12.414	13.6229	0.13407	0.872753	0.12865	0.399761	no
AVP	AVP	AVP	chr20:3063201-3065370	PBS	EVCTRL	NOTEST	0	0	0	0	1	1	no
AVPI1	AVPI1	AVPI1	chr10:99437180-99447015	PBS	EVCTRL	OK	9.81621	17.7796	0.856984	3.97677	5e-05	0.000730734	yes
AVPR1A	AVPR1A	AVPR1A	chr12:63536538-63546590	PBS	EVCTRL	NOTEST	0.00751171	0.00263674	-1.51039	0	1	1	no
AVPR1B	AVPR1B	AVPR1B	chr1:206224282-206231482	PBS	EVCTRL	NOTEST	0	0	0	0	1	1	no
AVPR2	AVPR2	AVPR2	chrX:153167984-153172620	PBS	EVCTRL	NOTEST	0	0	0	0	1	1	no
AWAT1	AWAT1	AWAT1	chrX:69454504-69460511	PBS	EVCTRL	NOTEST	0	0	0	0	1	1	no
AWAT2	AWAT2	AWAT2	chrX:69260391-69269788	PBS	EVCTRL	NOTEST	0	0	0	0	1	1	no
AXDND1	AXDND1	AXDND1	chr1:179334854-179545087	PBS	EVCTRL	NOTEST	0.0240426	0.0567247	1.23838	0	1	1	no
AXIN1	AXIN1	AXIN1	chr16:337439-402676	PBS	EVCTRL	OK	7.93789	7.64741	-0.0537839	-0.295634	0.60475	0.853796	no
AXIN2	AXIN2	AXIN2	chr17:63524682-63557740	PBS	EVCTRL	NOTEST	0.516087	0.306679	-0.750888	0	1	1	no
AXL	AXL	AXL	chr19:41725103-41767672	PBS	EVCTRL	OK	76.1956	61.6719	-0.305095	-2.10047	0.0002	0.00254606	yes
AZGP1	AZGP1	AZGP1	chr7:99564349-99573735	PBS	EVCTRL	NOTEST	0.015762	0.0370703	1.23381	0	1	1	no
AZGP1P1	AZGP1P1	AZGP1P1	chr7:99578384-99581860	PBS	EVCTRL	NOTEST	0	0	0	0	1	1	no
AZI2	AZI2	AZI2	chr3:28363843-28390618	PBS	EVCTRL	OK	23.5725	35.6765	0.597874	3.40745	5e-05	0.000730734	yes
AZIN1	AZIN1	AZIN1	chr8:103838529-103876428	PBS	EVCTRL	OK	49.1082	52.9127	0.107651	0.734528	0.20175	0.515597	no
AZIN1-AS1	AZIN1-AS1	AZIN1-AS1	chr8:103876498-103990104	PBS	EVCTRL	OK	1.10225	1.2416	0.171747	0.202425	0.7074	0.906251	no
AZIN2	AZIN2	AZIN2	chr1:33546713-33586132	PBS	EVCTRL	OK	3.02482	3.53968	0.22677	0.64748	0.25555	0.579569	no
AZU1	AZU1	AZU1	chr19:827830-832017	PBS	EVCTRL	NOTEST	0.173072	0.169479	-0.0302663	0	1	1	no
B2M	B2M	B2M	chr15:45003684-45010357	PBS	EVCTRL	OK	562.265	691.669	0.298832	2.08368	0.0002	0.00254606	yes
B3GALNT1	B3GALNT1	B3GALNT1	chr3:160801670-160823160	PBS	EVCTRL	OK	4.3424	4.06422	-0.095515	-0.417117	0.46415	0.766903	no
B3GALNT2	B3GALNT2	B3GALNT2	chr1:235530674-235667781	PBS	EVCTRL	OK	9.34775	9.45713	0.0167841	0.0770053	0.8895	0.970869	no
B3GALT1	B3GALT1	B3GALT1	chr2:168671283-168797654	PBS	EVCTRL	NOTEST	0.0786398	0.020198	-1.96105	0	1	1	no
B3GALT2	B3GALT2	B3GALT2	chr1:193091087-193223942	PBS	EVCTRL	NOTEST	0.0163473	0.0190224	0.218651	0	1	1	no
B3GALT4	B3GALT4	B3GALT4	chr6_qbl_hap6:4477155-4478841	PBS	EVCTRL	OK	3.96785	4.46031	0.168788	0.523504	0.36995	0.68887	no
B3GALT5	B3GALT5	B3GALT5	chr21:40984866-41034816	PBS	EVCTRL	NOTEST	0.0535471	0.0359697	-0.574027	0	1	1	no
B3GALT5-AS1	B3GALT5-AS1	B3GALT5-AS1	chr21:40969074-40984749	PBS	EVCTRL	NOTEST	0.0292574	0.0346391	0.243598	0	1	1	no
B3GALT6	B3GALT6	B3GALT6	chr1:1167628-1170420	PBS	EVCTRL	OK	14.229	13.2931	-0.0981557	-0.570186	0.31525	0.639298	no
B3GAT1	B3GAT1	B3GAT1	chr11:134248397-134281812	PBS	EVCTRL	NOTEST	0.326356	0.0182735	-4.15862	0	1	1	no
B3GAT2	B3GAT2	B3GAT2	chr6:71377473-71666788	PBS	EVCTRL	NOTEST	0.00984458	0	#NAME?	0	1	1	no
B3GAT3	B3GAT3	B3GAT3	chr11:62382767-62389647	PBS	EVCTRL	OK	25.7802	28.6186	0.150688	0.88619	0.1183	0.381189	no
B3GLCT	B3GLCT	B3GLCT	chr13:31774111-31906411	PBS	EVCTRL	OK	2.21998	1.84832	-0.264327	-0.92991	0.1045	0.356623	no
B3GNT2	B3GNT2	B3GNT2	chr2:62423261-62451866	PBS	EVCTRL	OK	2.31825	2.69434	0.216895	0.677341	0.2347	0.555362	no
B3GNT3	B3GNT3	B3GNT3	chr19:17905918-17924385	PBS	EVCTRL	NOTEST	0.0161729	0.00791543	-1.03084	0	1	1	no
B3GNT4	B3GNT4	B3GNT4	chr12:122688227-122692084	PBS	EVCTRL	NOTEST	0.165189	0.12986	-0.34716	0	1	1	no
B3GNT5	B3GNT5	B3GNT5	chr3:182895791-183146057	PBS	EVCTRL	OK	32.4323	28.3333	-0.194932	-1.28428	0.0249	0.132643	no
B3GNT6	B3GNT6	B3GNT6	chr11:76745384-76753005	PBS	EVCTRL	NOTEST	0	0	0	0	1	1	no
B3GNT7	B3GNT7	B3GNT7	chr2:232260334-232265875	PBS	EVCTRL	NOTEST	0.0552429	0.0451757	-0.290241	0	1	1	no
B3GNT8	B3GNT8	B3GNT8	chr19:41931263-41934635	PBS	EVCTRL	OK	0.887344	0.836231	-0.0855914	-0.134203	0.8153	0.946628	no
B3GNT9	B3GNT9	B3GNT9	chr16:67143914-67184902	PBS	EVCTRL	OK	20.7611	23.6439	0.187583	1.03583	0.07055	0.276933	no
B3GNTL1	B3GNTL1	B3GNTL1	chr17:80901666-81009686	PBS	EVCTRL	OK	4.44585	5.58098	0.328059	0.98668	0.09035	0.323529	no
B4GALNT1	B4GALNT1	B4GALNT1	chr12:58012187-58027022	PBS	EVCTRL	NOTEST	0.434382	0.166202	-1.38603	0	1	1	no
B4GALNT2	B4GALNT2	B4GALNT2	chr17:47209821-47247351	PBS	EVCTRL	OK	1.21901	1.52929	0.327148	0.613395	0.27735	0.60108	no
B4GALNT3	B4GALNT3	B4GALNT3	chr12:569542-671058	PBS	EVCTRL	NOTEST	0.0119761	0.00617794	-0.954958	0	1	1	no
B4GALNT4	B4GALNT4	B4GALNT4	chr11:369794-382117	PBS	EVCTRL	OK	6.1061	5.71895	-0.0945014	-0.475769	0.41135	0.724061	no
B4GALT1	B4GALT1	B4GALT1	chr9:33110638-33179981	PBS	EVCTRL	OK	38.3253	52.4571	0.45284	3.06627	5e-05	0.000730734	yes
B4GALT1-AS1	B4GALT1-AS1	B4GALT1-AS1	chr9:33110638-33179981	PBS	EVCTRL	NOTEST	0.546063	0.526389	-0.0529382	0	1	1	no
B4GALT2	B4GALT2	B4GALT2	chr1:44444873-44456843	PBS	EVCTRL	OK	44.6824	43.8231	-0.0280146	-0.180751	0.75055	0.924534	no
B4GALT3	B4GALT3	B4GALT3	chr1:161141099-161147758	PBS	EVCTRL	OK	13.4511	14.2318	0.0813906	0.458246	0.42205	0.73328	no
B4GALT4	B4GALT4	B4GALT4	chr3:118930588-119009513	PBS	EVCTRL	OK	11.78	13.1533	0.159087	0.862988	0.13435	0.410897	no
B4GALT4-AS1	B4GALT4-AS1	B4GALT4-AS1	chr3:118930588-119009513	PBS	EVCTRL	NOTEST	0	0	0	0	1	1	no
B4GALT5	B4GALT5	B4GALT5	chr20:48249482-48330421	PBS	EVCTRL	OK	13.6762	16.9029	0.305606	1.94756	0.0008	0.00854434	yes
B4GALT6	B4GALT6	B4GALT6	chr18:29202208-29264686	PBS	EVCTRL	OK	1.60798	2.01166	0.323145	1.1444	0.04985	0.217751	no
B4GALT7	B4GALT7	B4GALT7	chr5:177027118-177037346	PBS	EVCTRL	OK	21.9613	25.3799	0.20872	1.221	0.0311	0.155188	no
B4GAT1	B4GAT1	B4GAT1	chr11:66112842-66115161	PBS	EVCTRL	OK	19.795	22.2335	0.1676	0.994037	0.08425	0.310011	no
B9D1	B9D1	B9D1	chr17:19240866-19290532	PBS	EVCTRL	OK	11.2686	12.4328	0.141832	0.258165	0.65225	0.880698	no
B9D2	B9D2	B9D2	chr19:41860321-41889987	PBS	EVCTRL	OK	3.93692	5.13713	0.383895	0.862382	0.13715	0.416213	no
BAALC	BAALC	BAALC	chr8:104145190-104242533	PBS	EVCTRL	OK	4.09205	1.49925	-1.44858	-4.24872	5e-05	0.000730734	yes
BAALC-AS1	BAALC-AS1	BAALC-AS1	chr8:104145190-104242533	PBS	EVCTRL	NOTEST	0.491049	0.274484	-0.839143	0	1	1	no
BAALC-AS2	BAALC-AS2	BAALC-AS2	chr8:104145190-104242533	PBS	EVCTRL	NOTEST	0	0.145996	inf	0	1	1	no
BAAT	BAAT	BAAT	chr9:104122698-104147287	PBS	EVCTRL	NOTEST	0.0311704	0.0316239	0.0208387	0	1	1	no
BABAM1	BABAM1	BABAM1	chr19:17378184-17390162	PBS	EVCTRL	OK	44.7766	42.4133	-0.0782287	-0.485683	0.3952	0.709038	no
BACE1	BACE1	BACE1	chr11:117103340-117186972	PBS	EVCTRL	OK	31.3785	28.8631	-0.12055	-0.765938	0.183	0.489539	no
BACE1-AS	BACE1-AS	BACE1-AS	chr11:117103340-117186972	PBS	EVCTRL	OK	2.16104	2.96562	0.456612	0.285412	0.58675	0.842757	no
BACE2	BACE2	BACE2	chr21:42539727-42654461	PBS	EVCTRL	OK	2.4567	2.68342	0.12735	0.67003	0.24155	0.562515	no
BACH1	BACH1	BACH1	chr21:30671115-30734217	PBS	EVCTRL	OK	16.8851	17.5217	0.053393	0.346061	0.55045	0.823828	no
BACH1-IT2	BACH1-IT2	BACH1-IT2	chr21:30744820-30746300	PBS	EVCTRL	NOTEST	0.0968515	0.0318246	-1.60563	0	1	1	no
BACH2	BACH2	BACH2	chr6:90636246-91006627	PBS	EVCTRL	NOTEST	0.376058	0.191933	-0.970352	0	1	1	no
BAD	BAD	BAD	chr11:64037299-64056972	PBS	EVCTRL	OK	43.0336	44.2692	0.0408405	0.202838	0.7205	0.911121	no
BAG1	BAG1	BAG1	chr9:33252469-33264759	PBS	EVCTRL	OK	5.05158	6.8697	0.443514	2.30276	0.0002	0.00254606	yes
BAG2	BAG2	BAG2	chr6:57037103-57050012	PBS	EVCTRL	OK	23.0842	22.0116	-0.0686427	-0.411303	0.46625	0.767627	no
BAG3	BAG3	BAG3	chr10:121410881-121437329	PBS	EVCTRL	OK	51.6966	39.518	-0.387559	-2.56483	5e-05	0.000730734	yes
BAG4	BAG4	BAG4	chr8:38020838-38070819	PBS	EVCTRL	OK	9.34942	8.87849	-0.0745621	-0.334674	0.55695	0.826458	no
BAG5	BAG5	BAG5	chr14:104022880-104029151	PBS	EVCTRL	OK	10.0787	10.5413	0.0647485	0.396764	0.48945	0.784843	no
BAG6	BAG6	BAG6	chr6_ssto_hap7:2937601-2956785	PBS	EVCTRL	OK	58.82	60.9052	0.0502577	0.342064	0.55685	0.826458	no
BAGE	BAGE,BAGE5	BAGE,BAGE5	chr21:11020841-11098937	PBS	EVCTRL	NOTEST	0	0	0	0	1	1	no
BAGE2	BAGE2	BAGE2	chr21:11020841-11098937	PBS	EVCTRL	NOTEST	0	0	0	0	1	1	no
BAGE4	BAGE4	BAGE4	chr21:11020841-11098937	PBS	EVCTRL	NOTEST	0	0	0	0	1	1	no
BAGE5	BAGE5	BAGE5	chr21:11020841-11098937	PBS	EVCTRL	NOTEST	0	0	0	0	1	1	no
BAHCC1	BAHCC1	BAHCC1	chr17:79373520-79433358	PBS	EVCTRL	OK	3.78443	3.83983	0.020967	0.123669	0.83075	0.952648	no
BAHD1	BAHD1	BAHD1	chr15:40731919-40760441	PBS	EVCTRL	OK	8.11993	5.96859	-0.444079	-2.18351	0.00035	0.00417226	yes
BAIAP2	BAIAP2	BAIAP2	chr17:79008946-79156964	PBS	EVCTRL	OK	9.99522	7.8642	-0.345938	-1.85142	0.0014	0.0136352	yes
BAIAP2-AS1	BAIAP2-AS1	BAIAP2-AS1	chr17:79002932-79008519	PBS	EVCTRL	OK	7.70178	7.62531	-0.014397	-0.0823741	0.88735	0.970323	no
BAIAP2L1	BAIAP2L1	BAIAP2L1	chr7:97910978-98030427	PBS	EVCTRL	OK	3.33825	2.68513	-0.314101	-0.689367	0.2325	0.553906	no
BAIAP2L2	BAIAP2L2	BAIAP2L2	chr22:38480895-38506676	PBS	EVCTRL	NOTEST	0.237076	0.226548	-0.0655283	0	1	1	no
BAIAP3	BAIAP3	BAIAP3	chr16:1383605-1401873	PBS	EVCTRL	NOTEST	0.339679	0.566809	0.738688	0	1	1	no
BAK1	BAK1	BAK1	chr6:33540322-33548070	PBS	EVCTRL	OK	7.2834	6.4768	-0.169331	-0.758962	0.18085	0.486538	no
BAMBI	BAMBI	BAMBI	chr10:28966423-28971868	PBS	EVCTRL	NOTEST	0.291601	0.412505	0.500419	0	1	1	no
BANCR	BANCR	BANCR	chr9:71911596-71921972	PBS	EVCTRL	NOTEST	0	0	0	0	1	1	no
BANF1	BANF1	BANF1	chr11:65764015-65771617	PBS	EVCTRL	OK	90.7232	86.2264	-0.0733426	-0.421544	0.45885	0.762138	no
BANF2	BANF2	BANF2	chr20:17674319-17716517	PBS	EVCTRL	NOTEST	0	0	0	0	1	1	no
BANK1	BANK1	BANK1	chr4:102711763-102995969	PBS	EVCTRL	NOTEST	0.110032	0.147227	0.42012	0	1	1	no
BANP	BANP	BANP	chr16:87985037-88110924	PBS	EVCTRL	OK	3.88851	4.13651	0.0891941	0.321067	0.56115	0.829002	no
BAP1	BAP1	BAP1	chr3:52435019-52444121	PBS	EVCTRL	OK	20.0446	21.1552	0.0778023	0.498918	0.3809	0.698095	no
BARD1	BARD1	BARD1	chr2:215590369-215674435	PBS	EVCTRL	OK	3.58611	3.39369	-0.0795628	-0.392752	0.49685	0.79034	no
BARHL1	BARHL1	BARHL1	chr9:135457992-135465640	PBS	EVCTRL	NOTEST	0	0	0	0	1	1	no
BARHL2	BARHL2	BARHL2	chr1:91177578-91182794	PBS	EVCTRL	NOTEST	0	0	0	0	1	1	no
BARX1	BARX1	BARX1	chr9:96713908-96717608	PBS	EVCTRL	OK	26.3498	26.5451	0.0106543	0.0617115	0.91255	0.979439	no
BARX2	BARX2	BARX2	chr11:129245880-129322174	PBS	EVCTRL	NOTEST	0	0	0	0	1	1	no
BASP1	BASP1	BASP1	chr5:17130136-17276954	PBS	EVCTRL	OK	127.208	121.844	-0.0621519	-0.424221	0.4666	0.767812	no
BASP1P1	BASP1P1	BASP1P1	chr13:23471168-23472320	PBS	EVCTRL	NOTEST	0	0	0	0	1	1	no
BATF	BATF	BATF	chr14:75988783-76013334	PBS	EVCTRL	OK	0.528731	0.641168	0.278169	0.264904	0.6496	0.878955	no
BATF2	BATF2	BATF2	chr11:64755416-64764517	PBS	EVCTRL	NOTEST	0.166535	0.197258	0.244255	0	1	1	no
BATF3	BATF3	BATF3	chr1:212859758-212873327	PBS	EVCTRL	OK	7.58507	4.29305	-0.821162	-2.13505	0.0006	0.00664987	yes
BAX	BAX	BAX	chr19:49458116-49465055	PBS	EVCTRL	OK	137.426	131.502	-0.0635741	-0.410079	0.47295	0.773294	no
BAZ1A	BAZ1A	BAZ1A	chr14:35221936-35344853	PBS	EVCTRL	OK	12.1439	13.2793	0.128945	0.824399	0.15165	0.442157	no
BAZ1B	BAZ1B	BAZ1B	chr7:72854727-72936615	PBS	EVCTRL	OK	31.2927	29.9464	-0.0634434	-0.431672	0.44105	0.749696	no
BAZ2A	BAZ2A	BAZ2A	chr12:56915608-57030163	PBS	EVCTRL	OK	18.1961	19.5795	0.105721	0.589928	0.30765	0.631009	no
BAZ2B	BAZ2B	BAZ2B	chr2:160175489-160474553	PBS	EVCTRL	NOTEST	3.66916	3.79223	-1.20728	0	1	1	no
BBC3	BBC3	BBC3	chr19:47724078-47736023	PBS	EVCTRL	OK	8.0613	6.45472	-0.320657	-1.27303	0.02735	0.142066	no
BBIP1	BBIP1	BBIP1	chr10:112631552-112679124	PBS	EVCTRL	OK	10.3939	12.1781	0.22855	0.661504	0.2491	0.572585	no
BBOX1	BBOX1	BBOX1	chr11:27062508-27241660	PBS	EVCTRL	NOTEST	0	0	0	0	1	1	no
BBOX1-AS1	BBOX1-AS1	BBOX1-AS1	chr11:27062508-27241660	PBS	EVCTRL	NOTEST	0.0471055	0.0712582	0.597161	0	1	1	no
BBS1	BBS1	BBS1	chr11:66278118-66301084	PBS	EVCTRL	OK	6.32574	6.56731	0.0540697	0.277394	0.6276	0.867241	no
BBS10	BBS10	BBS10	chr12:76738265-76742222	PBS	EVCTRL	OK	8.09317	8.42853	0.0585757	0.324873	0.5673	0.832939	no
BBS12	BBS12	BBS12	chr4:123653856-123666098	PBS	EVCTRL	OK	3.10097	3.53213	0.187819	0.737468	0.20025	0.51359	no
BBS2	BBS2	BBS2	chr16:56518258-56554008	PBS	EVCTRL	OK	26.3368	31.1782	0.243456	1.5661	0.0056	0.042757	yes
BBS4	BBS4	BBS4	chr15:72978519-73030817	PBS	EVCTRL	OK	7.70855	8.19578	0.0884217	0.440308	0.44465	0.752368	no
BBS5	BBS5	BBS5	chr2:170336005-170363165	PBS	EVCTRL	OK	4.72719	4.00919	-0.237672	-1.03642	0.06975	0.274961	no
BBS7	BBS7	BBS7	chr4:122745483-122791652	PBS	EVCTRL	OK	11.5692	11.4844	-0.0106185	-0.059858	0.9172	0.980282	no
BBS9	BBS9	BBS9	chr7:33169151-33645680	PBS	EVCTRL	OK	5.26488	5.47122	0.0554624	0.284932	0.61615	0.861428	no
BBX	BBX	BBX	chr3:107241782-107530176	PBS	EVCTRL	OK	18.8749	22.1643	0.23177	1.5755	0.0058	0.0438697	yes
BCAM	BCAM	BCAM	chr19:45312315-45324678	PBS	EVCTRL	OK	10.4343	8.31568	-0.327427	-1.70506	0.0024	0.0214672	yes
BCAN	BCAN	BCAN	chr1:156611739-156629324	PBS	EVCTRL	NOTEST	0.0261986	0	#NAME?	0	1	1	no
BCAP29	BCAP29	BCAP29	chr7:107220421-107263762	PBS	EVCTRL	OK	10.9214	12.6879	0.216301	1.36717	0.0173	0.101801	no
BCAP31	BCAP31	BCAP31	chrX:152965946-152990201	PBS	EVCTRL	OK	69.401	78.1557	0.171395	1.10844	0.05505	0.234139	no
BCAR1	BCAR1	BCAR1	chr16:75262927-75301951	PBS	EVCTRL	OK	31.215	30.8404	-0.0174197	-0.114047	0.843	0.956129	no
BCAR3	BCAR3	BCAR3	chr1:94027297-94312706	PBS	EVCTRL	OK	16.1742	14.6225	-0.145511	-0.886315	0.12265	0.389672	no
BCAR4	BCAR4	BCAR4	chr16:11913690-11922689	PBS	EVCTRL	NOTEST	0	0	0	0	1	1	no
BCAS1	BCAS1	BCAS1	chr20:52560078-52687304	PBS	EVCTRL	NOTEST	0.0229519	0.0319527	0.477323	0	1	1	no
BCAS2	BCAS2	BCAS2	chr1:115110180-115124265	PBS	EVCTRL	OK	24.5882	26.6378	0.115507	0.644785	0.2629	0.58728	no
BCAS3	BCAS3	BCAS3	chr17:58755171-59470199	PBS	EVCTRL	OK	3.74024	3.55532	-0.0731496	-0.312241	0.58695	0.84295	no
BCAS4	BCAS4	BCAS4	chr20:49411430-49493714	PBS	EVCTRL	OK	9.9486	9.12615	-0.124487	-0.49055	0.3955	0.709093	no
BCAT1	BCAT1	BCAT1	chr12:24962957-25102393	PBS	EVCTRL	OK	28.0604	23.746	-0.240854	-1.65592	0.0039	0.0319459	yes
BCAT2	BCAT2	BCAT2	chr19:49298318-49314320	PBS	EVCTRL	OK	31.3427	27.9761	-0.163935	-0.959727	0.0938	0.331387	no
BCCIP	BCCIP	BCCIP	chr10:127512103-127569884	PBS	EVCTRL	OK	51.3413	50.9217	-0.0118397	-0.0608958	0.9117	0.979439	no
BCDIN3D	BCDIN3D	BCDIN3D	chr12:50222325-50236912	PBS	EVCTRL	OK	1.64921	1.66549	0.014172	0.0390389	0.9433	0.986087	no
BCDIN3D-AS1	BCDIN3D-AS1	BCDIN3D-AS1	chr12:50222325-50236912	PBS	EVCTRL	NOTEST	0.227878	0.281709	0.305945	0	1	1	no
BCHE	BCHE	BCHE	chr3:165490691-165555253	PBS	EVCTRL	OK	0.700241	0.824129	0.235019	0.394666	0.49025	0.785181	no
BCKDHA	BCKDHA	BCKDHA	chr19:41903693-41930910	PBS	EVCTRL	OK	28.4973	36.5234	0.357999	2.20986	0.0003	0.00363996	yes
BCKDHB	BCKDHB	BCKDHB	chr6:80816343-81055987	PBS	EVCTRL	OK	8.3463	7.63059	-0.129343	-0.505319	0.37775	0.69617	no
BCKDK	BCKDK	BCKDK	chr16:31119614-31124112	PBS	EVCTRL	OK	37.1938	38.5739	0.0525615	0.33705	0.5549	0.825616	no
BCL10	BCL10	BCL10	chr1:85731459-85743771	PBS	EVCTRL	OK	13.0445	11.1935	-0.220781	-1.27915	0.02655	0.139084	no
BCL11A	BCL11A	BCL11A	chr2:60678301-60780633	PBS	EVCTRL	NOTEST	0.118133	0.17571	0.57278	0	1	1	no
BCL11B	BCL11B	BCL11B	chr14:99635624-99738050	PBS	EVCTRL	NOTEST	0.0903354	0.262446	1.53866	0	1	1	no
BCL2	BCL2	BCL2	chr18:60790578-60986613	PBS	EVCTRL	NOTEST	0.335375	0.234967	-0.513319	0	1	1	no
BCL2A1	BCL2A1	BCL2A1	chr15:80253231-80263643	PBS	EVCTRL	OK	2.50487	20.7745	3.05201	6.9532	5e-05	0.000730734	yes
BCL2L1	BCL2L1	BCL2L1	chr20:30252260-30311212	PBS	EVCTRL	OK	77.6	67.3707	-0.203935	-1.3847	0.01585	0.0955729	no
BCL2L10	BCL2L10	BCL2L10	chr15:52401465-52404972	PBS	EVCTRL	NOTEST	0.562851	0.328321	-0.777647	0	1	1	no
BCL2L11	BCL2L11	BCL2L11	chr2:111878490-111926022	PBS	EVCTRL	OK	0.694369	0.675659	-0.0394059	-0.0539695	0.899	0.974952	no
BCL2L12	BCL2L12	BCL2L12	chr19:50162825-50177173	PBS	EVCTRL	OK	8.21958	8.76925	0.0933883	0.247919	0.6546	0.882004	no
BCL2L13	BCL2L13	BCL2L13	chr22:18121349-18213621	PBS	EVCTRL	OK	15.7069	16.2693	0.0507543	0.324916	0.57525	0.836175	no
BCL2L14	BCL2L14	BCL2L14	chr12:12223877-12252627	PBS	EVCTRL	NOTEST	0	0	0	0	1	1	no
BCL2L15	BCL2L15	BCL2L15	chr1:114355233-114447746	PBS	EVCTRL	NOTEST	0.0366541	0.0432061	0.237259	0	1	1	no
BCL2L2	BCL2L2	BCL2L2	chr14:23775970-23795394	PBS	EVCTRL	OK	20.8656	26.8505	0.363826	1.41911	0.0141	0.087762	no
BCL2L2-PABPN1	BCL2L2-PABPN1	BCL2L2-PABPN1	chr14:23775970-23795394	PBS	EVCTRL	OK	34.2952	37.3255	0.122155	0.298666	0.6038	0.853409	no
BCL3	BCL3	BCL3	chr19:45251977-45263301	PBS	EVCTRL	OK	9.27465	12.1557	0.390268	1.91184	0.0009	0.00944854	yes
BCL6	BCL6	BCL6	chr3:187416046-187463513	PBS	EVCTRL	OK	12.8483	16.1627	0.33109	2.01412	0.0005	0.00569278	yes
BCL6B	BCL6B	BCL6B	chr17:6926368-6932961	PBS	EVCTRL	NOTEST	0.125481	0.133546	0.0898631	0	1	1	no
BCL7A	BCL7A	BCL7A	chr12:122459791-122499950	PBS	EVCTRL	OK	3.2643	4.46251	0.451085	1.98464	0.0006	0.00664987	yes
BCL7B	BCL7B	BCL7B	chr7:72950682-72972065	PBS	EVCTRL	OK	18.8393	18.4964	-0.0265046	-0.147443	0.79775	0.942092	no
BCL7C	BCL7C	BCL7C	chr16:30845361-30906539	PBS	EVCTRL	OK	41.5242	33.226	-0.321641	-1.74931	0.0021	0.0192771	yes
BCL9	BCL9	BCL9	chr1:147013270-147098020	PBS	EVCTRL	OK	6.55891	5.14804	-0.349434	-2.02348	0.00045	0.00520599	yes
BCL9L	BCL9L	BCL9L	chr11:118754474-118781613	PBS	EVCTRL	OK	25.4934	29.4132	0.206337	1.41037	0.0134	0.0845442	no
BCLAF1	BCLAF1	BCLAF1	chr6:136578000-136610989	PBS	EVCTRL	OK	35.1381	33.8708	-0.0529971	-0.36741	0.51835	0.805077	no
BCO1	BCO1	BCO1	chr16:81272295-81324747	PBS	EVCTRL	NOTEST	0	0	0	0	1	1	no
BCO2	BCO2	BCO2	chr11:112046207-112089649	PBS	EVCTRL	NOTEST	0.164893	0.291369	0.821321	0	1	1	no
BCOR	BCOR	BCOR	chrX:39910498-40036582	PBS	EVCTRL	OK	2.55436	3.65003	0.514945	2.52665	5e-05	0.000730734	yes
BCORL1	BCORL1	BCORL1	chrX:129139163-129192058	PBS	EVCTRL	OK	3.36736	3.05738	-0.139322	-0.73628	0.19715	0.508591	no
BCORP1	BCORP1	BCORP1	chrY:21617316-21665039	PBS	EVCTRL	NOTEST	0.038717	0.00725422	-2.41607	0	1	1	no
BCR	BCR	BCR	chr22:23522551-23660224	PBS	EVCTRL	OK	7.08337	6.57875	-0.106621	-0.64437	0.2565	0.579995	no
BCRP2	BCRP2	BCRP2	chr22:21457304-21476575	PBS	EVCTRL	NOTEST	0	0	0	0	1	1	no
BCRP3	BCRP3	BCRP3	chr22:25028881-25055114	PBS	EVCTRL	NOTEST	0.182002	0.102286	-0.831348	0	1	1	no
BCS1L	BCS1L	BCS1L	chr2:219524378-219528166	PBS	EVCTRL	OK	20.7137	21.7838	0.0726741	0.398929	0.48845	0.784212	no
BCYRN1	BCYRN1	BCYRN1	chrX:70430034-70948962	PBS	EVCTRL	NOTEST	0	0	0	0	1	1	no
BDH1	BDH1	BDH1	chr3:197236653-197300194	PBS	EVCTRL	OK	2.31344	1.66753	-0.472325	-1.45547	0.01385	0.0865391	no
BDH2	BDH2	BDH2	chr4:103998781-104021024	PBS	EVCTRL	OK	7.18751	8.64186	0.265851	1.38065	0.01695	0.100151	no
BDKRB1	BDKRB1	BDKRB1	chr14:96722546-96731100	PBS	EVCTRL	OK	8.17347	19.03	1.21926	5.25014	5e-05	0.000730734	yes
BDKRB2	BDKRB2	BDKRB2	chr14:96671134-96710666	PBS	EVCTRL	OK	41.41	93.9058	1.18124	8.10146	5e-05	0.000730734	yes
BDNF	BDNF	BDNF	chr11:27528398-27743605	PBS	EVCTRL	OK	5.62934	12.5236	1.15361	6.21598	5e-05	0.000730734	yes
BDNF-AS	BDNF-AS	BDNF-AS	chr11:27528398-27743605	PBS	EVCTRL	OK	1.804	1.4398	-0.325327	-0.464987	0.39475	0.708902	no
BDP1	BDP1	BDP1	chr5:70751441-70863649	PBS	EVCTRL	OK	8.54384	8.73614	0.0321119	0.210636	0.7059	0.905919	no
BEAN1	BEAN1	BEAN1	chr16:66461199-66527432	PBS	EVCTRL	NOTEST	0.162561	0.0936079	-0.796281	0	1	1	no
BEAN1-AS1	BEAN1-AS1	BEAN1-AS1	chr16:66461199-66527432	PBS	EVCTRL	NOTEST	0	0	0	0	1	1	no
BECN1	BECN1	BECN1	chr17:40950853-40976310	PBS	EVCTRL	OK	27.9177	27.3814	-0.0279829	-0.173358	0.75995	0.927938	no
BECN2	BECN2	BECN2	chr1:242121068-242122364	PBS	EVCTRL	NOTEST	0	0	0	0	1	1	no
BEGAIN	BEGAIN	BEGAIN	chr14:101003483-101036131	PBS	EVCTRL	OK	1.04793	0.223749	-2.22759	-2.91285	5e-05	0.000730734	yes
BEND2	BEND2	BEND2	chrX:18181050-18239024	PBS	EVCTRL	NOTEST	0	0	0	0	1	1	no
BEND3	BEND3	BEND3	chr6:107386384-107435636	PBS	EVCTRL	OK	0.622128	0.684413	0.137658	0.348027	0.5459	0.822155	no
BEND3P3	BEND3P3	BEND3P3	chr10:81442730-81448650	PBS	EVCTRL	NOTEST	0.0105909	0.00415317	-1.35053	0	1	1	no
BEND4	BEND4	BEND4	chr4:42112869-42154895	PBS	EVCTRL	NOTEST	0.0200937	0.00276994	-2.85882	0	1	1	no
BEND5	BEND5	BEND5	chr1:48998526-50489626	PBS	EVCTRL	OK	0.935994	0.877942	-0.0923726	-0.147082	0.79845	0.942092	no
BEND6	BEND6	BEND6	chr6:56819772-56892142	PBS	EVCTRL	OK	4.29116	3.11389	-0.462651	-1.71723	0.0035	0.0292814	yes
BEND7	BEND7	BEND7	chr10:13480483-13544976	PBS	EVCTRL	NOTEST	0.369504	0.273837	-0.432269	0	1	1	no
BEST1	BEST1	BEST1	chr11:61717355-61735132	PBS	EVCTRL	OK	1.03152	2.0356	0.98068	0.249554	0.3624	0.682476	no
BEST2	BEST2	BEST2	chr19:12863406-12869271	PBS	EVCTRL	NOTEST	0	0.0115939	inf	0	1	1	no
BEST3	BEST3	BEST3	chr12:70037287-70093196	PBS	EVCTRL	NOTEST	0	0	0	0	1	1	no
BEST4	BEST4	BEST4	chr1:45249256-45253426	PBS	EVCTRL	NOTEST	0.157071	0.130217	-0.270503	0	1	1	no
BET1	BET1	BET1	chr7:93620999-93633690	PBS	EVCTRL	OK	12.1442	17.3626	0.515715	3.07661	5e-05	0.000730734	yes
BET1L	BET1L	BET1L	chr11:202923-207422	PBS	EVCTRL	OK	36.8378	39.9446	0.116815	0.769922	0.1828	0.489308	no
BEX1	BEX1	BEX1	chrX:102317580-102319168	PBS	EVCTRL	OK	21.1915	36.3758	0.779491	3.84821	5e-05	0.000730734	yes
BEX2	BEX2	BEX2	chrX:102564273-102565974	PBS	EVCTRL	OK	1.26863	0.320042	-1.98695	-1.51738	0.00355	0.0295658	yes
BEX4	BEX4	BEX4	chrX:102470019-102472128	PBS	EVCTRL	OK	10.3352	10.0329	-0.0428366	-0.176152	0.75255	0.924594	no
BEX5	BEX5	BEX5	chrX:101408678-101410986	PBS	EVCTRL	NOTEST	0	0	0	0	1	1	no
BFAR	BFAR	BFAR	chr16:14726667-14763093	PBS	EVCTRL	OK	25.3393	25.877	0.0302937	0.194461	0.72995	0.914879	no
BFSP1	BFSP1	BFSP1	chr20:17474549-17549865	PBS	EVCTRL	OK	4.63086	4.7526	0.0374372	0.138197	0.8059	0.943138	no
BFSP2	BFSP2	BFSP2	chr3:133118838-133194056	PBS	EVCTRL	NOTEST	0	0	0	0	1	1	no
BGLAP	BGLAP	BGLAP	chr1:156182778-156217908	PBS	EVCTRL	NOTEST	0.336016	0.350647	0.0614897	0	1	1	no
BGLT3	BGLT3	BGLT3	chr11:5265783-5266776	PBS	EVCTRL	NOTEST	0	0	0	0	1	1	no
BGN	BGN	BGN	chrX:152713122-152775004	PBS	EVCTRL	OK	111.003	120.59	0.119519	0.796655	0.16175	0.45909	no
BHLHA15	BHLHA15	BHLHA15	chr7:97841565-97842271	PBS	EVCTRL	NOTEST	0.240729	0.0756467	-1.67006	0	1	1	no
BHLHA9	BHLHA9	BHLHA9	chr17:1173857-1174565	PBS	EVCTRL	NOTEST	0	0	0	0	1	1	no
BHLHB9	BHLHB9	BHLHB9	chrX:101975641-102007369	PBS	EVCTRL	OK	1.99983	1.75032	-0.192259	-0.628367	0.26295	0.58729	no
BHLHE22	BHLHE22	BHLHE22	chr8:65492794-65496191	PBS	EVCTRL	NOTEST	0	0	0	0	1	1	no
BHLHE23	BHLHE23	BHLHE23	chr20:61637330-61638387	PBS	EVCTRL	NOTEST	0	0	0	0	1	1	no
BHLHE40	BHLHE40	BHLHE40	chr3:4938492-5026865	PBS	EVCTRL	OK	9.50934	13.0506	0.456695	2.57408	5e-05	0.000730734	yes
BHLHE40-AS1	BHLHE40-AS1	BHLHE40-AS1	chr3:4938492-5026865	PBS	EVCTRL	NOTEST	0.167941	0.203715	0.278597	0	1	1	no
BHLHE41	BHLHE41	BHLHE41	chr12:26272958-26278003	PBS	EVCTRL	OK	2.80237	2.05468	-0.447734	-1.61085	0.0067	0.0492654	yes
BHMG1	BHMG1	BHMG1	chr19:46236508-46267797	PBS	EVCTRL	NOTEST	0	0	0	0	1	1	no
BHMT	BHMT	BHMT	chr5:78407603-78428113	PBS	EVCTRL	NOTEST	0.0404752	0.00866185	-2.22429	0	1	1	no
BHMT2	BHMT2	BHMT2	chr5:78365546-78385897	PBS	EVCTRL	OK	1.6826	1.64345	-0.033963	-0.0842189	0.88295	0.96887	no
BICC1	BICC1	BICC1	chr10:60272903-60591197	PBS	EVCTRL	OK	8.98053	15.6332	0.799737	5.0218	5e-05	0.000730734	yes
BICD1	BICD1	BICD1	chr12:32260184-32531141	PBS	EVCTRL	OK	6.56935	5.51805	-0.251593	-1.23714	0.0312	0.155447	no
BICD2	BICD2	BICD2	chr9:95473644-95527083	PBS	EVCTRL	OK	22.9173	22.6586	-0.016378	-0.10738	0.85115	0.957534	no
BID	BID	BID	chr22:18216905-18257431	PBS	EVCTRL	OK	24.6517	34.2982	0.476444	2.95803	5e-05	0.000730734	yes
BIK	BIK	BIK	chr22:43506753-43525718	PBS	EVCTRL	NOTEST	0	0	0	0	1	1	no
BIN1	BIN1	BIN1	chr2:127805598-127864903	PBS	EVCTRL	OK	16.1759	18.3768	0.184036	1.06286	0.0605	0.249444	no
BIN2	BIN2	BIN2	chr12:51674821-51718464	PBS	EVCTRL	NOTEST	0.0249473	0.0101423	-1.2985	0	1	1	no
BIN3	BIN3	BIN3	chr8:22462144-22526661	PBS	EVCTRL	OK	12.3642	11.8134	-0.0657446	-0.167809	0.7703	0.931906	no
BIN3-IT1	BIN3-IT1	BIN3-IT1	chr8:22462144-22526661	PBS	EVCTRL	NOTEST	0.334737	0.276494	-0.275779	0	1	1	no
BIRC2	BIRC2	BIRC2	chr11:102217912-102249401	PBS	EVCTRL	OK	31.5163	39.9071	0.340546	2.26712	5e-05	0.000730734	yes
BIRC3	BIRC3	BIRC3	chr11:102188180-102210135	PBS	EVCTRL	OK	0.463118	1.70265	1.87833	4.8774	5e-05	0.000730734	yes
BIRC5	BIRC5	BIRC5	chr17:76210276-76221716	PBS	EVCTRL	OK	45.9929	38.0568	-0.273257	-1.79442	0.0022	0.0200527	yes
BIRC6	BIRC6	BIRC6	chr2:32582095-32843965	PBS	EVCTRL	OK	12.2315	12.5375	0.0356504	0.242585	0.67425	0.892422	no
BIRC6-AS2	BIRC6-AS2	BIRC6-AS2	chr2:32582095-32843965	PBS	EVCTRL	NOTEST	0	0	0	0	1	1	no
BIRC7	BIRC7	BIRC7	chr20:61867234-61871859	PBS	EVCTRL	NOTEST	0.0170759	0	#NAME?	0	1	1	no
BIRC8	BIRC8	BIRC8	chr19:53792853-53794875	PBS	EVCTRL	NOTEST	0	0	0	0	1	1	no
BISPR	BISPR,MVB12A	BISPR,MVB12A	chr19:17516494-17536148	PBS	EVCTRL	NOTEST	0.0114454	0.0282315	1.30254	0	1	1	no
BIVM	BIVM	BIVM	chr13:103436630-103528351	PBS	EVCTRL	OK	18.1159	19.9259	0.137385	0.537026	0.35425	0.674594	no
BIVM-ERCC5	BIVM-ERCC5	BIVM-ERCC5	chr13:103436630-103528351	PBS	EVCTRL	OK	6.50622	4.84883	-0.424184	-0.521846	0.36895	0.688203	no
BLACAT1	BLACAT1	BLACAT1	chr1:205404013-205425214	PBS	EVCTRL	NOTEST	0.0296296	0.0165031	-0.844301	0	1	1	no
BLACE	BLACE	BLACE	chr7:155149682-155160628	PBS	EVCTRL	NOTEST	0	0	0	0	1	1	no
BLCAP	BLCAP	BLCAP	chr20:36145818-36156333	PBS	EVCTRL	OK	28.7352	24.6033	-0.223967	-1.29601	0.0244	0.130625	no
BLID	BLID	BLID	chr11:121959810-122073770	PBS	EVCTRL	OK	0.468113	0.687919	0.55538	0.11554	0.7743	0.933171	no
BLK	BLK	BLK	chr8:11351520-11422108	PBS	EVCTRL	NOTEST	0.0666022	0.0730288	0.132895	0	1	1	no
BLM	BLM	BLM	chr15:91260557-91358692	PBS	EVCTRL	OK	3.71957	3.48997	-0.0919218	-0.434305	0.44575	0.752837	no
BLMH	BLMH	BLMH	chr17:28575212-28619184	PBS	EVCTRL	OK	17.788	18.2304	0.0354395	0.2126	0.7034	0.905136	no
BLNK	BLNK	BLNK	chr10:97951454-98031333	PBS	EVCTRL	NOTEST	0	0	0	0	1	1	no
BLOC1S1	BLOC1S1	BLOC1S1	chr12:56109817-56118526	PBS	EVCTRL	OK	78.8765	82.2276	0.0600276	0.316312	0.5838	0.840984	no
BLOC1S1-RDH5	BLOC1S1-RDH5	BLOC1S1-RDH5	chr12:56109817-56118526	PBS	EVCTRL	OK	1.17612	0.937857	-0.326593	-0.160798	0.74695	0.923354	no
BLOC1S2	BLOC1S2	BLOC1S2	chr10:102033034-102046469	PBS	EVCTRL	OK	14.8694	11.2637	-0.400667	-2.27393	0.00015	0.00196565	yes
BLOC1S3	BLOC1S3	BLOC1S3	chr19:45682002-45685058	PBS	EVCTRL	OK	4.69043	4.10346	-0.192878	-0.773489	0.17695	0.480712	no
BLOC1S4	BLOC1S4	BLOC1S4	chr4:6717841-6719387	PBS	EVCTRL	OK	10.0064	9.56909	-0.0644756	-0.285466	0.6135	0.86007	no
BLOC1S5	BLOC1S5	BLOC1S5	chr6:7727010-8102828	PBS	EVCTRL	OK	9.33664	8.63312	-0.113023	-0.167101	0.7662	0.930903	no
BLOC1S5-TXNDC5	BLOC1S5-TXNDC5	BLOC1S5-TXNDC5	chr6:7727010-8102828	PBS	EVCTRL	NOTEST	0.318992	0.252137	-0.339312	0	1	1	no
BLOC1S6	BLOC1S6	BLOC1S6	chr15:45879416-45901909	PBS	EVCTRL	OK	22.604	24.2024	0.0985686	0.643081	0.2551	0.579283	no
BLVRA	BLVRA	BLVRA	chr7:43798271-43846941	PBS	EVCTRL	OK	29.1815	25.1531	-0.214314	-1.16005	0.0433	0.197337	no
BLVRB	BLVRB	BLVRB	chr19:40953690-40971725	PBS	EVCTRL	OK	29.9523	24.2325	-0.305725	-1.5147	0.00865	0.0597964	no
BLZF1	BLZF1	BLZF1	chr1:169075946-169429907	PBS	EVCTRL	OK	10.8757	10.556	-0.04305	-0.136916	0.8089	0.944082	no
BMF	BMF	BMF	chr15:40380090-40401085	PBS	EVCTRL	NOTEST	0.325643	0.324123	-0.00675216	0	1	1	no
BMI1	BMI1	BMI1	chr10:22605311-22620414	PBS	EVCTRL	OK	9.46433	10.4894	0.148366	0.404899	0.4556	0.75947	no
BMP1	BMP1	BMP1	chr8:22022652-22069840	PBS	EVCTRL	OK	15.5106	16.0362	0.048084	0.288659	0.6156	0.861148	no
BMP10	BMP10	BMP10	chr2:69092612-69098649	PBS	EVCTRL	NOTEST	0	0	0	0	1	1	no
BMP15	BMP15	BMP15	chrX:50653734-50659641	PBS	EVCTRL	NOTEST	0	0	0	0	1	1	no
BMP2	BMP2	BMP2	chr20:6748744-6760910	PBS	EVCTRL	OK	2.99979	7.35471	1.29381	5.51099	5e-05	0.000730734	yes
BMP2K	BMP2K	BMP2K	chr4:79697531-79833341	PBS	EVCTRL	OK	10.376	9.8587	-0.0737787	-0.422903	0.4604	0.763242	no
BMP3	BMP3	BMP3	chr4:81952118-81978685	PBS	EVCTRL	NOTEST	0.0507071	0.0677441	0.417908	0	1	1	no
BMP4	BMP4	BMP4	chr14:54416454-54423554	PBS	EVCTRL	OK	0.61365	0.651959	0.0873649	0.113616	0.8321	0.953013	no
BMP5	BMP5	BMP5	chr6:55620237-55740375	PBS	EVCTRL	NOTEST	0.553084	0.485733	-0.187335	0	1	1	no
BMP6	BMP6	BMP6	chr6:7727010-8102828	PBS	EVCTRL	OK	1.33797	9.80041	2.87279	2.29742	0.0039	0.0319459	yes
BMP7	BMP7	BMP7	chr20:55743808-55841707	PBS	EVCTRL	NOTEST	0.153154	0.00618453	-4.63017	0	1	1	no
BMP7-AS1	BMP7-AS1	BMP7-AS1	chr20:55743808-55841707	PBS	EVCTRL	NOTEST	0	0	0	0	1	1	no
BMP8A	BMP8A	BMP8A	chr1:39957317-40025370	PBS	EVCTRL	NOTEST	0.0379543	0.0280234	-0.437634	0	1	1	no
BMP8B	BMP8B	BMP8B	chr1:40204516-40254533	PBS	EVCTRL	NOTEST	0.0198301	0.005604	-1.82316	0	1	1	no
BMPER	BMPER	BMPER	chr7:33944522-34195484	PBS	EVCTRL	NOTEST	0.0781206	0.0965836	0.306076	0	1	1	no
BMPR1A	BMPR1A	BMPR1A	chr10:88516395-88684945	PBS	EVCTRL	OK	6.49996	6.09143	-0.0936497	-0.487448	0.39185	0.706753	no
BMPR1B	BMPR1B	BMPR1B	chr4:95679127-96079601	PBS	EVCTRL	NOTEST	0.4484	0.283688	-0.660482	0	1	1	no
BMPR1B-AS1	BMPR1B-AS1	BMPR1B-AS1	chr4:95664818-95678684	PBS	EVCTRL	NOTEST	0	0	0	0	1	1	no
BMPR2	BMPR2	BMPR2	chr2:203241049-203432474	PBS	EVCTRL	OK	13.3737	13.1184	-0.0278097	-0.187948	0.74615	0.92315	no
BMS1	BMS1	BMS1	chr10:43277953-43330385	PBS	EVCTRL	OK	9.71551	10.699	0.139115	0.900271	0.1114	0.368881	no
BMS1P18	BMS1P18	BMS1P18	chr22:16150528-16193009	PBS	EVCTRL	NOTEST	0	0	0	0	1	1	no
BMS1P20	BMS1P20	BMS1P20	chr22:22652462-22677324	PBS	EVCTRL	OK	5.95055	6.76726	0.185548	0.77326	0.1777	0.481536	no
BMS1P21	BMS1P21	BMS1P21	chr10:81664653-81691557	PBS	EVCTRL	NOTEST	0.113362	0.0631064	-0.845082	0	1	1	no
BMS1P4	BMS1P4	BMS1P4	chr10:75458908-75490272	PBS	EVCTRL	OK	1.98431	2.38222	0.263664	0.639418	0.26425	0.58877	no
BMS1P5	BMS1P5	BMS1P5	chr10:48927373-48980339	PBS	EVCTRL	NOTEST	0.10526	0.137126	0.381542	0	1	1	no
BMS1P6	BMS1P6	BMS1P6	chr10:48185838-48203780	PBS	EVCTRL	NOTEST	0.00382134	0	#NAME?	0	1	1	no
BMX	BMX	BMX	chrX:15518899-15574652	PBS	EVCTRL	NOTEST	0	0.00868776	inf	0	1	1	no
BNC1	BNC1	BNC1	chr15:83924654-83953468	PBS	EVCTRL	OK	6.38535	6.22726	-0.0361703	-0.201361	0.7264	0.912489	no
BNC2	BNC2	BNC2	chr9:16409500-16870786	PBS	EVCTRL	OK	5.41437	3.39399	-0.67381	-4.16548	5e-05	0.000730734	yes
BNIP1	BNIP1	BNIP1	chr5:172571444-172591390	PBS	EVCTRL	OK	7.29529	8.11269	0.153216	0.549449	0.34035	0.663857	no
BNIP2	BNIP2	BNIP2	chr15:59955061-59981642	PBS	EVCTRL	OK	22.4589	24.0042	0.0960024	0.596316	0.29755	0.621241	no
BNIP3	BNIP3	BNIP3	chr10:133781186-133795517	PBS	EVCTRL	OK	106.437	141.845	0.414315	2.81671	5e-05	0.000730734	yes
BNIP3L	BNIP3L	BNIP3L	chr8:26240522-26270644	PBS	EVCTRL	OK	53.9328	67.7448	0.328946	2.24616	5e-05	0.000730734	yes
BNIPL	BNIPL	BNIPL	chr1:151009028-151020076	PBS	EVCTRL	NOTEST	0.260122	0.202249	-0.36306	0	1	1	no
BOC	BOC	BOC	chr3:112930311-113160361	PBS	EVCTRL	OK	1.0123	0.912572	-0.149633	-0.2168	0.6962	0.902094	no
BOD1	BOD1	BOD1	chr5:173034147-173043666	PBS	EVCTRL	OK	26.3439	27.6878	0.0717833	0.437581	0.44655	0.753513	no
BOD1L1	BOD1L1	BOD1L1	chr4:13570365-13629328	PBS	EVCTRL	OK	12.4988	14.0953	0.173428	1.16493	0.03895	0.182397	no
BOD1L2	BOD1L2	BOD1L2	chr18:54814292-54817639	PBS	EVCTRL	NOTEST	0	0	0	0	1	1	no
BOK	BOK	BOK	chr2:242483800-242513553	PBS	EVCTRL	OK	5.22259	4.91031	-0.0889498	-0.382622	0.50275	0.794449	no
BOK-AS1	BOK-AS1	BOK-AS1	chr2:242483800-242513553	PBS	EVCTRL	NOTEST	0.0525237	0.0613311	0.223651	0	1	1	no
BOLA1	BOLA1	BOLA1	chr1:149871154-149872348	PBS	EVCTRL	OK	12.408	13.0847	0.0766078	0.280335	0.63315	0.870352	no
BOLA2	BOLA2	BOLA2	chr16:29464913-29478899	PBS	EVCTRL	NOTEST	0	0	0	0	1	1	no
BOLA2B	BOLA2B	BOLA2B	chr16:30204255-30218248	PBS	EVCTRL	NOTEST	0.161854	0.172911	0.0953317	0	1	1	no
BOLA3	BOLA3	BOLA3	chr2:74362527-74375039	PBS	EVCTRL	OK	68.9898	66.6248	-0.0503225	-0.269017	0.6413	0.874193	no
BOLA3-AS1	BOLA3-AS1	BOLA3-AS1	chr2:74375107-74379516	PBS	EVCTRL	OK	2.97802	2.96287	-0.00735602	-0.0220724	0.969	0.991804	no
BOLL	BOLL	BOLL	chr2:198591602-198651036	PBS	EVCTRL	NOTEST	0	0	0	0	1	1	no
BOP1	BOP1	BOP1	chr8:145486001-145515120	PBS	EVCTRL	OK	11.4128	10.5332	-0.115708	-0.623346	0.27225	0.595918	no
BORA	BORA	BORA	chr13:73282494-73590591	PBS	EVCTRL	OK	5.69245	5.45342	-0.0618873	-0.110518	0.8475	0.957012	no
BPESC1	BPESC1	BPESC1	chr3:138823026-138844005	PBS	EVCTRL	NOTEST	0	0	0	0	1	1	no
BPGM	BPGM	BPGM	chr7:134331530-134364567	PBS	EVCTRL	OK	12.7397	11.8683	-0.102225	-0.518943	0.36195	0.68223	no
BPHL	BPHL	BPHL	chr6:3118609-3153432	PBS	EVCTRL	OK	10.9184	9.71836	-0.167983	-0.819101	0.1568	0.450979	no
BPI	BPI	BPI	chr20:36932551-36965905	PBS	EVCTRL	NOTEST	0.112526	0.0790375	-0.509654	0	1	1	no
BPIFA1	BPIFA1	BPIFA1	chr20:31823801-31831115	PBS	EVCTRL	NOTEST	0	0	0	0	1	1	no
BPIFA2	BPIFA2	BPIFA2	chr20:31755959-31769223	PBS	EVCTRL	NOTEST	0	0	0	0	1	1	no
BPIFA3	BPIFA3	BPIFA3	chr20:31805115-31815612	PBS	EVCTRL	NOTEST	0	0	0	0	1	1	no
BPIFA4P	BPIFA4P	BPIFA4P	chr20:31781410-31798268	PBS	EVCTRL	NOTEST	0	0	0	0	1	1	no
BPIFB1	BPIFB1	BPIFB1	chr20:31870940-31897684	PBS	EVCTRL	NOTEST	0	0	0	0	1	1	no
BPIFB2	BPIFB2	BPIFB2	chr20:31595383-31611515	PBS	EVCTRL	NOTEST	0	0	0	0	1	1	no
BPIFB3	BPIFB3	BPIFB3	chr20:31643136-31661443	PBS	EVCTRL	NOTEST	0	0	0	0	1	1	no
BPIFB4	BPIFB4	BPIFB4	chr20:31669317-31699557	PBS	EVCTRL	NOTEST	0	0	0	0	1	1	no
BPIFB6	BPIFB6	BPIFB6	chr20:31619453-31631853	PBS	EVCTRL	NOTEST	0	0	0	0	1	1	no
BPIFC	BPIFC	BPIFC	chr22:32809833-32853373	PBS	EVCTRL	NOTEST	0	0	0	0	1	1	no
BPNT1	BPNT1	BPNT1	chr1:220046618-220321383	PBS	EVCTRL	OK	8.84202	9.08916	0.0397715	0.0540143	0.92515	0.982785	no
BPTF	BPTF	BPTF	chr17:65821779-65980494	PBS	EVCTRL	OK	12.7094	12.3133	-0.0456722	-0.304111	0.6031	0.852957	no
BPY2B	BPY2B	BPY2B	chrY:27177049-27198251	PBS	EVCTRL	NOTEST	0	0	0	0	1	1	no
BRAF	BRAF	BRAF	chr7:140433812-140624564	PBS	EVCTRL	OK	5.41797	5.79645	0.0974171	0.455563	0.4256	0.736712	no
BRAP	BRAP	BRAP	chr12:112079949-112123800	PBS	EVCTRL	OK	6.87012	7.83757	0.190071	1.05597	0.0663	0.265405	no
BRAT1	BRAT1	BRAT1	chr7:2577443-2595392	PBS	EVCTRL	OK	12.5047	12.4242	-0.00931808	-0.0541372	0.92365	0.982785	no
BRCA1	BRCA1	BRCA1	chr17:41196311-41277500	PBS	EVCTRL	OK	7.85266	7.82045	-0.00593093	-0.0342423	0.94925	0.987263	no
BRCA2	BRCA2	BRCA2	chr13:32889616-32973809	PBS	EVCTRL	OK	3.00888	2.79102	-0.108433	-0.619658	0.28195	0.605684	no
BRCAT107	BRCAT107	BRCAT107	chr5:44495245-44510384	PBS	EVCTRL	NOTEST	0	0	0	0	1	1	no
BRCAT54	BRCAT54	BRCAT54	chr5:44744429-44808895	PBS	EVCTRL	NOTEST	0.156747	0.21986	0.48815	0	1	1	no
BRCC3	BRCC3	BRCC3	chrX:154299694-154351349	PBS	EVCTRL	OK	11.2763	9.86858	-0.192385	-1.07129	0.0623	0.254916	no
BRD1	BRD1	BRD1	chr22:50166925-50221196	PBS	EVCTRL	OK	10.1004	10.8973	0.109548	0.663211	0.2501	0.57324	no
BRD2	BRD2	BRD2	chr6_ssto_hap7:4367204-4430060	PBS	EVCTRL	OK	61.3429	59.4993	-0.044024	-0.289436	0.61905	0.863241	no
BRD3	BRD3	BRD3	chr9:136890560-136933141	PBS	EVCTRL	OK	9.68619	10.5102	0.117792	0.565161	0.3232	0.6471	no
BRD4	BRD4	BRD4	chr19:15348300-15391262	PBS	EVCTRL	OK	16.5365	16.6322	0.00832269	0.0538764	0.92535	0.982785	no
BRD7	BRD7	BRD7	chr16:50352928-50402845	PBS	EVCTRL	OK	18.7215	19.2039	0.0367025	0.218331	0.70505	0.905701	no
BRD7P3	BRD7P3	BRD7P3	chr6:118781934-119031238	PBS	EVCTRL	NOTEST	0	0	0	0	1	1	no
BRD8	BRD8	BRD8	chr5:137475458-137514358	PBS	EVCTRL	OK	19.9118	21.1715	0.0884982	0.550286	0.3398	0.663392	no
BRD9	BRD9	BRD9	chr5:863849-892939	PBS	EVCTRL	OK	19.4646	19.29	-0.0129988	-0.0789179	0.89005	0.971305	no
BRDT	BRDT	BRDT	chr1:92414927-92479985	PBS	EVCTRL	NOTEST	0	0	0	0	1	1	no
BRDTP1	BRDTP1	BRDTP1	chrX:95592084-95592901	PBS	EVCTRL	NOTEST	0	0	0	0	1	1	no
BRE	BRE	BRE	chr2:28004230-28561767	PBS	EVCTRL	OK	15.2223	16.5547	0.121054	0.642722	0.2607	0.584688	no
BRE-AS1	BRE-AS1	BRE-AS1	chr2:28004230-28561767	PBS	EVCTRL	NOTEST	0.206865	0.412831	0.996863	0	1	1	no
BREA2	BREA2	BREA2	chr8:144779284-144780583	PBS	EVCTRL	NOTEST	0.0715311	0.0819105	0.195478	0	1	1	no
BRF1	BRF1	BRF1	chr14:105675622-105864484	PBS	EVCTRL	OK	9.38217	8.04953	-0.221018	-0.652184	0.249	0.572585	no
BRF2	BRF2	BRF2	chr8:37654400-37707431	PBS	EVCTRL	OK	6.99324	7.44746	0.0907868	0.146107	0.79335	0.940203	no
BRI3	BRI3	BRI3	chr7:97910978-98030427	PBS	EVCTRL	OK	114.428	104.339	-0.133159	-0.793415	0.1643	0.462975	no
BRI3BP	BRI3BP	BRI3BP	chr12:125478193-125511969	PBS	EVCTRL	OK	2.54968	2.09995	-0.27996	-0.553735	0.3362	0.659844	no
BRICD5	BRICD5	BRICD5	chr16:2255177-2261069	PBS	EVCTRL	OK	1.01434	1.11463	0.136029	0.122195	0.8315	0.952833	no
[truncated: 24,383 more rows]

## Sheet: PBS_vs_SCC9.gene_exp
test_id	gene_id	gene	locus	sample_1	sample_2	status	value_1	value_2	log2(fold_change)	test_stat	p_value	q_value	significant
[truncated: 26,228 more rows]

[truncated: 1 more sheets: PBS_vs_SCC25.gene_exp]
